# Supplementary material for: Genomic ecology of Marine Group II, the most common marine planktonic Archaea across the surface ocean
Source: Microbiologyopen. 2019 Jul 2;8(9):e00852. doi: 10.1002/mbo3.852 (PMC6741140; doi:10.1002/mbo3.852)
Supplement: Supplementary file 11 [file MBO3-8-e00852-s011.xlsx]

## Sheet: S1
Table S1. Tara samples used in this study and environmental parameters
Date/Time [yyyy-mm-ddThh:mm]	Station identifier [TARA_station]	PANGAEA sample identifier	Sample label [TARA_station_environmental-feature_size-fraction]	Corresponding nucleotides data published at ENA	Marine provinces [MRGID registered at www.marineregions.com]	Sampling depth [m]	Latitude [degrees North]	Longitude [degrees East]	Temperature [deg C]*	Salinity [PSU]*	Oxygen [umol/kg]*	Nitrates[umol/L]*	Nitrites [umol/L]**	Phosphate [umol/L]**	Nitrite/Nitrate[umol/L]**	Silicate [umol/L]**	PAR [Einsteins/m-2/d-1]
2009-11-02T08:13	TARA_018	TARA_A100000164	TARA_018_SRF_0.22-1.6	http://www.ebi.ac.uk/ena/data/view/ERR598993,ERR599140	(MEDI) Mediterranean Sea, Black Sea Province [MRGID:21465]	5	35.759	14.2574	21.4395	37.8924	207.791	NA	0.018	0.026	0.12	0.56	21.979
2009-12-15T15:23:37	TARA_030	TARA_A100001011	TARA_030_DCM_0.22-1.6	http://www.ebi.ac.uk/ena/data/view/ERR318618,ERR318619,ERR318620,ERR318621	(MEDI) Mediterranean Sea, Black Sea Province [MRGID:21465]	70	33.9235	32.8118	18.9795	39.256	218.133	0.254406	0.01	0	0.02	0.67	14.713
2009-12-15T10:41	TARA_030	TARA_A100001015	TARA_030_SRF_0.22-1.6	http://www.ebi.ac.uk/ena/data/view/ERR315862,ERR315863	(MEDI) Mediterranean Sea, Black Sea Province [MRGID:21465]	5	33.9179	32.898	20.4537	39.4251	207.567	-0.74885	0	0	0.05	0.82	13.18
2010-01-11T07:21	TARA_032	TARA_A100001035	TARA_032_SRF_0.22-1.6	http://www.ebi.ac.uk/ena/data/view/ERR599041,ERR599116,ERR599155	(REDS) Red Sea, Persian Gulf Province [MRGID:21474]	5	23.36	37.2183	25.8244	39.7473	188.417	-0.541919	0.014	0.018	0	0.87	24.687
2010-01-11T14:17	TARA_032	TARA_A100001037	TARA_032_DCM_0.22-1.6	http://www.ebi.ac.uk/ena/data/view/ERR599061,ERR599097	(REDS) Red Sea, Persian Gulf Province [MRGID:21474]	80	23.4183	37.245	26.0504	40.1964	179.968	1.20106	0.01	0.025	0.01	0.85	23.424
2010-01-13T07:16	TARA_033	TARA_A100001234	TARA_033_SRF_0.22-1.6	http://www.ebi.ac.uk/ena/data/view/ERR599049,ERR599134	(REDS) Red Sea, Persian Gulf Province [MRGID:21474]	5	21.9467	38.2517	27.3295	38.9374	182.812	-0.000271	0	0.053	0	1.15	34.114
2010-01-09T07:15	TARA_031	TARA_A100001388	TARA_031_SRF_0.22-1.6	http://www.ebi.ac.uk/ena/data/view/ERR598969,ERR599106	(REDS) Red Sea, Persian Gulf Province [MRGID:21474]	5	27.16	34.835	25.0621	39.9819	188.764	-0.137284	0.014	0.024	0.03	0.82	28.164
2009-09-23T12:50	TARA_007	TARA_A200000113	TARA_007_SRF_0.22-1.6	http://www.ebi.ac.uk/ena/data/view/ERR315857	(MEDI) Mediterranean Sea, Black Sea Province [MRGID:21465]	5	37.051	1.9378	23.8257	37.4911	NA	NA	0	0.06	0.03	0.52	29.931
2009-09-23T16:08	TARA_007	TARA_A200000159	TARA_007_DCM_0.22-1.6	http://www.ebi.ac.uk/ena/data/view/ERR315856	(MEDI) Mediterranean Sea, Black Sea Province [MRGID:21465]	42	37.0541	1.9478	17.3675	NA	NA	NA	0	0.01	0.03	0.5	29.931
2010-07-12T05:59	TARA_065	TARA_B000000437	TARA_065_SRF_0.22-3	http://www.ebi.ac.uk/ena/data/view/ERR598979,ERR599146	(EAFR) Eastern Africa Coastal Province [MRGID:21473]	5	-35.1728	26.2868	21.8168	35.4467	207.044	NA	NA	NA	NA	NA	9.208
2010-07-12T11:03:22	TARA_065	TARA_B000000441	TARA_065_DCM_0.22-3	http://www.ebi.ac.uk/ena/data/view/ERR598990,ERR599018,ERR599110	(EAFR) Eastern Africa Coastal Province [MRGID:21473]	30	-35.2421	26.3048	21.8149	NA	206.437	NA	NA	NA	NA	NA	10.406
2010-07-12T06:46:23	TARA_065	TARA_B000000460	TARA_065_MES_0.22-3	http://www.ebi.ac.uk/ena/data/view/ERR598960,ERR599034	(EAFR) Eastern Africa Coastal Province [MRGID:21473]	850	-35.1889	26.2905	8.4127	34.6512	197.972	NA	NA	NA	NA	NA	10.406
2010-07-15T12:22	TARA_066	TARA_B000000475	TARA_066_SRF_0.22-3	http://www.ebi.ac.uk/ena/data/view/ERR598973,ERR599068,ERR599173	(BENG) Benguela Current Coastal Province [MRGID:21470]	5	-34.9449	17.9189	15.0335	35.3233	238.916	2.45099	0.3	0.34	3.34	2.74	14.292
2010-07-15T15:36:10	TARA_066	TARA_B000000477	TARA_066_DCM_0.22-3	http://www.ebi.ac.uk/ena/data/view/ERR598982,ERR599107	(BENG) Benguela Current Coastal Province [MRGID:21470]	30	-34.8901	18.0459	15.019	35.3315	240.413	NA	0.26	0.37	3.23	2.47	13.132
2010-07-03T08:09	TARA_062	TARA_B000000532	TARA_062_SRF_0.22-3	http://www.ebi.ac.uk/ena/data/view/ERR599012	(EAFR) Eastern Africa Coastal Province [MRGID:21473]	5	-22.3368	40.3412	25.0802	35.3248	199.896	-0.166794	NA	NA	NA	NA	28.943
2010-06-29T15:00	TARA_058	TARA_B000000557	TARA_058_DCM_0.22-3	http://www.ebi.ac.uk/ena/data/view/ERR599026	(EAFR) Eastern Africa Coastal Province [MRGID:21473]	66	-17.2855	42.2866	25.3083	35.1633	185.01	0.820273	0.03	0	0.06	2.51	29.165
2010-06-27T12:05	TARA_057	TARA_B000000565	TARA_057_SRF_0.22-3	http://www.ebi.ac.uk/ena/data/view/ERR599058	(EAFR) Eastern Africa Coastal Province [MRGID:21473]	5	-17.0248	42.7401	26.9654	35.0538	190.054	NA	0.02	0	0	2.81	25.102
2010-06-26T07:05	TARA_056	TARA_B000000609	TARA_056_SRF_0.22-3	http://www.ebi.ac.uk/ena/data/view/ERR599057	(EAFR) Eastern Africa Coastal Province [MRGID:21473]	5	-15.3424	43.2965	27.3231	35.0031	193.058	NA	NA	NA	NA	NA	37.61
2010-01-20T04:27	TARA_034	TARA_B100000003	TARA_034_SRF_0.22-1.6	http://www.ebi.ac.uk/ena/data/view/ERR598959,ERR598991	(REDS) Red Sea, Persian Gulf Province [MRGID:21474]	5	18.3967	39.875	27.5986	38.6469	184.061	-0.927087	0.02	0.19	0.03	3.91	35.386
2010-01-20T11:50	TARA_034	TARA_B100000029	TARA_034_DCM_0.22-1.6	http://www.ebi.ac.uk/ena/data/view/ERR598975,ERR599111	(REDS) Red Sea, Persian Gulf Province [MRGID:21474]	60	18.4417	39.8567	27.5899	38.9166	175.384	0.08645	0.27	0.09	0.64	1.35	35.386
2010-03-12T12:23	TARA_036	TARA_B100000035	TARA_036_DCM_0.22-1.6	http://www.ebi.ac.uk/ena/data/view/ERR598974,ERR599028	(ARAB) Northwest Arabian Sea Upwelling Province [MRGID:21475]	17	20.8222	63.5133	25.374	36.5493	211.607	0.367767	0.51	0.51	2.08	1.79	41.826
2010-03-15T11:18	TARA_038	TARA_B100000073	TARA_038_DCM_0.22-1.6	http://www.ebi.ac.uk/ena/data/view/ERR598949,ERR599082	(MONS) Indian Monsoon Gyres Province [MRGID:21471]	25	19.0284	64.5126	25.4944	NA	154.7	1.23012	0.7	0.42	1.86	1.63	46.032
2010-03-18T11:33	TARA_039	TARA_B100000085	TARA_039_DCM_0.22-1.6	http://www.ebi.ac.uk/ena/data/view/ERR599145	(MONS) Indian Monsoon Gyres Province [MRGID:21471]	25	18.5839	66.4727	26.8122	36.3323	192.959	-0.611888	0.02	0.26	0.09	1.28	45.91
2010-04-04T02:47	TARA_042	TARA_B100000123	TARA_042_SRF_0.22-1.6	http://www.ebi.ac.uk/ena/data/view/ERR599075,ERR599141	(MONS) Indian Monsoon Gyres Province [MRGID:21471]	5	6.0001	73.8955	29.9803	34.5615	189.255	-1.47882	0	0.08	0.03	2.21	51.716
2010-04-04T09:50	TARA_042	TARA_B100000131	TARA_042_DCM_0.22-1.6	http://www.ebi.ac.uk/ena/data/view/ERR599013,ERR599130	(MONS) Indian Monsoon Gyres Province [MRGID:21471]	80	5.9998	73.9067	27.7234	35.1035	132.779	0.569531	0.15	0.34	1.39	3.2	41.596
2010-04-13T03:21	TARA_045	TARA_B100000161	TARA_045_SRF_0.22-1.6	http://www.ebi.ac.uk/ena/data/view/ERR599045,ERR599054	(MONS) Indian Monsoon Gyres Province [MRGID:21471]	5	0.0033	71.6428	30.4964	35.0911	185.244	2.57579	0.02	1.94	28.64	15.14	33.851
2010-05-17T04:10	TARA_052	TARA_B100000212	TARA_052_SRF_0.22-1.6	http://www.ebi.ac.uk/ena/data/view/ERR599098,ERR599139	(ISSG) Indian South Subtropical Gyre Province [MRGID:21472]	5	-16.957	53.9801	27.8684	34.5667	191.68	NA	0	0.12	0	2.67	33.904
2010-05-17T11:42	TARA_052	TARA_B100000214	TARA_052_DCM_0.22-1.6	http://www.ebi.ac.uk/ena/data/view/ERR599002,ERR599016	(ISSG) Indian South Subtropical Gyre Province [MRGID:21472]	75	-16.9534	53.9601	24.8943	34.9108	192.559	0.244232	0.03	0.18	0.47	3.22	33.429
2010-04-19T07:56	TARA_048	TARA_B100000242	TARA_048_SRF_0.22-1.6	http://www.ebi.ac.uk/ena/data/view/ERR599019,ERR599138	(ISSG) Indian South Subtropical Gyre Province [MRGID:21472]	5	-9.3921	66.4228	29.8182	34.1689	187.257	-2.20176	0.01	0.08	0.06	2.12	43.432
2010-03-30T02:47	TARA_041	TARA_B100000282	TARA_041_SRF_0.22-1.6	http://www.ebi.ac.uk/ena/data/view/ERR599011,ERR599074	(MONS) Indian Monsoon Gyres Province [MRGID:21471]	5	14.6059	69.9776	29.0894	36.0249	187.429	-1.34315	0	0.14	0.09	1.47	47.55
2010-03-30T10:56	TARA_041	TARA_B100000287	TARA_041_DCM_0.22-1.6	http://www.ebi.ac.uk/ena/data/view/ERR598977,ERR599053	(MONS) Indian Monsoon Gyres Province [MRGID:21471]	60	14.5536	70.0128	27.1177	36.4962	148.328	-0.224514	0.07	0.34	0.49	1.38	48.494
2010-03-12T17:08:47	TARA_037	TARA_B100000315	TARA_037_MES_0.22-1.6	http://www.ebi.ac.uk/ena/data/view/ERR599031,ERR599062	(ARAB) Northwest Arabian Sea Upwelling Province [MRGID:21475]	600	20.8457	63.5851	12.066	35.6935	1.63999	31.8025	0.07	2.91	30.52	54.48	40.326
2010-06-26T07:12:30	TARA_056	TARA_B100000378	TARA_056_MES_0.22-3	http://www.ebi.ac.uk/ena/data/view/ERR599112	(EAFR) Eastern Africa Coastal Province [MRGID:21473]	1000	-15.3379	43.2948	6.23622	34.8314	88.1626	NA	NA	NA	NA	NA	37.61
2010-07-07T04:48	TARA_064	TARA_B100000401	TARA_064_SRF_0.22-3	http://www.ebi.ac.uk/ena/data/view/ERR598970,ERR599088,ERR599150	(EAFR) Eastern Africa Coastal Province [MRGID:21473]	5	-29.5019	37.9889	22.1656	35.3347	210.008	NA	0	0.08	0	1.77	15.002
2010-07-08T06:21	TARA_064	TARA_B100000405	TARA_064_DCM_0.22-3	http://www.ebi.ac.uk/ena/data/view/ERR598972,ERR599023,ERR599025	(EAFR) Eastern Africa Coastal Province [MRGID:21473]	65	-29.5333	37.9117	22.2503	35.3355	207.446	-0.112031	0	0.08	0.02	1.75	15.401
2010-07-07T12:13:35	TARA_064	TARA_B100000408	TARA_064_MES_0.22-3	http://www.ebi.ac.uk/ena/data/view/ERR599021,ERR599164	(EAFR) Eastern Africa Coastal Province [MRGID:21473]	1000	-29.5046	37.9599	7.6502	34.5791	193.011	NA	0	1.12	15.24	5.89	14.563
2010-10-05T08:00	TARA_072	TARA_B100000424	TARA_072_SRF_0.22-3	http://www.ebi.ac.uk/ena/data/view/ERR598984,ERR599105	(SATL) South Atlantic Gyral Province [MRGID:21459]	5	-8.7789	-17.9099	25.0262	36.4232	199.119	0.263475	0.003	0.104	0.018	0.868	37.502
2010-10-05T15:35	TARA_072	TARA_B100000427	TARA_072_DCM_0.22-3	http://www.ebi.ac.uk/ena/data/view/ERR599133,ERR599137	(SATL) South Atlantic Gyral Province [MRGID:21459]	100	-8.7296	-17.9604	24.1127	36.6033	194.428	0.241265	0.011	0.143	0.044	1.319	40.356
2010-09-21T11:57:54	TARA_070	TARA_B100000446	TARA_070_MES_0.22-3	http://www.ebi.ac.uk/ena/data/view/ERR599044,ERR599149	(SATL) South Atlantic Gyral Province [MRGID:21459]	800	-20.4075	-3.1641	4.2167	34.4439	161.731	37.7793	0.01	2.522	36.73	44.86	48.757
2010-09-21T06:55	TARA_070	TARA_B100000459	TARA_070_SRF_0.22-3	http://www.ebi.ac.uk/ena/data/view/ERR599135,ERR599165	(SATL) South Atlantic Gyral Province [MRGID:21459]	5	-20.4091	-3.1759	19.7768	36.3762	215.651	0.168013	0.054	0.364	0.986	1.362	48.151
2010-09-13T13:02:33	TARA_068	TARA_B100000470	TARA_068_MES_0.22-3	http://www.ebi.ac.uk/ena/data/view/ERR598947,ERR599131	(SATL) South Atlantic Gyral Province [MRGID:21459]	700	-31.0198	4.6685	7.02675	34.4777	195.169	25.8469	0.003	1.529	22.08	12.08	31.345
2010-09-14T06:55	TARA_068	TARA_B100000475	TARA_068_SRF_0.22-3	http://www.ebi.ac.uk/ena/data/view/ERR599129,ERR599171,ERR599174	(SATL) South Atlantic Gyral Province [MRGID:21459]	5	-31.0266	4.665	16.8321	35.6868	231.915	NA	0.25	0.229	1.303	2.601	34.079
2010-09-14T13:30	TARA_068	TARA_B100000482	TARA_068_DCM_0.22-3	http://www.ebi.ac.uk/ena/data/view/ERR599017,ERR599056,ERR599103	(SATL) South Atlantic Gyral Province [MRGID:21459]	50	-31.027	4.6802	16.7874	35.6878	231.683	NA	0.285	0.227	1.08	2.436	34.079
2010-09-07T06:19	TARA_067	TARA_B100000497	TARA_067_SRF_0.22-3	http://www.ebi.ac.uk/ena/data/view/ERR598994,ERR599144	(BENG) Benguela Current Coastal Province [MRGID:21470]	5	-32.2401	17.7103	12.8345	34.8453	249.351	0.405607	0.171	1.016	7.091	13.88	37.675
2010-10-06T07:58:54	TARA_072	TARA_B100000508	TARA_072_MES_0.22-3	http://www.ebi.ac.uk/ena/data/view/ERR599005,ERR599048	(SATL) South Atlantic Gyral Province [MRGID:21459]	800	-8.7986	-17.9034	4.67387	34.4726	143.196	38.4485	0.007	2.618	36.98	34.44	35.941
2010-10-16T09:55	TARA_076	TARA_B100000513	TARA_076_SRF_0.22-3	http://www.ebi.ac.uk/ena/data/view/ERR599010,ERR599126	(SATL) South Atlantic Gyral Province [MRGID:21459]	5	-20.9354	-35.1803	23.3495	37.1014	206.194	0.030608	0.001	0.056	0	0.814	NA
2010-10-16T16:58:37	TARA_076	TARA_B100000519	TARA_076_DCM_0.22-3	http://www.ebi.ac.uk/ena/data/view/ERR599040,ERR599148	(SATL) South Atlantic Gyral Province [MRGID:21459]	150	-21.0292	-35.3498	21.6433	36.7247	203.815	0.580918	0.015	0.038	0	0.712	NA
2010-11-04T10:04	TARA_078	TARA_B100000524	TARA_078_SRF_0.22-3	http://www.ebi.ac.uk/ena/data/view/ERR599006,ERR599022	(SATL) South Atlantic Gyral Province [MRGID:21459]	5	-30.1367	-43.2899	19.8541	36.3242	221.475	-0.385346	0	0	0.017	0.481	NA
2010-11-04T18:16:53	TARA_078	TARA_B100000530	TARA_078_DCM_0.22-3	http://www.ebi.ac.uk/ena/data/view/ERR599046,ERR599101	(SATL) South Atlantic Gyral Province [MRGID:21459]	120	-30.1484	-43.2705	19.3092	36.2749	217.141	0.478929	0.053	0	0.104	0.319	NA
2011-05-31T14:25	TARA_111	TARA_B100000575	TARA_111_SRF_0.22-3	http://www.ebi.ac.uk/ena/data/view/ERR599077	(SPSG) South Pacific Subtropical Gyre Province, North and South [MRGID:21486]	5	-16.9601	-100.633	22.7687	35.9714	208.865	2.56873	0.04	0.5	2.68	1	34.233
2011-05-31T20:28:10	TARA_111	TARA_B100000579	TARA_111_DCM_0.22-3	http://www.ebi.ac.uk/ena/data/view/ERR598961	(SPSG) South Pacific Subtropical Gyre Province, North and South [MRGID:21486]	90	-16.9587	-100.675	19.8814	35.6872	211.546	1.41152	0.2	0.44	0.93	0.9	35.531
2011-06-01T16:00:59	TARA_111	TARA_B100000586	TARA_111_MES_0.22-3	http://www.ebi.ac.uk/ena/data/view/ERR599086	(SPSG) South Pacific Subtropical Gyre Province, North and South [MRGID:21486]	350	-16.9486	-100.671	10.8931	34.6984	3.17106	30.409	0.01	2.73	34.61	26	34.445
2011-09-04T18:00	TARA_128	TARA_B100000609	TARA_128_SRF_0.22-3	http://www.ebi.ac.uk/ena/data/view/ERR599038	(PEOD) Pacific Equatorial Divergence Province [MRGID:21489]	5	0.0003	-153.676	26.0745	35.1005	179.86	2.46716	0.27	0.54	5.08	2.67	NA
2011-09-05T18:40	TARA_128	TARA_B100000614	TARA_128_DCM_0.22-3	http://www.ebi.ac.uk/ena/data/view/ERR599032	(PEOD) Pacific Equatorial Divergence Province [MRGID:21489]	40	0.0222	-153.686	26.0802	35.1354	176.985	4.36571	0.28	0.55	5.26	2.74	NA
2011-08-04T18:33	TARA_124	TARA_B100000674	TARA_124_SRF_0.22-3	http://www.ebi.ac.uk/ena/data/view/ERR588857,ERR599036,ERR599069,ERR599080,ERR599151	(SPSG) South Pacific Subtropical Gyre Province, North and South [MRGID:21486]	5	-9.1504	-140.522	26.519	35.3967	190.724	5.11186	0.16	0.63	6.18	2.52	NA
2011-07-27T19:28:43	TARA_122	TARA_B100000678	TARA_122_MES_0.22-3	http://www.ebi.ac.uk/ena/data/view/ERR598999,ERR599033,ERR599083,ERR599096	(SPSG) South Pacific Subtropical Gyre Province, North and South [MRGID:21486]	600	-8.9729	-139.239	7.21224	34.5807	38.1151	42.532	0.02	2.43	34.63	22.49	40.54
2011-07-31T17:20	TARA_123	TARA_B100000683	TARA_123_SRF_0.22-3	http://www.ebi.ac.uk/ena/data/view/ERR599160	(SPSG) South Pacific Subtropical Gyre Province, North and South [MRGID:21486]	5	-8.9068	-140.283	26.5762	35.3595	189.758	3.86841	0.14	0.53	4.9	2.22	45.243
2011-07-28T17:15:56	TARA_122	TARA_B100000700	TARA_122_DCM_0.22-3	http://www.ebi.ac.uk/ena/data/view/ERR598948	(SPSG) South Pacific Subtropical Gyre Province, North and South [MRGID:21486]	115	-9.0063	-139.139	24.6962	36.0976	179.917	2.33358	0.1	0.59	2.8	1.8	39.59
2010-11-05T12:33:27	TARA_078	TARA_B100000745	TARA_078_MES_0.22-3	http://www.ebi.ac.uk/ena/data/view/ERR599124,ERR599159	(SATL) South Atlantic Gyral Province [MRGID:21459]	800	-30.1471	-43.2915	5.8659	34.3629	214.842	29.7832	0	1.946	28.21	13.93	NA
2010-10-17T09:05:05	TARA_076	TARA_B100000749	TARA_076_MES_0.22-3	http://www.ebi.ac.uk/ena/data/view/ERR599000,ERR599154	(SATL) South Atlantic Gyral Province [MRGID:21459]	800	-20.9315	-35.1794	4.74959	34.3693	192.166	34.5895	0.001	0.937	12.078	4.386	NA
2010-12-06T18:58	TARA_082	TARA_B100000767	TARA_082_DCM_0.22-3	http://www.ebi.ac.uk/ena/data/view/ERR599027,ERR599122	(FKLD) Southwest Atlantic Shelves Province [MRGID:21469]	40	-47.2007	-57.9446	6.97563	34.0576	306.212	17.1118	0.135	1.416	19.07	3.078	29.526
2010-12-06T10:33	TARA_082	TARA_B100000768	TARA_082_SRF_0.22-3	http://www.ebi.ac.uk/ena/data/view/ERR599009,ERR599035	(FKLD) Southwest Atlantic Shelves Province [MRGID:21469]	5	-47.1863	-58.2902	7.32152	34.0486	305.012	17.0911	0.151	1.301	18.15	1.824	27.488
2011-01-03T11:05	TARA_084	TARA_B100000780	TARA_084_SRF_0.22-3	http://www.ebi.ac.uk/ena/data/view/ERR598945,ERR599059	(ANTA) Antarctic Province [MRGID:21502]	5	-60.2287	-60.6476	1.84402	33.7197	338.298	24.423	0.266	1.723	25.3	16.55	36.192
2011-01-06T10:38	TARA_085	TARA_B100000787	TARA_085_SRF_0.22-3	http://www.ebi.ac.uk/ena/data/view/ERR599090,ERR599176	(ANTA) Antarctic Province [MRGID:21502]	5	-62.0385	-49.529	0.67108	34.3539	343.437	27.5012	0.107	2.111	28.5	79.52	32.42
2011-01-06T19:34:21	TARA_085	TARA_B100000795	TARA_085_DCM_0.22-3	http://www.ebi.ac.uk/ena/data/view/ERR599104,ERR599121	(ANTA) Antarctic Province [MRGID:21502]	90	-62.2231	-49.2139	-0.78154	34.3195	325.403	33.1092	0.06	2.309	31	81.82	38.313
2011-01-07T10:39:47	TARA_085	TARA_B100000809	TARA_085_MES_0.22-3	http://www.ebi.ac.uk/ena/data/view/ERR599008,ERR599125	(ANTA) Antarctic Province [MRGID:21502]	790	-61.9689	-49.5017	0.45883	34.68	203.839	38.8212	0.018	2.614	36.37	83.35	34.159
2011-04-09T13:56	TARA_099	TARA_B100000886	TARA_099_SRF_0.22-3	http://www.ebi.ac.uk/ena/data/view/ERR599024	(SPSG) South Pacific Subtropical Gyre Province, North and South [MRGID:21486]	5	-21.146	-104.787	23.7888	36.1291	203.995	-1.73741	0	0.29	0.04	0.55	44.569
2011-04-21T20:07	TARA_102	TARA_B100000900	TARA_102_SRF_0.22-3	http://www.ebi.ac.uk/ena/data/view/ERR598943,ERR598978	(PEOD) Pacific Equatorial Divergence Province [MRGID:21489]	5	-5.2529	-85.1545	24.9431	34.7482	205.993	11.689	0.32	1	12.6	5	42.123
2011-04-22T21:13	TARA_102	TARA_B100000902	TARA_102_DCM_0.22-3	http://www.ebi.ac.uk/ena/data/view/ERR598962,ERR599007,ERR599168	(PEOD) Pacific Equatorial Divergence Province [MRGID:21489]	40	-5.2669	-85.2732	19.5663	34.9003	103.917	20.3283	1.2	1.86	24.4	10.5	44.432
2011-05-12T14:00	TARA_109	TARA_B100000925	TARA_109_SRF_0.22-3	http://www.ebi.ac.uk/ena/data/view/ERR598997,ERR599118	(CHIL) Chile-Peru Current Coastal Province [MRGID:21495]	5	1.9928	-84.5766	27.6176	33.3676	198.636	1.21011	0.04	0.27	0.9	1.7	51.461
2011-05-12T22:15	TARA_109	TARA_B100000927	TARA_109_DCM_0.22-3	http://www.ebi.ac.uk/ena/data/view/ERR598952,ERR599065,ERR599108	(CHIL) Chile-Peru Current Coastal Province [MRGID:21495]	30	2.0299	-84.5546	26.532	34.3448	203.128	3.8866	0.11	0.5	4.6	3.2	51.684
2011-05-13T16:08:58	TARA_109	TARA_B100000929	TARA_109_MES_0.22-3	http://www.ebi.ac.uk/ena/data/view/ERR598971,ERR599067	(CHIL) Chile-Peru Current Coastal Province [MRGID:21495]	380	2.0649	-84.5546	11.3158	34.7998	2.51667	33.916	0.02	2.58	35.3	36.3	51.684
2011-06-14T16:45	TARA_112	TARA_B100000941	TARA_112_SRF_0.22-3	http://www.ebi.ac.uk/ena/data/view/ERR598954	(SPSG) South Pacific Subtropical Gyre Province, North and South [MRGID:21486]	5	-23.2811	-129.395	24.2375	36.4539	202.175	-0.916543	0.01	0.14	0.03	0.8	27.005
2011-06-15T00:55:48	TARA_112	TARA_B100000945	TARA_112_DCM_0.22-3	http://www.ebi.ac.uk/ena/data/view/ERR598957	(SPSG) South Pacific Subtropical Gyre Province, North and South [MRGID:21486]	155	-23.2189	-129.5	22.2614	35.9399	207.089	0.476585	0	0.11	0.02	0.7	24.873
2011-06-15T18:43:16	TARA_112	TARA_B100000949	TARA_112_MES_0.22-3	http://www.ebi.ac.uk/ena/data/view/ERR599072	(SPSG) South Pacific Subtropical Gyre Province, North and South [MRGID:21486]	696	-23.2232	-129.599	5.79145	34.305	199.248	29.1818	0.01	2.15	31.46	20.6	24.494
2011-04-22T12:08:28	TARA_102	TARA_B100000953	TARA_102_MES_0.22-3	http://www.ebi.ac.uk/ena/data/view/ERR599055,ERR599128,ERR599132	(PEOD) Pacific Equatorial Divergence Province [MRGID:21489]	480	-5.261	-85.1678	9.19582	34.6925	4.42525	40.009	0.01	2.85	39.2	40.6	44.432
2011-04-16T13:03:08	TARA_100	TARA_B100000959	TARA_100_MES_0.22-3	http://www.ebi.ac.uk/ena/data/view/ERR598946,ERR598953,ERR598981	(SPSG) South Pacific Subtropical Gyre Province, North and South [MRGID:21486]	177	-12.9794	-96.0232	13.0146	34.8402	0.70843	21.0684	0.03	2.68	23.9	19.6	43.053
2011-04-15T12:45	TARA_100	TARA_B100000963	TARA_100_SRF_0.22-3	http://www.ebi.ac.uk/ena/data/view/ERR599063,ERR599163,ERR599169	(SPSG) South Pacific Subtropical Gyre Province, North and South [MRGID:21486]	5	-13.0023	-95.9759	25.2512	35.8353	200.234	4.59074	0.14	0.68	6.2	1.2	41.79
2011-04-15T19:38	TARA_100	TARA_B100000965	TARA_100_DCM_0.22-3	http://www.ebi.ac.uk/ena/data/view/ERR599081,ERR599113	(SPSG) South Pacific Subtropical Gyre Province, North and South [MRGID:21486]	50	-12.9723	-96.0122	20.6494	35.5447	216.79	1.50198	0.16	0.78	5.7	1.9	41.79
2011-03-24T13:00	TARA_096	TARA_B100000989	TARA_096_SRF_0.22-3	http://www.ebi.ac.uk/ena/data/view/ERR598967	(SPSG) South Pacific Subtropical Gyre Province, North and South [MRGID:21486]	5	-29.7238	-101.16	23.7991	35.7661	204.138	-0.372718	0	0.16	0.02	0.53	43.197
2011-04-04T13:55:02	TARA_098	TARA_B100001013	TARA_098_MES_0.22-3	http://www.ebi.ac.uk/ena/data/view/ERR599071,ERR599085	(SPSG) South Pacific Subtropical Gyre Province, North and South [MRGID:21486]	488	-25.8076	-111.691	8.11313	34.3626	155.558	24.644	0	2.02	27.29	12.05	45.002
2011-04-03T13:44	TARA_098	TARA_B100001027	TARA_098_SRF_0.22-3	http://www.ebi.ac.uk/ena/data/view/ERR599093,ERR599120	(SPSG) South Pacific Subtropical Gyre Province, North and South [MRGID:21486]	5	-25.8051	-111.72	25.1487	36.4027	200.538	-1.56749	0	0.2	0.05	0.38	44.893
2011-04-03T21:50:58	TARA_098	TARA_B100001029	TARA_098_DCM_0.22-3	http://www.ebi.ac.uk/ena/data/view/ERR599042,ERR599079	(SPSG) South Pacific Subtropical Gyre Province, North and South [MRGID:21486]	188	-25.826	-111.729	20.1716	35.8457	210.578	-0.73316	0.02	0.1	0.05	0.35	44.636
2011-03-18T11:57	TARA_094	TARA_B100001057	TARA_094_SRF_0.22-3	http://www.ebi.ac.uk/ena/data/view/ERR599050	(SPSG) South Pacific Subtropical Gyre Province, North and South [MRGID:21486]	5	-32.7971	-87.0693	21.132	34.6826	219.175	-0.39754	0	0.28	0.03	0.09	44.294
2011-03-12T19:36:38	TARA_093	TARA_B100001059	TARA_093_DCM_0.22-3	http://www.ebi.ac.uk/ena/data/view/ERR598965	(CHIL) Chile-Peru Current Coastal Province [MRGID:21495]	35	-33.9116	-73.0537	16.4012	34.268	237.215	0.660123	0.37	1.07	7.55	0.59	36.415
2011-03-12T11:34	TARA_093	TARA_B100001063	TARA_093_SRF_0.22-3	http://www.ebi.ac.uk/ena/data/view/ERR599064	(CHIL) Chile-Peru Current Coastal Province [MRGID:21495]	5	-34.0614	-73.1066	18.0145	34.2954	244.862	-1.48507	0.01	0.52	0.02	0.09	37.262
2011-05-22T13:20	TARA_110	TARA_B100001079	TARA_110_MES_0.22-3	http://www.ebi.ac.uk/ena/data/view/ERR599020	(SPSG) South Pacific Subtropical Gyre Province, North and South [MRGID:21486]	380	-1.8902	-84.6141	10.2584	34.7553	1.27395	34.6449	0	2.8	38.1	35	46.495
2011-10-18T15:35	TARA_133	TARA_B100001093	TARA_133_SRF_0.22-3	http://www.ebi.ac.uk/ena/data/view/ERR599052	(NPST) North Pacific Subtropical and Polar Front Provinces [MRGID:21484]	5	35.3671	-127.742	19.2497	33.099	224.408	-0.673592	0	0.29	0.02	1.91	NA
2011-10-19T00:09	TARA_133	TARA_B100001094	TARA_133_DCM_0.22-3	http://www.ebi.ac.uk/ena/data/view/ERR598942	(NPST) North Pacific Subtropical and Polar Front Provinces [MRGID:21484]	45	35.4002	-127.75	13.1598	33.2414	227.686	4.83272	0.08	0.46	1.3	2.84	NA
2011-10-19T19:27:16	TARA_133	TARA_B100001105	TARA_133_MES_0.22-3	http://www.ebi.ac.uk/ena/data/view/ERR599115	(NPST) North Pacific Subtropical and Polar Front Provinces [MRGID:21484]	650	35.2698	-127.727	4.93663	34.3297	8.57745	44.083	0	3.29	44.24	113.32	NA
2011-05-21T12:27	TARA_110	TARA_B100001109	TARA_110_SRF_0.22-3	http://www.ebi.ac.uk/ena/data/view/ERR599039	(SPSG) South Pacific Subtropical Gyre Province, North and South [MRGID:21486]	5	-2.0133	-84.589	23.8683	35.0193	190.816	6.72934	0.31	0.75	8.2	3.9	47.212
2011-05-21T21:00	TARA_110	TARA_B100001113	TARA_110_DCM_0.22-3	http://www.ebi.ac.uk/ena/data/view/ERR599014	(SPSG) South Pacific Subtropical Gyre Province, North and South [MRGID:21486]	50	-1.9002	-84.6265	21.8146	35.0661	144.634	10.9451	0.41	0.93	10.7	6	46.495
2011-07-26T17:10	TARA_122	TARA_B100001115	TARA_122_SRF_0.22-3	http://www.ebi.ac.uk/ena/data/view/ERR598992	(SPSG) South Pacific Subtropical Gyre Province, North and South [MRGID:21486]	5	-8.9971	-139.196	26.5441	35.3662	186.241	3.98636	0.12	0.57	5.46	2.19	40.236
2011-08-08T17:33	TARA_125	TARA_B100001121	TARA_125_SRF_0.22-3	http://www.ebi.ac.uk/ena/data/view/ERR599066,ERR599091,ERR599114,ERR599119	(SPSG) South Pacific Subtropical Gyre Province, North and South [MRGID:21486]	5	-8.9111	-142.557	26.7802	35.4277	187.303	4.98594	0.19	0.56	3.73	1.8	NA
2012-02-02T11:52	TARA_145	TARA_B100001142	TARA_145_SRF_0.22-3	http://www.ebi.ac.uk/ena/data/view/ERR598983	(GFST) Gulf Stream Province [MRGID:21454]	5	39.2305	-70.0377	14.1189	35.1833	233.859	3.47819	0.11	0.35	4.38	2.77	NA
2012-02-02T18:36:58	TARA_145	TARA_B100001146	TARA_145_MES_0.22-3	http://www.ebi.ac.uk/ena/data/view/ERR599166	(GFST) Gulf Stream Province [MRGID:21454]	590	39.2392	-70.0343	5.06724	34.9692	230.249	19.8545	0.01	1.47	21.5	13.73	NA
2012-02-16T12:01:25	TARA_146	TARA_B100001167	TARA_146_MES_0.22-3	http://www.ebi.ac.uk/ena/data/view/ERR599047	(NAST-W) North Atlantic Subtropical Gyral Province [MRGID:21455]	640	34.6663	-71.2907	11.0123	35.4022	138.083	21.8309	0	1.31	20.03	13.24	NA
2012-03-19T08:18	TARA_152	TARA_B100001173	TARA_152_SRF_0.22-3	http://www.ebi.ac.uk/ena/data/view/ERR599078	(NAST-E) North Atlantic Subtropical Gyral Province [MRGID:21467]	5	43.6792	-16.8344	14.2806	35.986	243.148	2.99923	0.31	0.16	2.16	1.24	23.761
2012-03-19T14:59:48	TARA_152	TARA_B100001179	TARA_152_MES_0.22-3	http://www.ebi.ac.uk/ena/data/view/ERR598944	(NAST-E) North Atlantic Subtropical Gyral Province [MRGID:21467]	800	43.7182	-16.8714	10.2118	35.5395	175.307	18.2058	0.011	1.12	18.03	10.38	25.09
2011-10-05T20:45:47	TARA_132	TARA_B100001245	TARA_132_MES_0.22-3	http://www.ebi.ac.uk/ena/data/view/ERR598980	(NPST) North Pacific Subtropical and Polar Front Provinces [MRGID:21484]	550	31.528	-159.022	6.68972	34.0005	138.736	29.0941	0	1.22	17.49	22.34	NA
2011-10-04T17:46	TARA_132	TARA_B100001248	TARA_132_SRF_0.22-3	http://www.ebi.ac.uk/ena/data/view/ERR599142	(NPST) North Pacific Subtropical and Polar Front Provinces [MRGID:21484]	5	31.5213	-158.996	25.1739	35.1818	197.682	-0.979589	0	0.01	0.01	2.43	NA
2011-10-05T00:59:03	TARA_132	TARA_B100001250	TARA_132_DCM_0.22-3	http://www.ebi.ac.uk/ena/data/view/ERR598995	(NPST) North Pacific Subtropical and Polar Front Provinces [MRGID:21484]	115	31.5168	-159.046	15.2843	34.3691	225.501	0.732507	0.02	0.13	0.05	4.45	NA
2011-12-02T14:12	TARA_137	TARA_B100001287	TARA_137_SRF_0.22-3	http://www.ebi.ac.uk/ena/data/view/ERR598989	(PNEC) North Pacific Equatorial Countercurrent Province [MRGID:21488]	5	14.2035	-116.626	26.4091	33.8844	195.127	3.24131	0.07	0.46	2.44	2.54	33.587
2012-02-15T12:54	TARA_146	TARA_B100001540	TARA_146_SRF_0.22-3	http://www.ebi.ac.uk/ena/data/view/ERR598968	(NAST-W) North Atlantic Subtropical Gyral Province [MRGID:21455]	5	34.6712	-71.3093	19.1288	36.4626	214.365	0.859819	0.22	0.02	0.74	0.94	NA
2012-03-09T17:42:29	TARA_151	TARA_B100001559	TARA_151_DCM_0.22-3	http://www.ebi.ac.uk/ena/data/view/ERR598986	(NAST-E) North Atlantic Subtropical Gyral Province [MRGID:21467]	80	36.1811	-28.9373	16.7511	36.1629	228.545	1.56535	0.01	0.01	0.05	0.63	18.453
2012-03-09T08:59	TARA_151	TARA_B100001564	TARA_151_SRF_0.22-3	http://www.ebi.ac.uk/ena/data/view/ERR598976	(NAST-E) North Atlantic Subtropical Gyral Province [MRGID:21467]	5	36.1715	-29.023	17.2601	36.2377	232.053	0.334082	0.02	0.01	0.02	0.65	20.692
2012-02-24T11:40	TARA_148	TARA_B100001741	TARA_148_SRF_0.22-3	http://www.ebi.ac.uk/ena/data/view/ERR599123	(NAST-W) North Atlantic Subtropical Gyral Province [MRGID:21455]	5	31.6948	-64.2489	20.3973	36.5996	212.562	NA	0.09	0	0.15	0.73	NA
2012-02-27T15:28:31	TARA_148b	TARA_B100001750	TARA_148b_MES_0.22-3	http://www.ebi.ac.uk/ena/data/view/ERR598958	(NAST-W) North Atlantic Subtropical Gyral Province [MRGID:21455]	250	34.1504	-56.9684	18.169	36.5637	191.753	4.0429	0.03	0.18	4.13	1.62	16.098
2012-03-01T10:48	TARA_149	TARA_B100001758	TARA_149_SRF_0.22-3	http://www.ebi.ac.uk/ena/data/view/ERR598963	(NAST-W) North Atlantic Subtropical Gyral Province [MRGID:21455]	5	34.1132	-49.9181	18.7327	36.4072	220.19	-1.17612	0.25	0.06	0.68	0.8	13.849
2012-03-01T18:50:26	TARA_149	TARA_B100001765	TARA_149_MES_0.22-3	http://www.ebi.ac.uk/ena/data/view/ERR598964	(NAST-W) North Atlantic Subtropical Gyral Province [MRGID:21455]	740	34.0771	-49.8233	10.5654	35.3752	155.157	21.2692	0.01	1.36	21.11	11.38	15.197
2012-03-05T09:25	TARA_150	TARA_B100001769	TARA_150_SRF_0.22-3	http://www.ebi.ac.uk/ena/data/view/ERR599170	(NAST-W) North Atlantic Subtropical Gyral Province [MRGID:21455]	5	35.9346	-37.3032	17.5831	36.3123	228.376	-0.328716	0.04	0.01	0.17	0.84	15.73
2012-03-05T17:34	TARA_150	TARA_B100001778	TARA_150_DCM_0.22-3	http://www.ebi.ac.uk/ena/data/view/ERR598996	(NAST-W) North Atlantic Subtropical Gyral Province [MRGID:21455]	40	35.8427	-37.1526	17.6636	36.2402	230.133	1.21028	0.04	0	0.17	0.84	20.466
2011-12-30T13:35	TARA_141	TARA_B100001939	TARA_141_SRF_0.22-3	http://www.ebi.ac.uk/ena/data/view/ERR599029	(GUIA) Guianas Coastal Province [MRGID:21463]	5	9.8481	-80.0454	27.1194	34.3472	195.524	-1.72396	0	0.01	0	2.93	35.883
2011-12-02T20:42	TARA_137	TARA_B100001964	TARA_137_DCM_0.22-3	http://www.ebi.ac.uk/ena/data/view/ERR598987,ERR599070,ERR599099,ERR599147	(PNEC) North Pacific Equatorial Countercurrent Province [MRGID:21488]	40	14.2075	-116.647	18.5948	34.3727	95.4118	11.0031	0.31	0.88	6.05	4.66	40.569
2011-12-03T14:31:20	TARA_137	TARA_B100001971	TARA_137_MES_0.22-3	http://www.ebi.ac.uk/ena/data/view/ERR599015,ERR599076,ERR599127,ERR599152	(PNEC) North Pacific Equatorial Countercurrent Province [MRGID:21488]	375	14.2025	-116.643	8.91148	34.5867	0.628413	35.7167	0.01	2.95	34.55	46.62	40.519
2011-12-10T14:08	TARA_138	TARA_B100001989	TARA_138_SRF_0.22-3	http://www.ebi.ac.uk/ena/data/view/ERR599030	(PNEC) North Pacific Equatorial Countercurrent Province [MRGID:21488]	5	6.3332	-102.943	26.6362	33.407	196.883	-1.18432	0	0.16	0	1.19	40.62
2011-12-11T13:27:34	TARA_138	TARA_B100001996	TARA_138_DCM_0.22-3	http://www.ebi.ac.uk/ena/data/view/ERR599087	(PNEC) North Pacific Equatorial Countercurrent Province [MRGID:21488]	60	6.3378	-102.954	19.0484	34.6118	77.0385	22.0878	0.83	1.11	12.9	8.07	32.302
2011-12-11T20:37:22	TARA_138	TARA_B100002003	TARA_138_MES_0.22-3	http://www.ebi.ac.uk/ena/data/view/ERR599004,ERR599051,ERR599060,ERR599175	(PNEC) North Pacific Equatorial Countercurrent Province [MRGID:21488]	450	6.3559	-103.06	8.21056	34.6084	0.78015	36.8861	0.01	3.16	36.22	52.92	33.697
2011-12-21T16:20	TARA_140	TARA_B100002019	TARA_140_SRF_0.22-3	http://www.ebi.ac.uk/ena/data/view/ERR599162	(CAMR) Central American Coastal Province [MRGID:21494]	5	7.4122	-79.3017	26.6292	28.919	205.288	-3.79669	0	0.08	0	0.54	27.873
2012-01-10T14:49:35	TARA_142	TARA_B100002049	TARA_142_MES_0.22-3	http://www.ebi.ac.uk/ena/data/view/ERR598985	(CARB) Caribbean Province [MRGID:21466]	640	25.6236	-88.45	9.75626	35.1657	108.24	31.8512	0	1.22	20.25	8.62	NA
2012-01-09T13:41	TARA_142	TARA_B100002051	TARA_142_SRF_0.22-3	http://www.ebi.ac.uk/ena/data/view/ERR599136	(CARB) Caribbean Province [MRGID:21466]	5	25.5264	-88.394	24.9656	36.1937	194.268	-2.2118	0.02	0	0.05	1.22	NA
2012-01-09T20:17:16	TARA_142	TARA_B100002052	TARA_142_DCM_0.22-3	http://www.ebi.ac.uk/ena/data/view/ERR599100	(CARB) Caribbean Province [MRGID:21466]	125	25.6168	-88.4532	24.9488	36.1722	192.972	0.439852	0.02	0.02	0.06	1.17	NA
2009-11-18T08:41	TARA_023	TARA_E500000075	TARA_023_SRF_0.22-1.6	http://www.ebi.ac.uk/ena/data/view/ERR315858,ERR315861	(MEDI) Mediterranean Sea, Black Sea Province [MRGID:21465]	5	42.2038	17.715	17.6366	38.1876	220	NA	0.01	0.01	0.04	1.38	7.744
2009-11-18T13:50	TARA_023	TARA_E500000081	TARA_023_DCM_0.22-1.6	http://www.ebi.ac.uk/ena/data/view/ERR315859,ERR315860	(MEDI) Mediterranean Sea, Black Sea Province [MRGID:21465]	55	42.1735	17.7252	15.7058	38.3954	224.267	NA	0.01	0.01	0.05	1.05	8.494
2009-11-23T09:12	TARA_025	TARA_E500000178	TARA_025_SRF_0.22-1.6	http://www.ebi.ac.uk/ena/data/view/ERR598951,ERR599043	(MEDI) Mediterranean Sea, Black Sea Province [MRGID:21465]	5	39.3888	19.3905	18.3425	38.1829	218.017	NA	0	0.01	0.03	1.05	13.616
2009-11-23T13:52	TARA_025	TARA_E500000331	TARA_025_DCM_0.22-1.6	http://www.ebi.ac.uk/ena/data/view/ERR599094,ERR599153	(MEDI) Mediterranean Sea, Black Sea Province [MRGID:21465]	50	39.3991	19.3997	15.1613	38.4757	229.548	NA	0.07	0.07	0.15	1.82	13.616
2009-11-02T14:07	TARA_018	TARA_S200000501	TARA_018_DCM_0.22-1.6	http://www.ebi.ac.uk/ena/data/view/ERR599073,ERR599092	(MEDI) Mediterranean Sea, Black Sea Province [MRGID:21465]	60	35.7528	14.2765	18.3684	37.8924	237.889	NA	0.025	0.013	0.02	0.62	23.154
2009-09-15T18:00	TARA_004	TARA_X000000368	TARA_004_DCM_0.22-1.6	http://www.ebi.ac.uk/ena/data/view/ERR598950,ERR599095	(NAST-E) North Atlantic Subtropical Gyral Province [MRGID:21467]	40	36.5533	-6.5669	16.2463	36.5564	NA	NA	NA	NA	NA	NA	37.643
2009-09-28T12:18	TARA_009	TARA_X000000950	TARA_009_SRF_0.22-1.6	http://www.ebi.ac.uk/ena/data/view/ERR594288,ERR594316,ERR594317	(MEDI) Mediterranean Sea, Black Sea Province [MRGID:21465]	5	39.1633	5.916	23.8526	37.9751	NA	NA	0.01	0.02	0.03	0.75	26.661
2009-09-28T16:59	TARA_009	TARA_X000001036	TARA_009_DCM_0.22-1.6	http://www.ebi.ac.uk/ena/data/view/ERR594315,ERR594329	(MEDI) Mediterranean Sea, Black Sea Province [MRGID:21465]	55	39.0609	5.9422	16.1519	37.8232	NA	NA	0.02	0.02	0.08	0.6	26.661
2010-03-12T06:06	TARA_036	TARA_Y100000022	TARA_036_SRF_0.22-1.6	http://www.ebi.ac.uk/ena/data/view/ERR598966,ERR599143	(ARAB) Northwest Arabian Sea Upwelling Province [MRGID:21475]	5	20.8183	63.5047	25.5814	36.5301	210.897	NA	0.05	0.37	0.13	1.2	42.493
2010-03-20T08:15:28	TARA_039	TARA_Y100000031	TARA_039_MES_0.22-1.6	http://www.ebi.ac.uk/ena/data/view/ERR599037,ERR599172	(MONS) Indian Monsoon Gyres Province [MRGID:21471]	270	18.7341	66.3896	15.6142	35.9019	2.30302	19.5665	2.07	2.64	21.22	38.62	48.569
2010-03-15T03:35	TARA_038	TARA_Y100000287	TARA_038_SRF_0.22-1.6	http://www.ebi.ac.uk/ena/data/view/ERR599102,ERR599158	(MONS) Indian Monsoon Gyres Province [MRGID:21471]	5	19.0393	64.4913	26.2314	36.6179	199.935	0.889376	0.01	0.32	0.06	1.18	47.652
2010-03-16T06:13:30	TARA_038	TARA_Y100000294	TARA_038_MES_0.22-1.6	http://www.ebi.ac.uk/ena/data/view/ERR599109,ERR599167	(MONS) Indian Monsoon Gyres Province [MRGID:21471]	340	19.0351	64.5638	14.9876	36.0213	2.36923	22.4446	0.69	2.64	23.43	38.94	47.714
2009-09-15T11:30	TARA_004	TARA_Y200000002	TARA_004_SRF_0.22-1.6	http://www.ebi.ac.uk/ena/data/view/ERR598955,ERR599003	(NAST-E) North Atlantic Subtropical Gyral Province [MRGID:21467]	5	36.5533	-6.5669	20.5251	36.6324	NA	NA	NA	NA	NA	NA	39.916
** note that some values are equal or below the detection limit of 0,02umol/L and should be interpretated as <=0,02umol/L
*values indicate mean values based on CTD casts that matched closest in location and depth of the actual sampling locations

## Sheet: S2
Table S2. Numbers of gene-coding sequences co-occurring with MGII Clusters and BLASTn affiliation per domaine
Cluster	Archaea	Bacteria	No blastn affiliation	Total number of genes
Cluster 2	975	45	1423	2443
Cluster 27	41	29	2021	2091
Cluster 12	27	52	923	1002
Cluster 3	134	41	812	987
Cluster 23	86	39	830	955
Cluster 15	38	21	884	943
Cluster 6	75	10	526	611
Cluster 4	26	14	330	370
Cluster 11	6	33	329	368
Cluster 21	10	7	143	160
Cluster 25	21	4	130	155
Cluster 5	3	7	134	144
Cluster 34	10	29	97	136
Cluster 13	1	13	108	122
Cluster 14	0	9	93	102
Cluster 26	1	0	19	20
Cluster 33*	2	0	9	11
Cluster 16*	4	0	4	8
Cluster 10*	0	0	7	7
Cluster 18*	1	0	6	7
Cluster 22*	1	0	5	6
Cluster 30	0	0	5	5
Cluster 20*	0	2	2	4
Cluster 19*	0	2	1	3
Cluster 35*	0	0	1	1
Total	1462	357	8842	10661
* Clusters not represented in the network

## Sheet: S3
Table S3. Gene-coding sequences found in the network and their annotation against ncbi (nt) and uniref90
Cluster	Gene (Tara Oceans ID)	MIC value	Taxonomic affiliation (Domain;phylum)	BLASTp % identity	BLASTp e-value	BLASTp score	Function
Cluster 11	RGC029460855	0.93211	Archaea;Crenaerchaeota	-	-	-
Cluster 12	RGC014455363	0.99863	Archaea;Crenaerchaeota	90.61	5e-89	333	Membrane protein-like protein n=2 Tax=environmental samples TaxID=2081902 RepID=A0A075G4Q7_9ARCH
Cluster 16	RGC030518693	0.93211	Archaea;Crenaerchaeota	-	-	-
Cluster 2	RGC032554518	0.99863	Archaea;Crenaerchaeota	-	-	-
Cluster 2	RGC036169659	0.99863	Archaea;Crenaerchaeota	-	-	-
Cluster 2	RGC016121309	0.99863	Archaea;Crenaerchaeota	83.58	1e-83	316	Putative Subtilase family protein n=3 Tax=Thaumarchaeota TaxID=651137 RepID=B3T312_9ARCH
Cluster 2	RGC026666956	0.96563	Archaea;Crenaerchaeota	-	-	-
Cluster 2	RGC003080578	0.96563	Archaea;Crenaerchaeota	92.25	0.0	764	Putative ATPase (ABCE1) n=1 Tax=uncultured marine thaumarchaeote KM3_173_E01 TaxID=1456050 RepID=A0A075GKA2_9ARCH
Cluster 2	RGC018540533	0.96563	Archaea;Crenaerchaeota	93.01	3e-100	370	Thioredoxin n=12 Tax=Thaumarchaeota TaxID=651137 RepID=A0A2A3T5U0_9ARCH
Cluster 2	RGC008703916	0.96563	Archaea;Crenaerchaeota	-	-	-
Cluster 2	RGC025768502	0.96563	Archaea;Crenaerchaeota	95.68	4e-75	286	Uncharacterized protein n=1 Tax=uncultured marine crenarchaeote HF4000_APKG4H17 TaxID=455589 RepID=B3T815_9ARCH
Cluster 2	RGC004010452	0.96563	Archaea;Crenaerchaeota	80.48	2e-155	556	Germination protease protein n=1 Tax=Marine Group I thaumarchaeote SCGC AAA799-O18 TaxID=1502294 RepID=A0A087RN67_9ARCH
Cluster 2	RGC001270347	0.96563	Archaea;Crenaerchaeota	90.35	0.0	948	Sulfite reductase subunit (CysI) n=15 Tax=Thaumarchaeota TaxID=651137 RepID=A0A075GM81_9ARCH
Cluster 2	RGC017758883	0.96563	Archaea;Crenaerchaeota	85.79	8e-71	273	Deaminase-reductase domain-containing protein (RIB7, arfC) n=6 Tax=cellular organisms TaxID=131567 RepID=A0A075G1C4_9ARCH
Cluster 2	RGC001527794	0.96563	Archaea;Crenaerchaeota	85.33	0.0	832	Regulatory protein ArsR (NrdD) n=8 Tax=Thaumarchaeota TaxID=651137 RepID=A0A075H858_9ARCH
Cluster 2	RGC025104633	0.96563	Archaea;Crenaerchaeota	90.34	9e-72	275	Lysine 2,3-aminomutase related protein (KamA) n=17 Tax=Thaumarchaeota TaxID=651137 RepID=A0A075G3Q2_9ARCH
Cluster 2	RGC026257050	0.96563	Archaea;Crenaerchaeota	-	-	-
Cluster 2	RGC025840166	0.96563	Archaea;Crenaerchaeota	91.30	2e-69	268	Uncharacterized protein n=1 Tax=uncultured marine thaumarchaeote KM3_85_E11 TaxID=1456317 RepID=A0A075HTN7_9ARCH
Cluster 2	RGC003155024	0.96563	Archaea;Crenaerchaeota	87.01	0.0	717	Phosphoglucomutase/phosphomannomutase (Pmm-pgm) n=4 Tax=Thaumarchaeota TaxID=651137 RepID=A0A075GTM8_9ARCH
Cluster 2	RGC014455363	0.96563	Archaea;Crenaerchaeota	90.61	5e-89	333	Membrane protein-like protein n=2 Tax=environmental samples TaxID=2081902 RepID=A0A075G4Q7_9ARCH
Cluster 2	RGC012851812	0.96563	Archaea;Crenaerchaeota	90.35	2e-111	408	Putative MCM2/3/5 family protein n=3 Tax=environmental samples TaxID=2081902 RepID=B3T9M6_9ARCH
Cluster 2	RGC001060648	0.96563	Archaea;Crenaerchaeota	80.18	0.0	897	Putative Subtilase family protein n=2 Tax=Nitrosopumilales TaxID=31932 RepID=B3T526_9ARCH
Cluster 2	RGC003530098	0.96563	Archaea;Crenaerchaeota	85.75	0.0	719	Peptidase S8/S53 subtilisin kexin sedolisin n=1 Tax=uncultured marine thaumarchaeote KM3_63_D09 TaxID=1456219 RepID=A0A075HCP0_9ARCH
Cluster 2	RGC019416008	0.96563	Archaea;Crenaerchaeota	84.53	9e-84	315	Protein-disulfide isomerase n=8 Tax=environmental samples TaxID=2081902 RepID=A0A075GT86_9ARCH
Cluster 2	RGC011676681	0.96563	Archaea;Crenaerchaeota	90.83	4e-110	404	Putative Asp/Glu/hydantoin racemase n=1 Tax=uncultured marine crenarchaeote HF4000_ANIW141O9 TaxID=455581 RepID=B3T654_9ARCH
Cluster 2	RGC020248404	0.96563	Archaea;Crenaerchaeota	94.35	2e-83	314	Preprotein translocase subunit (SEC61A) n=1 Tax=uncultured marine thaumarchaeote SAT1000_35_E09 TaxID=1456405 RepID=A0A075IEN2_9ARCH
Cluster 2	RGC017286446	0.96563	Archaea;Crenaerchaeota	88.08	8e-85	319	Uncharacterized protein n=1 Tax=uncultured marine crenarchaeote HF4000_APKG8I13 TaxID=455606 RepID=B3TB26_9ARCH
Cluster 2	RGC028283256	0.96563	Archaea;Crenaerchaeota	-	-	-
Cluster 2	RGC023418062	0.96563	Archaea;Crenaerchaeota	90.45	3e-77	293	Peptidase M20 (Fragment) n=1 Tax=uncultured marine thaumarchaeote KM3_54_G03 TaxID=1456192 RepID=A0A075HA93_9ARCH
Cluster 2	RGC003564247	0.96563	Archaea;Crenaerchaeota	82.61	9e-169	600	Pseudouridylate synthase-like protein (PUS10) n=8 Tax=cellular organisms TaxID=131567 RepID=A0A075HEP8_9ARCH
Cluster 2	RGC016767067	0.96563	Archaea;Crenaerchaeota	89.85	4e-91	340	Thiamine biosynthesis ATP pyrophosphatase-like protein (ThiI) n=4 Tax=Thaumarchaeota TaxID=651137 RepID=A0A075G7Q4_9ARCH
Cluster 2	RGC004750821	0.96563	Archaea;Crenaerchaeota	98.86	0.0	724	Arginase/agmatinase/formiminoglutamase (SpeB) n=8 Tax=Thaumarchaeota TaxID=651137 RepID=A0A075GR41_9ARCH
Cluster 2	RGC006487506	0.96563	Archaea;Crenaerchaeota	90.68	9e-153	546	Oligopeptide/dipeptide ABC transporter ATPase subunit (ABC.PE.A) n=10 Tax=Thaumarchaeota TaxID=651137 RepID=A0A075HCM9_9ARCH
Cluster 2	RGC009788530	0.96563	Archaea;Crenaerchaeota	88.40	1e-126	459	Adenine deaminase n=4 Tax=cellular organisms TaxID=131567 RepID=A0A075H4P1_9ARCH
Cluster 2	RGC023157657	0.96563	Archaea;Crenaerchaeota	80.26	6e-66	256	Uncharacterized protein n=1 Tax=uncultured marine thaumarchaeote SAT1000_09_A04 TaxID=1456366 RepID=A0A075I8I7_9ARCH
Cluster 2	RGC006152913	0.96563	Archaea;Crenaerchaeota	91.19	2e-143	516	Threonine dehydratase (IlvA, tdcB) n=1 Tax=uncultured marine thaumarchaeote KM3_59_E10 TaxID=1456211 RepID=A0A075HD19_9ARCH
Cluster 2	RGC004109245	0.96563	Archaea;Crenaerchaeota	81.99	5e-144	518	SMC domain-containing protein (Smc) n=8 Tax=environmental samples TaxID=2081902 RepID=A0A075HCW5_9ARCH
Cluster 2	RGC008634886	0.96563	Archaea;Crenaerchaeota	89.82	4e-130	471	Putative methyltransferase (TRM5, TRMT5) n=4 Tax=Thaumarchaeota TaxID=651137 RepID=A0A075H558_9ARCH
Cluster 2	RGC023756967	0.96563	Archaea;Crenaerchaeota	92.81	3e-69	267	Uncharacterized protein n=1 Tax=uncultured marine crenarchaeote HF4000_APKG5N21 TaxID=455593 RepID=B3T8P3_9ARCH
Cluster 2	RGC003006279	0.96563	Archaea;Crenaerchaeota	89.66	0.0	730	Thermosome subunit n=14 Tax=Thaumarchaeota TaxID=651137 RepID=A0A075H4R7_9ARCH
Cluster 2	RGC029625046	0.96563	Archaea;Crenaerchaeota	-	-	-
Cluster 2	RGC012993544	0.96563	Archaea;Crenaerchaeota	92.48	2e-110	405	Na+/proline symporter PutP (TC.SSS) n=7 Tax=Thaumarchaeota TaxID=651137 RepID=A0A075H6P3_9ARCH
Cluster 2	RGC012329974	0.96563	Archaea;Crenaerchaeota	86.21	2e-110	405	Precorrin-6y C5,15-methyltransferase subunit (CbiE) n=4 Tax=Thaumarchaeota TaxID=651137 RepID=A0A075HV13_9ARCH
Cluster 2	RGC015662669	0.96563	Archaea;Crenaerchaeota	91.67	2e-98	365	Enolase n=10 Tax=Thaumarchaeota TaxID=651137 RepID=A0A2A3T312_9ARCH
Cluster 2	RGC016191786	0.96563	Archaea;Crenaerchaeota	83.92	2e-87	328	DNA-directed RNA polymerase subunit D (RpoD) n=6 Tax=Thaumarchaeota TaxID=651137 RepID=A0A075H3F0_9ARCH
Cluster 2	RGC015898739	0.96563	Archaea;Crenaerchaeota	88.12	5e-77	293	Uncharacterized protein n=1 Tax=uncultured marine thaumarchaeote KM3_70_D05 TaxID=1456251 RepID=A0A075HJN3_9ARCH
Cluster 2	RGC005657467	0.96563	Archaea;Crenaerchaeota	82.37	1e-143	516	Hydroxypyruvate reductase (TtuD) n=2 Tax=Thaumarchaeota TaxID=651137 RepID=A0A075HV63_9ARCH
Cluster 2	RGC014943684	0.96563	Archaea;Crenaerchaeota	90.00	5e-110	403	NAD-dependent protein deacylase n=2 Tax=environmental samples TaxID=2081902 RepID=A0A075HXB5_9ARCH
Cluster 2	RGC003537585	0.96563	Archaea;Crenaerchaeota	85.24	3e-158	565	Chromosome partitioning protein ParA (Fragment) n=3 Tax=Nitrosopumilales TaxID=31932 RepID=A0A2A3T3W9_9ARCH
Cluster 2	RGC017514550	0.96563	Archaea;Crenaerchaeota	88.17	5e-89	333	Cytidylate kinase n=6 Tax=Nitrosopumilales TaxID=31932 RepID=A0A2A3T404_9ARCH
Cluster 2	RGC018021050	0.96563	Archaea;Crenaerchaeota	80.11	1e-81	308	Uncharacterized protein n=1 Tax=uncultured marine crenarchaeote HF4000_ANIW141M12 TaxID=455578 RepID=B3T5Y5_9ARCH
Cluster 2	RGC001792578	0.96563	Archaea;Crenaerchaeota	84.08	0.0	842	PepF/M3 family oligoendopeptidase (PepF, pepB) n=8 Tax=Thaumarchaeota TaxID=651137 RepID=A0A075HK58_9ARCH
Cluster 2	RGC017396551	0.96563	Archaea;Crenaerchaeota	73.06	2e-69	268	Uncharacterized protein n=1 Tax=uncultured marine crenarchaeote HF4000_ANIW93I24 TaxID=455565 RepID=B3T2Y2_9ARCH
Cluster 2	RGC018815577	0.96563	Archaea;Crenaerchaeota	87.57	3e-79	300	Transcriptional regulator n=17 Tax=Thaumarchaeota TaxID=651137 RepID=A0A2A3T3W5_9ARCH
Cluster 2	RGC013351144	0.96563	Archaea;Crenaerchaeota	95.98	1e-108	399	Phosphoribosylaminoimidazolecarboxamide formyltransferase n=9 Tax=cellular organisms TaxID=131567 RepID=B3V6C7_9ARCH
Cluster 2	RGC005207959	0.96563	Archaea;Crenaerchaeota	80.77	1e-156	560	Galactose-1-phosphate uridylyltransferase (GalT, GALT) n=6 Tax=environmental samples TaxID=2081902 RepID=A0A075HK71_9ARCH
Cluster 2	RGC013895045	0.96563	Archaea;Crenaerchaeota	84.79	2e-95	355	Thiamine biosynthesis protein ThiS n=10 Tax=Thaumarchaeota TaxID=651137 RepID=A0A2A3T4U8_9ARCH
Cluster 2	RGC017647398	0.96563	Archaea;Crenaerchaeota	87.50	8e-87	326	Proline--tRNA ligase n=1 Tax=uncultured marine thaumarchaeote KM3_191_D11 TaxID=1456079 RepID=A0A075GTM2_9ARCH
Cluster 2	RGC002507377	0.96563	Archaea;Crenaerchaeota	92.29	0.0	773	Signal recognition particle 54 kDa protein n=16 Tax=Thaumarchaeota TaxID=651137 RepID=A0A075HGU5_9ARCH
Cluster 2	RGC020567245	0.96563	Archaea;Crenaerchaeota	87.36	3e-80	303	Chromosome segregation and condensation protein (ScpB) n=2 Tax=environmental samples TaxID=2081902 RepID=A0A075IGZ6_9ARCH
Cluster 2	RGC025382273	0.96563	Archaea;Crenaerchaeota	-	-	-
Cluster 2	RGC011207624	0.96563	Archaea;Crenaerchaeota	79.65	2e-88	332	Uncharacterized protein n=1 Tax=Nitrosopumilales archaeon TaxID=2026768 RepID=A0A2A3T4T7_9ARCH
Cluster 2	RGC007707545	0.96563	Archaea;Crenaerchaeota	84.43	6e-139	500	Putative agmatinase (SpeB) n=28 Tax=TACK group TaxID=1783275 RepID=A0A075GE46_9ARCH
Cluster 2	RGC031290308	0.96563	Archaea;Crenaerchaeota	-	-	-
Cluster 2	RGC025249467	0.96563	Archaea;Crenaerchaeota	88.89	4e-66	257	Inosine-5'-monophosphate dehydrogenase n=8 Tax=Thaumarchaeota TaxID=651137 RepID=B3V5A6_9ARCH
Cluster 2	RGC018257287	0.96563	Archaea;Crenaerchaeota	91.44	4e-98	363	NAD-dependent protein deacylase n=7 Tax=Thaumarchaeota TaxID=651137 RepID=A0A075FTX4_9ARCH
Cluster 2	RGC017488701	0.96563	Archaea;Crenaerchaeota	87.56	8e-92	342	O-methyltransferase MdmC protein n=2 Tax=Marine Group I thaumarchaeote SCGC AAA799-O18 TaxID=1502294 RepID=A0A087RNG4_9ARCH
Cluster 2	RGC016773010	0.96563	Archaea;Crenaerchaeota	-	-	-
Cluster 2	RGC019102065	0.96563	Archaea;Crenaerchaeota	-	-	-
Cluster 2	RGC020696776	0.96563	Archaea;Crenaerchaeota	-	-	-
Cluster 2	RGC019421015	0.96563	Archaea;Crenaerchaeota	90.06	2e-88	331	Uncharacterized protein n=6 Tax=environmental samples TaxID=2081902 RepID=A0A075HTE5_9ARCH
Cluster 2	RGC005074891	0.96563	Archaea;Crenaerchaeota	75.22	4e-136	491	Putative dolichyl-phosphate-mannose-protein mannosyltransferase n=2 Tax=Nitrosopumilales TaxID=31932 RepID=B3T528_9ARCH
Cluster 2	RGC027853356	0.96563	Archaea;Crenaerchaeota	-	-	-
Cluster 2	RGC031760072	0.96563	Archaea;Crenaerchaeota	-	-	-
Cluster 2	RGC017542972	0.96563	Archaea;Crenaerchaeota	86.39	7e-93	346	Putative Uracil DNA glycosylase superfamily protein n=1 Tax=uncultured marine crenarchaeote HF4000_APKG10L15 TaxID=455613 RepID=B3TCK1_9ARCH
Cluster 2	RGC028354587	0.96563	Archaea;Crenaerchaeota	-	-	-
Cluster 2	RGC018187287	0.96563	Archaea;Crenaerchaeota	88.83	6e-92	343	2-methylthioadenine synthetase n=9 Tax=Thaumarchaeota TaxID=651137 RepID=A0A2A3T0U2_9ARCH
Cluster 2	RGC016631924	0.96563	Archaea;Crenaerchaeota	88.33	8e-83	313	UPF0215 protein COB91_05115 n=12 Tax=Thaumarchaeota TaxID=651137 RepID=A0A2A3T4R6_9ARCH
Cluster 2	RGC025840488	0.96563	Archaea;Crenaerchaeota	91.30	5e-75	286	Uncharacterized protein n=4 Tax=Nitrosopumilales TaxID=31932 RepID=B3T5V3_9ARCH
Cluster 2	RGC032630944	0.96563	Archaea;Crenaerchaeota	-	-	-
Cluster 2	RGC009107680	0.96563	Archaea;Crenaerchaeota	93.33	2e-151	542	Isoleucyl-tRNA synthetase (IARS, ileS) n=5 Tax=Thaumarchaeota TaxID=651137 RepID=A0A075HV28_9ARCH
Cluster 2	RGC009870033	0.93211	Archaea;Crenaerchaeota	93.44	9e-139	499	Glutamate dehydrogenase n=17 Tax=Thaumarchaeota TaxID=651137 RepID=A0A087RNC7_9ARCH
Cluster 2	RGC010064885	0.93211	Archaea;Crenaerchaeota	79.22	4e-114	417	Uncharacterized protein n=1 Tax=uncultured marine crenarchaeote HF4000_APKG2O16 TaxID=455582 RepID=B3T730_9ARCH
Cluster 3	RGC031119345	0.98769	Archaea;Crenaerchaeota	-	-	-
Cluster 3	RGC006001383	0.93211	Archaea;Crenaerchaeota	73.83	2e-122	446	Putative cyclophilin type peptidyl-prolyl cis-trans isomerase n=1 Tax=uncultured marine crenarchaeote HF4000_APKG8I13 TaxID=455606 RepID=B3TB22_9ARCH
Cluster 3	RGC007230941	0.93211	Archaea;Crenaerchaeota	92.26	2e-155	555	Oxidoreductase n=1 Tax=Nitrosopumilales archaeon TaxID=2026768 RepID=A0A2A3T2M5_9ARCH
Cluster 3	RGC021217409	0.93211	Archaea;Crenaerchaeota	95.93	2e-85	321	Cell division protein FtsZ n=10 Tax=Thaumarchaeota TaxID=651137 RepID=A0A2A3T3C2_9ARCH
Cluster 3	RGC028777023	0.93211	Archaea;Crenaerchaeota	-	-	-
Cluster 3	RGC015236051	0.93211	Archaea;Crenaerchaeota	86.67	2e-97	362	Peptidase S8/S53 subtilisin kexin sedolisin n=1 Tax=uncultured marine thaumarchaeote KM3_63_D09 TaxID=1456219 RepID=A0A075HCP0_9ARCH
Cluster 3	RGC017123989	0.93211	Archaea;Crenaerchaeota	87.69	2e-82	311	Deaminase-reductase domain-containing protein (RIB7, arfC) n=6 Tax=cellular organisms TaxID=131567 RepID=A0A075G1C4_9ARCH
Cluster 3	RGC027461084	0.93211	Archaea;Crenaerchaeota	-	-	-
Cluster 3	RGC033139235	0.93211	Archaea;Crenaerchaeota	-	-	-
Cluster 34	RGC025847417	0.93211	Archaea;Crenaerchaeota	-	-	-
Cluster 6	RGC005733616	0.99863	Archaea;Crenaerchaeota	85.63	4e-157	561	Uncharacterized protein n=1 Tax=uncultured marine crenarchaeote HF4000_APKG8I13 TaxID=455606 RepID=B3TAY4_9ARCH
Cluster 6	RGC027259983	0.93211	Archaea;Crenaerchaeota	-	-	-
Cluster 11	RGC027699330	0.93211	Archaea;Euryarchaeota	-	-	-
Cluster 11	RGC027712839	0.93211	Archaea;Euryarchaeota	-	-	-
Cluster 11	RGC017133223	0.93211	Archaea;Euryarchaeota	94.85	8e-82	309	Putative archaeal flagellar protein FlaJ n=1 Tax=uncultured marine group II/III euryarchaeote AD1000_39_G05 TaxID=1457764 RepID=A0A075FQ15_9EURY
Cluster 12	RGC036186773	1.0	Archaea;Euryarchaeota	-	-	-
Cluster 12	RGC003783945	0.91829	Archaea;Euryarchaeota	92.17	3e-160	572	Amino acid ABC transporter (AapQ, bztB) n=1 Tax=uncultured marine group II/III euryarchaeote KM3_133_F10 TaxID=1457864 RepID=A0A075G9Z2_9EURY
Cluster 12	RGC004209647	0.91829	Archaea;Euryarchaeota	94.41	6e-157	561	Amino acid ABC transporter substrate-binding protein, PAAT family n=11 Tax=Pelagibacterales TaxID=54526 RepID=W9E1C1_PELUQ
Cluster 12	RGC005933697	0.91829	Archaea;Euryarchaeota	90.12	2e-145	522	Amino acid ABC transporter substrate-binding protein, PAAT family n=11 Tax=Pelagibacterales TaxID=54526 RepID=W9E1C1_PELUQ
Cluster 12	RGC000438973	0.91829	Archaea;Euryarchaeota	90.43	0.0	1423	Phosphoribosylformylglycinamidine synthase subunit PurL n=1 Tax=Euryarchaeota archaeon TaxID=2026739 RepID=A0A2E4IFC9_9EURY
Cluster 12	RGC003784594	0.91829	Archaea;Euryarchaeota	93.73	1e-164	586	Amino acid ABC transporter (AapQ, bztB) n=1 Tax=uncultured marine group II/III euryarchaeote KM3_133_F10 TaxID=1457864 RepID=A0A075G9Z2_9EURY
Cluster 12	RGC009029004	0.91829	Archaea;Euryarchaeota	96.31	2e-138	499	Amino acid ABC transporter, permease protein (AapM, bztC) n=1 Tax=uncultured marine group II/III euryarchaeote KM3_133_F10 TaxID=1457864 RepID=A0A075GAW6_9EURY
Cluster 12	RGC010443183	0.91829	Archaea;Euryarchaeota	92.49	1e-113	416	Amino acid ABC transporter, permease protein (AapM, bztC) n=1 Tax=uncultured marine group II/III euryarchaeote KM3_133_F10 TaxID=1457864 RepID=A0A075GAW6_9EURY
Cluster 12	RGC001662078	0.91829	Archaea;Euryarchaeota	88.64	0.0	875	Uncharacterized protein n=1 Tax=Candidatus Marinimicrobia bacterium TaxID=2026760 RepID=A0A2F0AG41_9BACT
Cluster 12	RGC000124502	0.91829	Archaea;Euryarchaeota	95.09	0.0	1892	Uncharacterized protein (Fragment) n=1 Tax=Euryarchaeota archaeon TaxID=2026739 RepID=A0A2E8RF36_9EURY
Cluster 12	RGC000148152	0.91829	Archaea;Euryarchaeota	72.82	0.0	1432	ATPase associated with various cellular activities AAA_5 n=1 Tax=uncultured marine group II/III euryarchaeote AD1000_23_H03 TaxID=1457740 RepID=A0A075FSA3_9EURY
Cluster 12	RGC005116397	0.91829	Archaea;Euryarchaeota	94.44	2e-159	569	Amino acid ABC transporter substrate-binding protein, PAAT family n=11 Tax=Pelagibacterales TaxID=54526 RepID=W9E1C1_PELUQ
Cluster 12	RGC002851898	0.91829	Archaea;Euryarchaeota	96.69	0.0	762	Amino acid ABC transporter, permease protein (AapM, bztC) n=1 Tax=uncultured marine group II/III euryarchaeote KM3_133_F10 TaxID=1457864 RepID=A0A075GAW6_9EURY
Cluster 12	RGC026787612	0.91829	Archaea;Euryarchaeota	-	-	-
Cluster 12	RGC003111374	0.91829	Archaea;Euryarchaeota	83.29	8e-168	597	Uncharacterized protein (Fragment) n=1 Tax=Euryarchaeota archaeon TaxID=2026739 RepID=A0A2D9WZT5_9EURY
Cluster 12	RGC000438849	0.91829	Archaea;Euryarchaeota	90.17	0.0	1414	Phosphoribosylformylglycinamidine synthase subunit PurL n=1 Tax=Euryarchaeota archaeon TaxID=2026739 RepID=A0A2E4IFC9_9EURY
Cluster 12	RGC010301742	0.98769	Archaea;Euryarchaeota	92.94	4e-137	494	Highly conserved protein containing a thioredoxin domain n=5 Tax=environmental samples TaxID=2081902 RepID=A0A075IEW4_9EURY
Cluster 12	RGC019674134	0.93211	Archaea;Euryarchaeota	98.82	1e-80	305	Glutamate/glutamine/aspartate/asparagine ABC transporter, periplasmic substrate-binding protein (AapJ, bztA) n=7 Tax=Euryarchaeota TaxID=28890 RepID=A0A075FIR1_9EURY
Cluster 13	RGC012542473	0.95095	Archaea;Euryarchaeota	-	-	-
Cluster 15	RGC000063910	0.97511	Archaea;Euryarchaeota	99.61	0.0	2456	Uncharacterized protein n=2 Tax=Euryarchaeota archaeon TaxID=2026739 RepID=A0A2E8QKY9_9EURY
Cluster 15	RGC000479061	0.97511	Archaea;Euryarchaeota	84.51	0.0	1300	Uncharacterized protein n=1 Tax=Acidiferrobacteraceae bacterium TaxID=2024893 RepID=A0A2E7TA12_9GAMM
Cluster 15	RGC008156553	0.99863	Archaea;Euryarchaeota	97.84	3e-160	571	Fibrillins and Ca2+-binding EGF-like domain family protein n=1 Tax=uncultured marine group II/III euryarchaeote KM3_71_E02 TaxID=1456494 RepID=A0A075HH28_9EURY
Cluster 15	RGC002522151	0.99863	Archaea;Euryarchaeota	-	-	-
Cluster 15	RGC004096924	0.99863	Archaea;Euryarchaeota	96.84	0.0	640	RCC1 domain-containing protein n=1 Tax=uncultured marine group II/III euryarchaeote SAT1000_51_D10 TaxID=1456587 RepID=A0A075IC71_9EURY
Cluster 15	RGC000396713	0.96563	Archaea;Euryarchaeota	-	-	-
Cluster 15	RGC033480119	0.96563	Archaea;Euryarchaeota	-	-	-
Cluster 15	RGC012260013	0.96563	Archaea;Euryarchaeota	87.61	2e-89	335	Uncharacterized protein n=3 Tax=Euryarchaeota TaxID=28890 RepID=A0A2E6UUW2_9EURY
Cluster 15	RGC037425107	0.96563	Archaea;Euryarchaeota	-	-	-
Cluster 15	RGC011748998	0.96563	Archaea;Euryarchaeota	97.07	4e-135	487	Uncharacterized protein n=4 Tax=Euryarchaeota TaxID=28890 RepID=A0A2A5VUF9_9EURY
Cluster 15	RGC038482416	0.96563	Archaea;Euryarchaeota	-	-	-
Cluster 15	RGC013644448	0.96563	Archaea;Euryarchaeota	92.59	8e-80	303	Uncharacterized protein n=1 Tax=uncultured marine group II/III euryarchaeote KM3_102_C05 TaxID=1457844 RepID=A0A075G5U8_9EURY
Cluster 15	RGC015167478	0.96563	Archaea;Euryarchaeota	89.12	3e-80	304	Uncharacterized protein n=1 Tax=uncultured marine group II/III euryarchaeote SAT1000_05_B04 TaxID=1456552 RepID=A0A075HYW1_9EURY
Cluster 15	RGC023155042	0.96563	Archaea;Euryarchaeota	-	-	-
Cluster 15	RGC037012962	0.96563	Archaea;Euryarchaeota	-	-	-
Cluster 15	RGC007120338	0.96563	Archaea;Euryarchaeota	97.99	1e-176	626	PA14 domain-containing protein (MshQ) n=2 Tax=environmental samples TaxID=2081902 RepID=A0A075G4J4_9EURY
Cluster 15	RGC003693757	0.96563	Archaea;Euryarchaeota	95.63	0.0	657	Uncharacterized protein n=3 Tax=Euryarchaeota TaxID=28890 RepID=A0A2A5VQ19_9EURY
Cluster 15	RGC019250181	0.96563	Archaea;Euryarchaeota	-	-	-
Cluster 15	RGC022293442	0.96563	Archaea;Euryarchaeota	88.02	4e-81	306	Uncharacterized protein n=6 Tax=Euryarchaeota TaxID=28890 RepID=A0A2A5VR05_9EURY
Cluster 15	RGC031824993	0.96563	Archaea;Euryarchaeota	-	-	-
Cluster 15	RGC038403270	0.96563	Archaea;Euryarchaeota	-	-	-
Cluster 15	RGC029156721	0.96563	Archaea;Euryarchaeota	-	-	-
Cluster 15	RGC014402638	0.96563	Archaea;Euryarchaeota	87.44	4e-97	360	Uncharacterized protein n=1 Tax=uncultured marine group II/III euryarchaeote SAT1000_33_B09 TaxID=1456574 RepID=A0A075I9E8_9EURY
Cluster 15	RGC003530638	0.96563	Archaea;Euryarchaeota	89.15	5e-173	615	Glutamate/glutamine/aspartate/asparagine ABC transporter, periplasmic substrate-binding protein (AapJ, bztA) n=7 Tax=Euryarchaeota TaxID=28890 RepID=A0A075FIR1_9EURY
Cluster 15	RGC019615862	0.96563	Archaea;Euryarchaeota	82.22	2e-70	271	Dihydropteroate synthase, DHPS (FolP) n=4 Tax=Euryarchaeota TaxID=28890 RepID=A0A075HH22_9EURY
Cluster 15	RGC036787144	0.96563	Archaea;Euryarchaeota	-	-	-
Cluster 15	RGC025655939	0.96563	Archaea;Euryarchaeota	-	-	-
Cluster 15	RGC034415885	0.93211	Archaea;Euryarchaeota	-	-	-
Cluster 15	RGC037347887	0.93211	Archaea;Euryarchaeota	-	-	-
Cluster 15	RGC035727505	0.93211	Archaea;Euryarchaeota	-	-	-
Cluster 15	RGC037747843	0.93211	Archaea;Euryarchaeota	-	-	-
Cluster 15	RGC005811708	0.93211	Archaea;Euryarchaeota	86.26	6e-142	511	Uncharacterized protein n=3 Tax=Euryarchaeota TaxID=28890 RepID=A0A2A5VRL7_9EURY
Cluster 15	RGC003891150	0.93211	Archaea;Euryarchaeota	84.51	8e-139	501	Uncharacterized protein n=2 Tax=environmental samples TaxID=2081902 RepID=A0A075HWR1_9EURY
Cluster 15	RGC003641201	0.93211	Archaea;Euryarchaeota	91.77	0.0	711	Elongation factor EF-2 (Fragment) n=1 Tax=Euryarchaeota archaeon TaxID=2026739 RepID=A0A2D9X0J5_9EURY
Cluster 15	RGC015667324	0.93211	Archaea;Euryarchaeota	-	-	-
Cluster 15	RGC010329365	0.93211	Archaea;Euryarchaeota	96.95	2e-92	346	Uncharacterized protein n=1 Tax=Marine Group II euryarchaeote MED-G34 TaxID=2007295 RepID=A0A2A5VUU0_9EURY
Cluster 18	RGC022642774	0.95095	Archaea;Euryarchaeota	-	-	-
Cluster 2	RGC001741060	0.99863	Archaea;Euryarchaeota	94.43	0.0	805	Chromosome segregation ATPase (Smc) n=4 Tax=environmental samples TaxID=2081902 RepID=A0A075I3N5_9EURY
Cluster 2	RGC003109606	0.99863	Archaea;Euryarchaeota	98.05	0.0	774	Uncharacterized protein n=1 Tax=uncultured marine group II/III euryarchaeote SAT1000_06_A08 TaxID=1456553 RepID=A0A075HZL9_9EURY
Cluster 2	RGC002092038	0.99863	Archaea;Euryarchaeota	74.20	0.0	703	Uncharacterized protein n=3 Tax=Euryarchaeota TaxID=28890 RepID=A0A2E6UWW0_9EURY
Cluster 2	RGC002080488	0.99863	Archaea;Euryarchaeota	95.91	0.0	901	Probable tRNA pseudouridine synthase D n=1 Tax=uncultured marine group II/III euryarchaeote SAT1000_42_F11 TaxID=1456584 RepID=A0A075IAT0_9EURY
Cluster 2	RGC001830638	0.99863	Archaea;Euryarchaeota	97.54	0.0	691	Putative K(+)-stimulated pyrophosphate-energized sodium pump n=6 Tax=Euryarchaeota TaxID=28890 RepID=A0A2A5VQH1_9EURY
Cluster 2	RGC005286561	0.99863	Archaea;Euryarchaeota	95.91	2e-172	612	Molybdenum cofactor biosynthesis subunit (MOCS1, moaA) n=1 Tax=uncultured marine group II/III euryarchaeote KM3_202_H06 TaxID=1457980 RepID=A0A075GU93_9EURY
Cluster 2	RGC011440156	0.99863	Archaea;Euryarchaeota	98.74	4e-121	441	Uncharacterized protein n=1 Tax=uncultured marine group II/III euryarchaeote KM3_202_H06 TaxID=1457980 RepID=A0A075GUM5_9EURY
Cluster 2	RGC003455449	0.99863	Archaea;Euryarchaeota	93.70	0.0	771	Uncharacterized protein n=7 Tax=Euryarchaeota TaxID=28890 RepID=A0A2E6UUB9_9EURY
Cluster 2	RGC019234220	0.99863	Archaea;Euryarchaeota	99.45	3e-79	300	Uncharacterized protein n=2 Tax=environmental samples TaxID=2081902 RepID=A0A075HC93_9EURY
Cluster 2	RGC000722261	0.99863	Archaea;Euryarchaeota	83.08	0.0	1099	Subtilisin peptidase (S8A subfamily) n=4 Tax=Euryarchaeota TaxID=28890 RepID=A0A075G335_9EURY
Cluster 2	RGC012245057	0.99863	Archaea;Euryarchaeota	97.62	9e-99	366	Uncharacterized protein n=2 Tax=environmental samples TaxID=2081902 RepID=A0A075HE21_9EURY
Cluster 2	RGC006619004	0.99863	Archaea;Euryarchaeota	61.77	2e-94	353	Uncharacterized protein n=2 Tax=unclassified Euryarchaeota TaxID=33867 RepID=A0A2E0QDJ0_9EURY
Cluster 2	RGC007350682	0.99863	Archaea;Euryarchaeota	92.23	6e-134	484	Signal peptidase I-like protein (SEC11, sipW) n=2 Tax=environmental samples TaxID=2081902 RepID=A0A075FJC2_9EURY
Cluster 2	RGC007426459	0.99863	Archaea;Euryarchaeota	92.86	6e-138	497	3-hydroxyacyl-CoA dehydrogenase (FadN) n=2 Tax=Euryarchaeota TaxID=28890 RepID=A0A075HP83_9EURY
Cluster 2	RGC004068637	0.99863	Archaea;Euryarchaeota	82.31	1e-117	431	Mastigoneme-like protein n=1 Tax=uncultured marine group II/III euryarchaeote KM3_01_B12 TaxID=1457833 RepID=A0A075G1P9_9EURY
Cluster 2	RGC009141731	0.99863	Archaea;Euryarchaeota	66.43	6e-88	331	Putative aspartyl protease n=1 Tax=uncultured marine group II/III euryarchaeote AD1000_04_B09 TaxID=1457704 RepID=A0A075FGJ5_9EURY
Cluster 2	RGC006562038	0.99863	Archaea;Euryarchaeota	86.08	1e-139	503	Lhr-like helicase (Lhr) n=4 Tax=Euryarchaeota TaxID=28890 RepID=A0A075H6K4_9EURY
Cluster 2	RGC028356435	0.99863	Archaea;Euryarchaeota	-	-	-
Cluster 2	RGC001571676	0.99863	Archaea;Euryarchaeota	98.44	0.0	1006	Uncharacterized protein n=3 Tax=environmental samples TaxID=2081902 RepID=A0A075HTB8_9EURY
Cluster 2	RGC029510319	0.99863	Archaea;Euryarchaeota	-	-	-
Cluster 2	RGC026833196	0.99863	Archaea;Euryarchaeota	-	-	-
Cluster 2	RGC023282761	0.99863	Archaea;Euryarchaeota	95.62	2e-81	307	rRNA pseudouridine synthase (DKC1, NOLA4, CBF5) n=1 Tax=uncultured marine group II/III euryarchaeote SAT1000_42_F11 TaxID=1456584 RepID=A0A075IAT7_9EURY
Cluster 2	RGC010127629	0.99863	Archaea;Euryarchaeota	81.96	2e-117	429	Mastigoneme-like protein n=1 Tax=uncultured marine group II/III euryarchaeote KM3_01_B12 TaxID=1457833 RepID=A0A075G1P9_9EURY
Cluster 2	RGC020708437	0.99863	Archaea;Euryarchaeota	92.57	5e-81	306	Thermosome subunit n=1 Tax=uncultured marine group II/III euryarchaeote KM3_71_G06 TaxID=1456495 RepID=A0A075HPE2_9EURY
Cluster 2	RGC016130004	0.99863	Archaea;Euryarchaeota	93.56	4e-92	343	Uncharacterized protein n=1 Tax=uncultured marine group II/III euryarchaeote KM3_01_B12 TaxID=1457833 RepID=A0A075G6Y0_9EURY
Cluster 2	RGC003142094	0.99863	Archaea;Euryarchaeota	94.61	0.0	798	Uncharacterized protein n=1 Tax=uncultured marine group II/III euryarchaeote KM3_98_F04 TaxID=1456548 RepID=A0A075HZZ3_9EURY
Cluster 2	RGC027136021	0.99863	Archaea;Euryarchaeota	-	-	-
Cluster 2	RGC005948857	0.99863	Archaea;Euryarchaeota	93.48	3e-161	575	Mastigoneme-like protein n=1 Tax=uncultured marine group II/III euryarchaeote KM3_01_B12 TaxID=1457833 RepID=A0A075G1P9_9EURY
Cluster 2	RGC000070854	0.96563	Archaea;Euryarchaeota	93.39	0.0	1842	Proprotein convertase subtilisin/kexin type 6 (PCSK6) n=1 Tax=uncultured marine group II/III euryarchaeote AD1000_04_B09 TaxID=1457704 RepID=A0A075FGJ0_9EURY
Cluster 2	RGC000218507	0.96563	Archaea;Euryarchaeota	99.78	0.0	1801	Cysteine-rich domain protein n=1 Tax=uncultured marine group II/III euryarchaeote SAT1000_53_H10 TaxID=1456590 RepID=A0A075IAG8_9EURY
Cluster 2	RGC000224894	0.96563	Archaea;Euryarchaeota	88.88	0.0	1626	Aldehyde oxidase n=3 Tax=Euryarchaeota archaeon TaxID=2026739 RepID=A0A2E0QFQ7_9EURY
Cluster 2	RGC000415556	0.96563	Archaea;Euryarchaeota	97.29	0.0	1383	NADH-quinone oxidoreductase subunit L (NuoL) n=3 Tax=environmental samples TaxID=2081902 RepID=A0A075FXW9_9EURY
Cluster 2	RGC000285989	0.96563	Archaea;Euryarchaeota	99.30	0.0	1686	Glutamate synthase alpha subunit domain-containing protein n=4 Tax=environmental samples TaxID=2081902 RepID=A0A075I812_9EURY
Cluster 2	RGC000408267	0.96563	Archaea;Euryarchaeota	97.56	0.0	1309	Uncharacterized protein n=2 Tax=environmental samples TaxID=2081902 RepID=A0A075GEY9_9EURY
Cluster 2	RGC000248055	0.96563	Archaea;Euryarchaeota	98.21	0.0	1818	Uncharacterized protein n=1 Tax=uncultured marine group II/III euryarchaeote SAT1000_34_C08 TaxID=1456576 RepID=A0A075ICP0_9EURY
Cluster 2	RGC000996099	0.96563	Archaea;Euryarchaeota	99.83	0.0	1112	Pyruvate ferredoxin oxidoreductase, alpha chain (KorA) n=6 Tax=environmental samples TaxID=2081902 RepID=A0A075GS92_9EURY
Cluster 2	RGC001214064	0.96563	Archaea;Euryarchaeota	91.55	0.0	1027	V-type ATP synthase alpha chain n=10 Tax=Euryarchaeota TaxID=28890 RepID=A0A075FPJ4_9EURY
Cluster 2	RGC000101988	0.96563	Archaea;Euryarchaeota	85.34	0.0	1552	Putative NADP-dependent oxidoreductase n=3 Tax=environmental samples TaxID=2081902 RepID=A0A075FRW2_9EURY
Cluster 2	RGC000670080	0.96563	Archaea;Euryarchaeota	100.00	0.0	1170	Uncharacterized protein n=3 Tax=environmental samples TaxID=2081902 RepID=A0A075IC87_9EURY
Cluster 2	RGC002639840	0.96563	Archaea;Euryarchaeota	89.61	0.0	749	Uncharacterized protein n=8 Tax=Euryarchaeota TaxID=28890 RepID=A0A2A5VVS7_9EURY
Cluster 2	RGC000124528	0.96563	Archaea;Euryarchaeota	96.73	0.0	1930	Uncharacterized protein (Fragment) n=1 Tax=uncultured marine group II/III euryarchaeote AD1000_71_F10 TaxID=1457804 RepID=A0A075FXH9_9EURY
Cluster 2	RGC001345553	0.96563	Archaea;Euryarchaeota	98.33	0.0	1045	NADH-quinone oxidoreductase subunit M (NuoM) n=3 Tax=environmental samples TaxID=2081902 RepID=A0A075FXG9_9EURY
Cluster 2	RGC000985858	0.96563	Archaea;Euryarchaeota	99.16	0.0	1200	Asparagine synthase, glutamine-hydrolyzing (AsnB, ASNS) n=1 Tax=uncultured marine group II/III euryarchaeote SAT1000_53_H10 TaxID=1456590 RepID=A0A075ICS3_9EURY
Cluster 2	RGC001517851	0.96563	Archaea;Euryarchaeota	90.72	0.0	954	Propionyl-CoA carboxylase (PCCB, pccB) n=9 Tax=Euryarchaeota TaxID=28890 RepID=A0A075GGL3_9EURY
Cluster 2	RGC001518042	0.96563	Archaea;Euryarchaeota	96.12	0.0	815	Acetyl/propionyl-CoA carboxylase, alpha subunit (AtuF) n=3 Tax=environmental samples TaxID=2081902 RepID=A0A075FWD6_9EURY
Cluster 2	RGC001029661	0.96563	Archaea;Euryarchaeota	98.72	5e-144	519	Uncharacterized protein n=4 Tax=environmental samples TaxID=2081902 RepID=A0A075IAD1_9EURY
Cluster 2	RGC000149106	0.96563	Archaea;Euryarchaeota	90.99	0.0	1905	Putative PKD domain protein n=1 Tax=uncultured marine microorganism HF4000_APKG8D23 TaxID=455554 RepID=B3TAH7_9ZZZZ
Cluster 2	RGC000246392	0.96563	Archaea;Euryarchaeota	95.43	0.0	1701	Predicted membrane protein n=1 Tax=uncultured marine group II euryarchaeote SAT1000-15-B12 TaxID=526688 RepID=B3V547_9EURY
Cluster 2	RGC001956824	0.96563	Archaea;Euryarchaeota	87.84	0.0	904	Uncharacterized protein n=4 Tax=Euryarchaeota TaxID=28890 RepID=A0A2E8U6V7_9EURY
Cluster 2	RGC001237264	0.96563	Archaea;Euryarchaeota	89.69	0.0	962	Uncharacterized protein n=3 Tax=Euryarchaeota TaxID=28890 RepID=A0A2A5VQ19_9EURY
Cluster 2	RGC000269114	0.96563	Archaea;Euryarchaeota	96.42	0.0	1600	PDK repeat-containing protein n=5 Tax=environmental samples TaxID=2081902 RepID=A0A075HG88_9EURY
Cluster 2	RGC002174806	0.96563	Archaea;Euryarchaeota	99.13	0.0	886	V-type ATP synthase beta chain n=85 Tax=cellular organisms TaxID=131567 RepID=A0A075I3M9_9EURY
Cluster 2	RGC000233065	0.96563	Archaea;Euryarchaeota	73.33	0.0	1382	Putative NADP-dependent oxidoreductase n=3 Tax=environmental samples TaxID=2081902 RepID=A0A075HGA9_9EURY
Cluster 2	RGC001683395	0.96563	Archaea;Euryarchaeota	99.20	0.0	961	Amidophosphoribosyltransferase n=4 Tax=environmental samples TaxID=2081902 RepID=A0A075HQ40_9EURY
Cluster 2	RGC003431379	0.96563	Archaea;Euryarchaeota	99.49	0.0	825	Putative Fe-S oxidoreductase n=1 Tax=uncultured marine group II/III euryarchaeote SAT1000_23_B11 TaxID=1456568 RepID=A0A075I5T6_9EURY
Cluster 2	RGC002984853	0.96563	Archaea;Euryarchaeota	94.46	0.0	797	Uncharacterized protein n=5 Tax=Euryarchaeota TaxID=28890 RepID=A0A2A5VTZ6_9EURY
Cluster 2	RGC001468703	0.96563	Archaea;Euryarchaeota	84.89	0.0	824	Thermosome subunit n=4 Tax=environmental samples TaxID=2081902 RepID=A0A075GIV6_9EURY
Cluster 2	RGC002496969	0.96563	Archaea;Euryarchaeota	89.57	0.0	843	Bleomycin hydrolase (PepC) n=4 Tax=Euryarchaeota TaxID=28890 RepID=A0A075GTF4_9EURY
Cluster 2	RGC003006285	0.96563	Archaea;Euryarchaeota	87.09	0.0	707	Aspartate aminotransferase n=1 Tax=Marine Group II euryarchaeote MED-G34 TaxID=2007295 RepID=A0A2A5VQS9_9EURY
Cluster 2	RGC001527936	0.96563	Archaea;Euryarchaeota	99.22	0.0	989	Carboxyl transferase (PCCB, pccB) n=2 Tax=environmental samples TaxID=2081902 RepID=A0A075HLQ6_9EURY
Cluster 2	RGC002204213	0.96563	Archaea;Euryarchaeota	90.73	0.0	845	Uncharacterized protein n=3 Tax=Euryarchaeota TaxID=28890 RepID=A0A2A5VVR7_9EURY
Cluster 2	RGC001653357	0.96563	Archaea;Euryarchaeota	98.61	0.0	915	Glycine dehydrogenase subunit 2 (GcvPB) n=3 Tax=environmental samples TaxID=2081902 RepID=A0A075HCA0_9EURY
Cluster 2	RGC002077361	0.96563	Archaea;Euryarchaeota	84.58	0.0	762	Dihydrolipoyl dehydrogenase n=9 Tax=cellular organisms TaxID=131567 RepID=A0A2D8ALG6_9EURY
Cluster 2	RGC003632076	0.96563	Archaea;Euryarchaeota	83.51	2e-179	636	DNA primase DnaG n=4 Tax=Euryarchaeota TaxID=28890 RepID=A0A2A5VRH2_9EURY
Cluster 2	RGC003005249	0.96563	Archaea;Euryarchaeota	97.59	0.0	786	Peptide chain release factor subunit 1 n=2 Tax=environmental samples TaxID=2081902 RepID=A0A075G4F4_9EURY
Cluster 2	RGC004707621	0.96563	Archaea;Euryarchaeota	98.01	8e-178	630	A(1)A(0)-type ATP synthase, subunit C (ATPVC, ntpC) n=3 Tax=environmental samples TaxID=2081902 RepID=A0A075H2R4_9EURY
Cluster 2	RGC002856700	0.96563	Archaea;Euryarchaeota	99.05	0.0	823	Hypothetical conserved protein (Some members containing a von Willebrand factor type A (VWA) domain) n=1 Tax=uncultured marine group II/III euryarchaeote AD1000_15_C08 TaxID=1457729 RepID=A0A075FK42_9EURY
Cluster 2	RGC001633567	0.96563	Archaea;Euryarchaeota	97.23	0.0	981	NADH dehydrogenase subunit H (NuoH) n=1 Tax=uncultured marine group II/III euryarchaeote AD1000_49_E03 TaxID=1457778 RepID=A0A075FY80_9EURY
Cluster 2	RGC002531127	0.96563	Archaea;Euryarchaeota	88.79	0.0	736	Archaeal glutamate synthase [NADPH] n=6 Tax=cellular organisms TaxID=131567 RepID=A0A2E7J607_9EURY
Cluster 2	RGC000887102	0.96563	Archaea;Euryarchaeota	98.32	0.0	978	Cytochrome c assembly protein (CcmF) n=1 Tax=uncultured marine group II/III euryarchaeote KM3_69_F11 TaxID=1456490 RepID=A0A075HEX8_9EURY
Cluster 2	RGC000452446	0.96563	Archaea;Euryarchaeota	96.70	0.0	1290	V-type ATP synthase subunit I n=2 Tax=environmental samples TaxID=2081902 RepID=A0A075G522_9EURY
Cluster 2	RGC000385939	0.96563	Archaea;Euryarchaeota	99.62	0.0	1531	DNA gyrase subunit A (GyrA) n=2 Tax=root TaxID=1 RepID=A0A075GWP0_9EURY
Cluster 2	RGC001294930	0.96563	Archaea;Euryarchaeota	97.43	0.0	1073	Glutamine transport ATP-binding protein glnQ n=3 Tax=Euryarchaeota TaxID=28890 RepID=B3V6M5_9EURY
Cluster 2	RGC003844767	0.96563	Archaea;Euryarchaeota	87.90	1e-166	593	Cell division protein FtsZ n=2 Tax=unclassified Euryarchaeota TaxID=33867 RepID=A0A2A5VVG6_9EURY
Cluster 2	RGC004107188	0.96563	Archaea;Euryarchaeota	92.45	0.0	653	Cell division protein FtsZ n=14 Tax=Euryarchaeota TaxID=28890 RepID=A0A2E4T4K1_9EURY
Cluster 2	RGC006179181	0.96563	Archaea;Euryarchaeota	99.00	8e-149	533	Peptidylprolyl isomerase n=2 Tax=environmental samples TaxID=2081902 RepID=A0A075H4I3_9EURY
Cluster 2	RGC001585359	0.96563	Archaea;Euryarchaeota	98.58	0.0	769	ATPase (ZntA) (Fragment) n=1 Tax=uncultured marine group II/III euryarchaeote KM3_69_F11 TaxID=1456490 RepID=A0A075HGF3_9EURY
Cluster 2	RGC003067240	0.96563	Archaea;Euryarchaeota	98.54	0.0	798	ORC1-type DNA replication protein n=2 Tax=environmental samples TaxID=2081902 RepID=A0A075I8X3_9EURY
Cluster 2	RGC004564905	0.96563	Archaea;Euryarchaeota	-	-	-
Cluster 2	RGC003581475	0.96563	Archaea;Euryarchaeota	77.35	1e-174	620	Glycoside hydrolase, family 20, catalytic core n=4 Tax=Euryarchaeota TaxID=28890 RepID=A0A075GP08_9EURY
Cluster 2	RGC003818526	0.96563	Archaea;Euryarchaeota	89.71	0.0	697	Acyl-CoA dehydrogenase (ACADM, acd) n=2 Tax=Euryarchaeota TaxID=28890 RepID=A0A075HT49_9EURY
Cluster 2	RGC006593847	0.96563	Archaea;Euryarchaeota	98.69	4e-161	574	Transcription initiation factor IIB n=86 Tax=cellular organisms TaxID=131567 RepID=A0A075G855_9EURY
Cluster 2	RGC006083745	0.96563	Archaea;Euryarchaeota	99.37	1e-169	603	4-hydroxybenzoate polyprenyltransferase (UbiA) n=4 Tax=Euryarchaeota TaxID=28890 RepID=A0A075HM86_9EURY
Cluster 2	RGC002130577	0.96563	Archaea;Euryarchaeota	97.81	0.0	859	Uncharacterized protein n=1 Tax=uncultured marine group II/III euryarchaeote SAT1000_34_C08 TaxID=1456576 RepID=A0A075ICP0_9EURY
Cluster 2	RGC000118628	0.96563	Archaea;Euryarchaeota	-	-	-
Cluster 2	RGC005716300	0.96563	Archaea;Euryarchaeota	97.85	7e-177	627	Methanol dehydrogenase regulatory protein (MoxR) n=23 Tax=Euryarchaeota TaxID=28890 RepID=A0A075HF47_9EURY
Cluster 2	RGC003153614	0.96563	Archaea;Euryarchaeota	82.80	0.0	642	Glycosyl transferase n=3 Tax=environmental samples TaxID=2081902 RepID=A0A075GF78_9EURY
Cluster 2	RGC004038120	0.96563	Archaea;Euryarchaeota	92.68	0.0	676	Phosphoribosylformylglycinamidine cyclo-ligase n=1 Tax=uncultured marine group II/III euryarchaeote KM3_202_H06 TaxID=1457980 RepID=A0A075H0H6_9EURY
Cluster 2	RGC003555057	0.96563	Archaea;Euryarchaeota	97.52	0.0	680	Phosphoserine aminotransferase n=2 Tax=environmental samples TaxID=2081902 RepID=A0A075HDW9_9EURY
Cluster 2	RGC007447803	0.96563	Archaea;Euryarchaeota	98.63	4e-169	601	Serine/threonine protein kinase (RIOK1) n=3 Tax=environmental samples TaxID=2081902 RepID=A0A075FWD7_9EURY
Cluster 2	RGC003175859	0.96563	Archaea;Euryarchaeota	100.00	0.0	746	Threonine synthase (ThrC) n=1 Tax=uncultured marine group II/III euryarchaeote SAT1000_51_E07 TaxID=1456588 RepID=A0A075IGU3_9EURY
Cluster 2	RGC004247074	0.96563	Archaea;Euryarchaeota	91.53	3e-103	382	Uncharacterized protein n=4 Tax=Euryarchaeota TaxID=28890 RepID=A0A2A5VPI6_9EURY
Cluster 2	RGC004975726	0.96563	Archaea;Euryarchaeota	97.09	0.0	689	Glyceraldehyde-3-phosphate dehydrogenase n=2 Tax=environmental samples TaxID=2081902 RepID=A0A075IA07_9EURY
Cluster 2	RGC002250347	0.96563	Archaea;Euryarchaeota	98.68	0.0	791	Citrate transporter n=1 Tax=uncultured marine group II/III euryarchaeote SAT1000_51_E07 TaxID=1456588 RepID=A0A075IA11_9EURY
Cluster 2	RGC005992967	0.96563	Archaea;Euryarchaeota	-	-	-
Cluster 2	RGC005206943	0.96563	Archaea;Euryarchaeota	96.36	0.0	666	S-adenosyl-L-methionine-dependent tRNA 4-demethylwyosine synthase n=7 Tax=Euryarchaeota TaxID=28890 RepID=A0A2A5VRI1_9EURY
Cluster 2	RGC003025620	0.96563	Archaea;Euryarchaeota	87.78	0.0	704	S-adenosylmethionine synthetase (MetK) n=3 Tax=environmental samples TaxID=2081902 RepID=A0A075FRX9_9EURY
Cluster 2	RGC006131897	0.96563	Archaea;Euryarchaeota	88.96	1e-156	560	Sporulation initiation inhibitor protein (ParA, soj) n=4 Tax=environmental samples TaxID=2081902 RepID=A0A075FZI0_9EURY
Cluster 2	RGC006278036	0.96563	Archaea;Euryarchaeota	99.68	6e-178	630	tRNA-dihydrouridine synthase n=3 Tax=environmental samples TaxID=2081902 RepID=A0A075HIA6_9EURY
Cluster 2	RGC000166996	0.96563	Archaea;Euryarchaeota	98.80	0.0	1567	Uncharacterized protein n=1 Tax=uncultured marine group II/III euryarchaeote KM3_202_H06 TaxID=1457980 RepID=A0A075GWZ0_9EURY
Cluster 2	RGC002745451	0.96563	Archaea;Euryarchaeota	95.79	0.0	734	Uncharacterized protein n=3 Tax=environmental samples TaxID=2081902 RepID=A0A075HTB8_9EURY
Cluster 2	RGC002213328	0.96563	Archaea;Euryarchaeota	95.87	0.0	861	Putative aminopeptidase n=3 Tax=environmental samples TaxID=2081902 RepID=A0A075GJ85_9EURY
Cluster 2	RGC005289220	0.96563	Archaea;Euryarchaeota	87.20	3e-146	525	Glycerol-3-phosphate dehydrogenase [NAD(P)+] n=1 Tax=Marine Group II euryarchaeote MED-G34 TaxID=2007295 RepID=A0A2A5VVG8_9EURY
Cluster 2	RGC001098389	0.96563	Archaea;Euryarchaeota	79.04	0.0	749	Polyhydroxybutyrate depolymerase (LpqC) n=1 Tax=uncultured marine group II/III euryarchaeote KM3_150_B07 TaxID=1457892 RepID=A0A075GJV2_9EURY
Cluster 2	RGC002116079	0.96563	Archaea;Euryarchaeota	97.80	0.0	806	Formate--tetrahydrofolate ligase n=2 Tax=environmental samples TaxID=2081902 RepID=A0A075HTX6_9EURY
Cluster 2	RGC003463836	0.96563	Archaea;Euryarchaeota	99.49	0.0	847	Mastigoneme-like protein n=1 Tax=uncultured marine group II/III euryarchaeote KM3_100_H05 TaxID=1457842 RepID=A0A075G624_9EURY
Cluster 2	RGC007208916	0.96563	Archaea;Euryarchaeota	100.00	1e-163	582	2-oxoacid ferredoxin oxidoreductase subunit beta (KorB) n=3 Tax=Euryarchaeota TaxID=28890 RepID=A0A075GV52_9EURY
Cluster 2	RGC003712967	0.96563	Archaea;Euryarchaeota	-	-	-
Cluster 2	RGC004762957	0.96563	Archaea;Euryarchaeota	87.71	2e-178	632	GMP reductase n=9 Tax=Euryarchaeota TaxID=28890 RepID=A0A075HIF5_9EURY
Cluster 2	RGC005517648	0.96563	Archaea;Euryarchaeota	99.10	2e-175	622	ATP-NAD/AcoX kinase n=2 Tax=environmental samples TaxID=2081902 RepID=A0A075HKI5_9EURY
Cluster 2	RGC006279192	0.96563	Archaea;Euryarchaeota	90.45	3e-162	578	GMP synthase, C-terminal domain (GuaA) n=5 Tax=Euryarchaeota TaxID=28890 RepID=A0A075G5K2_9EURY
Cluster 2	RGC007764370	0.96563	Archaea;Euryarchaeota	90.28	3e-150	538	Cytochrome B6 n=19 Tax=Euryarchaeota TaxID=28890 RepID=A0A2D9SBZ7_9EURY
Cluster 2	RGC005305141	0.96563	Archaea;Euryarchaeota	95.35	1e-162	579	Uncharacterized protein n=3 Tax=environmental samples TaxID=2081902 RepID=A0A075G2L6_9EURY
Cluster 2	RGC004980742	0.96563	Archaea;Euryarchaeota	97.38	0.0	686	Carbamoyl-phosphate synthase small chain n=2 Tax=Euryarchaeota TaxID=28890 RepID=B3V6W7_9EURY
Cluster 2	RGC003642806	0.96563	Archaea;Euryarchaeota	97.86	0.0	750	Succinyl-diaminopimelate desuccinylase n=1 Tax=uncultured marine group II/III euryarchaeote SAT1000_23_B11 TaxID=1456568 RepID=A0A075IBC1_9EURY
Cluster 2	RGC007828811	0.96563	Archaea;Euryarchaeota	97.21	7e-149	533	Enoyl-CoA hydratase (LiuC) n=3 Tax=environmental samples TaxID=2081902 RepID=A0A075G2Q6_9EURY
Cluster 2	RGC000292930	0.96563	Archaea;Euryarchaeota	96.73	0.0	1619	Uncharacterized protein (Fragment) n=1 Tax=uncultured marine group II/III euryarchaeote AD1000_71_F10 TaxID=1457804 RepID=A0A075FXH9_9EURY
Cluster 2	RGC007893793	0.96563	Archaea;Euryarchaeota	98.86	6e-144	517	CoB-CoM heterodisulfide reductase subunit B n=1 Tax=uncultured marine group II euryarchaeote SAT1000-15-B12 TaxID=526688 RepID=B3V550_9EURY
Cluster 2	RGC007361359	0.96563	Archaea;Euryarchaeota	98.63	6e-156	557	Transport system kinase (ArgK) n=2 Tax=environmental samples TaxID=2081902 RepID=A0A075IAH3_9EURY
Cluster 2	RGC006593689	0.96563	Archaea;Euryarchaeota	99.03	2e-147	529	Electron transfer flavoprotein alpha subunit (FixB, etfA) n=4 Tax=environmental samples TaxID=2081902 RepID=A0A075HUJ5_9EURY
Cluster 2	RGC003495612	0.96563	Archaea;Euryarchaeota	91.37	0.0	644	GTP-binding protein n=9 Tax=unclassified Euryarchaeota TaxID=33867 RepID=A0A2E4T476_9EURY
Cluster 2	RGC001814420	0.96563	Archaea;Euryarchaeota	99.80	0.0	995	Isoleucine--tRNA ligase n=1 Tax=uncultured marine group II/III euryarchaeote KM3_102_C05 TaxID=1457844 RepID=A0A075GBB1_9EURY
Cluster 2	RGC003055393	0.96563	Archaea;Euryarchaeota	84.26	0.0	704	Enolase n=1 Tax=Marine Group II euryarchaeote MED-G34 TaxID=2007295 RepID=A0A2A5VRH5_9EURY
Cluster 2	RGC011072469	0.96563	Archaea;Euryarchaeota	87.70	7e-126	456	Glycosyl transferase family 2 n=8 Tax=unclassified Euryarchaeota TaxID=33867 RepID=A0A2D6BVX2_9EURY
Cluster 2	RGC011254684	0.96563	Archaea;Euryarchaeota	98.25	6e-117	427	Ribosomal RNA assembly protein (KRR1) n=3 Tax=environmental samples TaxID=2081902 RepID=A0A075FXW1_9EURY
Cluster 2	RGC000767425	0.96563	Archaea;Euryarchaeota	90.50	0.0	1177	Carbamoyl-phosphate synthase large chain n=14 Tax=cellular organisms TaxID=131567 RepID=A0A2E6HVS2_9CHLR
Cluster 2	RGC010497600	0.96563	Archaea;Euryarchaeota	90.32	2e-126	458	Phosphatidylcholine synthase (Pcs) n=4 Tax=environmental samples TaxID=2081902 RepID=A0A075G0E2_9EURY
Cluster 2	RGC010442376	0.96563	Archaea;Euryarchaeota	99.13	2e-121	442	Mastigoneme-like protein n=1 Tax=uncultured marine group II/III euryarchaeote KM3_100_H05 TaxID=1457842 RepID=A0A075G624_9EURY
Cluster 2	RGC014333469	0.96563	Archaea;Euryarchaeota	98.60	4e-115	420	Putative DNA binding protein n=4 Tax=environmental samples TaxID=2081902 RepID=A0A075GS55_9EURY
Cluster 2	RGC000966375	0.96563	Archaea;Euryarchaeota	96.82	0.0	1125	Asn/thr-rich large protein family protein n=1 Tax=uncultured marine group II/III euryarchaeote KM3_77_D02 TaxID=1456509 RepID=A0A075HN95_9EURY
Cluster 2	RGC004021806	0.96563	Archaea;Euryarchaeota	95.99	0.0	695	4Fe-4S ferredoxin iron-sulfur binding protein n=3 Tax=Euryarchaeota TaxID=28890 RepID=B3V6W2_9EURY
Cluster 2	RGC003581033	0.96563	Archaea;Euryarchaeota	99.74	0.0	734	ORC1-type DNA replication protein n=5 Tax=root TaxID=1 RepID=A0A075GWS2_9EURY
Cluster 2	RGC008986125	0.96563	Archaea;Euryarchaeota	97.41	3e-136	491	3-methyl-2-oxobutanoate hydroxymethyltransferase n=1 Tax=uncultured marine group II/III euryarchaeote KM3_98_F04 TaxID=1456548 RepID=A0A075HXU2_9EURY
Cluster 2	RGC000987583	0.96563	Archaea;Euryarchaeota	100.00	0.0	1168	Pyruvate flavodoxin/ferredoxin oxidoreductase domain-containing protein (KorA) n=1 Tax=uncultured marine group II/III euryarchaeote AD1000_04_B09 TaxID=1457704 RepID=A0A075FGT3_9EURY
Cluster 2	RGC000464730	0.96563	Archaea;Euryarchaeota	81.76	0.0	1282	Uncharacterized protein (Fragment) n=2 Tax=environmental samples TaxID=2081902 RepID=A0A075GL94_9EURY
Cluster 2	RGC007896537	0.96563	Archaea;Euryarchaeota	97.90	1e-161	576	N-acetylated alpha-linked acidic dipeptidase 2-like protein n=2 Tax=environmental samples TaxID=2081902 RepID=A0A075FZV6_9EURY
Cluster 2	RGC004844969	0.96563	Archaea;Euryarchaeota	98.28	0.0	660	GTPase n=1 Tax=uncultured marine group II/III euryarchaeote SAT1000_23_B11 TaxID=1456568 RepID=A0A075ID48_9EURY
Cluster 2	RGC016465910	0.96563	Archaea;Euryarchaeota	-	-	-
Cluster 2	RGC020956869	0.96563	Archaea;Euryarchaeota	91.30	4e-86	323	Peptidyl-prolyl cis-trans isomerase (PPWD1) n=8 Tax=Euryarchaeota TaxID=28890 RepID=A0A075HG98_9EURY
Cluster 2	RGC012958305	0.96563	Archaea;Euryarchaeota	98.22	9e-112	409	Ribosomal protein S4P (RP-S4, rpsD) n=2 Tax=environmental samples TaxID=2081902 RepID=A0A075H412_9EURY
Cluster 2	RGC007833066	0.96563	Archaea;Euryarchaeota	96.88	2e-157	562	Glycosyl transferase (WbpY) n=3 Tax=environmental samples TaxID=2081902 RepID=A0A075GJ79_9EURY
Cluster 2	RGC005459274	0.96563	Archaea;Euryarchaeota	99.70	0.0	656	ABC-type antimicrobial peptide transport system, ATPase component (ABC.CD.A) n=3 Tax=Euryarchaeota TaxID=28890 RepID=A0A075GNB2_9EURY
Cluster 2	RGC006087586	0.96563	Archaea;Euryarchaeota	97.48	1e-160	573	Replication factor C (RfcS) n=4 Tax=Euryarchaeota TaxID=28890 RepID=A0A075I081_9EURY
Cluster 2	RGC017852259	0.96563	Archaea;Euryarchaeota	99.47	1e-82	311	Archaeal/vacuolar-type H+-ATPase subunit E n=3 Tax=environmental samples TaxID=2081902 RepID=A0A075H113_9EURY
Cluster 2	RGC012322701	0.96563	Archaea;Euryarchaeota	98.28	5e-134	483	Uncharacterized protein n=2 Tax=environmental samples TaxID=2081902 RepID=A0A075HNX0_9EURY
Cluster 2	RGC012327351	0.96563	Archaea;Euryarchaeota	93.68	2e-91	342	Uncharacterized protein n=1 Tax=uncultured marine group II/III euryarchaeote KM3_77_D02 TaxID=1456509 RepID=A0A075HTZ8_9EURY
Cluster 2	RGC000829526	0.96563	Archaea;Euryarchaeota	94.26	5e-146	526	Putative outer membrane adhesin-like protein (Fragment) n=1 Tax=uncultured marine group II/III euryarchaeote SAT1000_36_D10 TaxID=1456578 RepID=A0A075IA30_9EURY
Cluster 2	RGC013616917	0.96563	Archaea;Euryarchaeota	91.36	5e-111	407	O-sialoglycoprotein endopeptidase/protein kinase n=2 Tax=environmental samples TaxID=2081902 RepID=A0A075FY12_9EURY
Cluster 2	RGC001138031	0.96563	Archaea;Euryarchaeota	78.73	0.0	908	Uncharacterized protein n=1 Tax=Marine Group II euryarchaeote MED-G34 TaxID=2007295 RepID=A0A2A5VW29_9EURY
Cluster 2	RGC002077412	0.96563	Archaea;Euryarchaeota	90.19	0.0	746	Uncharacterized protein n=2 Tax=root TaxID=1 RepID=B3T5T8_9ZZZZ
Cluster 2	RGC001796328	0.96563	Archaea;Euryarchaeota	98.37	0.0	936	Phenylalanyl-tRNA synthetase subunit beta (FARSB, pheT) n=2 Tax=environmental samples TaxID=2081902 RepID=A0A075IGT3_9EURY
Cluster 2	RGC004676511	0.96563	Archaea;Euryarchaeota	97.64	2e-169	602	Xylose isomerase-like TIM barrel domain-containing protein (Nfo) n=2 Tax=environmental samples TaxID=2081902 RepID=A0A075HPQ4_9EURY
Cluster 2	RGC016610572	0.96563	Archaea;Euryarchaeota	98.48	4e-105	387	Xanthosine triphosphate pyrophosphatase (RdgB) n=2 Tax=environmental samples TaxID=2081902 RepID=A0A075HHB4_9EURY
Cluster 2	RGC002658901	0.96563	Archaea;Euryarchaeota	96.76	0.0	848	Threonine--tRNA ligase n=1 Tax=uncultured marine group II/III euryarchaeote AD1000_15_C08 TaxID=1457729 RepID=A0A075FKH3_9EURY
Cluster 2	RGC008425351	0.96563	Archaea;Euryarchaeota	98.94	3e-80	305	Uncharacterized protein n=2 Tax=environmental samples TaxID=2081902 RepID=A0A075HNY7_9EURY
Cluster 2	RGC002725521	0.96563	Archaea;Euryarchaeota	95.57	0.0	706	Polar amino acid ABC transporter, inner membrane subunit (AapQ, bztB) n=4 Tax=Euryarchaeota TaxID=28890 RepID=A0A075FP66_9EURY
Cluster 2	RGC016498987	0.96563	Archaea;Euryarchaeota	-	-	-
Cluster 2	RGC013969102	0.96563	Archaea;Euryarchaeota	-	-	-
Cluster 2	RGC007093116	0.96563	Archaea;Euryarchaeota	99.33	3e-174	618	Glutamine amidotransferase class I (GuaA) n=1 Tax=uncultured marine group II/III euryarchaeote KM3_102_C05 TaxID=1457844 RepID=A0A075GAK1_9EURY
Cluster 2	RGC017065162	0.96563	Archaea;Euryarchaeota	99.48	7e-83	313	Uncharacterized protein n=1 Tax=uncultured marine group II/III euryarchaeote KM3_196_E05 TaxID=1457971 RepID=A0A075GS86_9EURY
Cluster 2	RGC000969916	0.96563	Archaea;Euryarchaeota	99.00	0.0	1172	Uncharacterized protein n=1 Tax=uncultured marine group II/III euryarchaeote KM3_72_H01 TaxID=1456499 RepID=A0A075HLI7_9EURY
Cluster 2	RGC011824821	0.96563	Archaea;Euryarchaeota	98.31	7e-113	413	Cytochrome c assembly protein (CcmC) n=1 Tax=uncultured marine group II/III euryarchaeote SAT1000_17_H07 TaxID=1456562 RepID=A0A075I4T0_9EURY
Cluster 2	RGC010617680	0.96563	Archaea;Euryarchaeota	100.00	3e-148	531	Hydrolase (GloB) n=1 Tax=uncultured marine group II/III euryarchaeote KM3_196_E05 TaxID=1457971 RepID=A0A075GSV9_9EURY
Cluster 2	RGC007350784	0.96563	Archaea;Euryarchaeota	78.55	8e-105	387	Uncharacterized protein n=1 Tax=Marine Group II euryarchaeote MED-G34 TaxID=2007295 RepID=A0A2A5VTT1_9EURY
Cluster 2	RGC001260042	0.96563	Archaea;Euryarchaeota	86.93	0.0	905	Type 2 DNA topoisomerase 6 subunit B n=1 Tax=Marine Group II euryarchaeote MED-G34 TaxID=2007295 RepID=A0A2A5VTA6_9EURY
Cluster 2	RGC004598928	0.96563	Archaea;Euryarchaeota	93.80	6e-177	627	Histidine--tRNA ligase n=3 Tax=Euryarchaeota TaxID=28890 RepID=A0A075FMD1_9EURY
Cluster 2	RGC003572003	0.96563	Archaea;Euryarchaeota	94.81	2e-174	619	Putative membrane-associated protease n=1 Tax=uncultured marine group II/III euryarchaeote AD1000_49_E03 TaxID=1457778 RepID=A0A075FTC1_9EURY
Cluster 2	RGC015338559	0.96563	Archaea;Euryarchaeota	99.51	7e-106	389	V-type ATP synthase subunit D n=19 Tax=root TaxID=1 RepID=A0A075I9B0_9EURY
Cluster 2	RGC025961077	0.96563	Archaea;Euryarchaeota	-	-	-
Cluster 2	RGC001435065	0.96563	Archaea;Euryarchaeota	97.35	3e-126	460	Uncharacterized protein n=1 Tax=uncultured marine group II/III euryarchaeote SAT1000_42_F11 TaxID=1456584 RepID=A0A075I8I0_9EURY
Cluster 2	RGC017219737	0.96563	Archaea;Euryarchaeota	98.45	4e-89	333	Orotate phosphoribosyltransferase-like protein (PyrE) n=1 Tax=uncultured marine group II/III euryarchaeote AD1000_86_F07 TaxID=1457816 RepID=A0A075FZT9_9EURY
Cluster 2	RGC006574402	0.96563	Archaea;Euryarchaeota	98.06	4e-166	591	Ribose-phosphate pyrophosphokinase subfamily (PRPS, prsA) n=1 Tax=uncultured marine group II/III euryarchaeote KM3_69_F11 TaxID=1456490 RepID=A0A075HIJ4_9EURY
Cluster 2	RGC028105707	0.96563	Archaea;Euryarchaeota	-	-	-
Cluster 2	RGC021813749	0.96563	Archaea;Euryarchaeota	99.35	9e-81	305	30S ribosomal protein S6e n=3 Tax=root TaxID=1 RepID=A0A075H2T0_9EURY
Cluster 2	RGC022468137	0.96563	Archaea;Euryarchaeota	98.12	4e-87	327	Bacterioferritin comigratory protein (BCP, PRXQ, DOT5) n=1 Tax=uncultured marine group II/III euryarchaeote KM3_102_C05 TaxID=1457844 RepID=A0A075GAL4_9EURY
Cluster 2	RGC024788239	0.96563	Archaea;Euryarchaeota	97.93	6e-77	293	dCMP deaminase (ComEB) n=3 Tax=environmental samples TaxID=2081902 RepID=A0A075FXF7_9EURY
Cluster 2	RGC012958156	0.96563	Archaea;Euryarchaeota	-	-	-
Cluster 2	RGC022024556	0.96563	Archaea;Euryarchaeota	98.80	3e-90	337	Uncharacterized protein n=2 Tax=environmental samples TaxID=2081902 RepID=A0A075I5T8_9EURY
Cluster 2	RGC003755123	0.96563	Archaea;Euryarchaeota	95.98	0.0	668	Hydrophobic amino acid ABC transporter amino acid-binding protein (LivK) n=1 Tax=uncultured marine group II/III euryarchaeote KM3_202_H06 TaxID=1457980 RepID=A0A075GUP5_9EURY
Cluster 2	RGC002072130	0.96563	Archaea;Euryarchaeota	81.41	0.0	670	Replicative DNA helicase (Mcm, cdc21) (Fragment) n=2 Tax=Euryarchaeota TaxID=28890 RepID=A0A075FSC0_9EURY
Cluster 2	RGC020902415	0.96563	Archaea;Euryarchaeota	92.49	8e-69	266	Dephospho-CoA kinase n=3 Tax=environmental samples TaxID=2081902 RepID=A0A075G2K4_9EURY
Cluster 2	RGC010133473	0.96563	Archaea;Euryarchaeota	95.98	3e-119	435	Uncharacterized protein n=1 Tax=uncultured marine group II/III euryarchaeote SAT1000_17_H07 TaxID=1456562 RepID=A0A075I4S2_9EURY
Cluster 2	RGC014010139	0.96563	Archaea;Euryarchaeota	95.85	7e-100	370	DtxR family transcriptional regulator, Mn-dependent transcriptional regulator (TroR) n=1 Tax=uncultured marine group II/III euryarchaeote SAT1000_53_H10 TaxID=1456590 RepID=A0A075IH76_9EURY
Cluster 2	RGC005189839	0.96563	Archaea;Euryarchaeota	94.69	0.0	644	Flavonol reductase/cinnamoyl-CoA reductase n=1 Tax=uncultured marine group II/III euryarchaeote SAT1000_27_D07 TaxID=1456571 RepID=A0A075I8Z1_9EURY
Cluster 2	RGC003539372	0.96563	Archaea;Euryarchaeota	97.46	0.0	775	Radical SAM domain-containing protein n=1 Tax=uncultured marine group II/III euryarchaeote KM3_01_B12 TaxID=1457833 RepID=A0A075G1X8_9EURY
Cluster 2	RGC022031082	0.96563	Archaea;Euryarchaeota	98.80	9e-78	295	N5-carboxyaminoimidazole ribonucleotide mutase n=2 Tax=environmental samples TaxID=2081902 RepID=A0A075HJP3_9EURY
Cluster 2	RGC006902337	0.96563	Archaea;Euryarchaeota	96.05	2e-139	502	TraB/PrgY-like protein n=3 Tax=Euryarchaeota TaxID=28890 RepID=B3V6L1_9EURY
Cluster 2	RGC025831382	0.96563	Archaea;Euryarchaeota	100.00	1e-79	301	Putative thioesterase n=6 Tax=Euryarchaeota TaxID=28890 RepID=A0A075GU88_9EURY
Cluster 2	RGC020361365	0.96563	Archaea;Euryarchaeota	99.43	4e-78	296	Ribosomal protein L5/L11 n=2 Tax=environmental samples TaxID=2081902 RepID=B3V566_9EURY
Cluster 2	RGC008493205	0.96563	Archaea;Euryarchaeota	84.78	3e-116	425	Uncharacterized protein n=4 Tax=environmental samples TaxID=2081902 RepID=A0A075GU12_9EURY
Cluster 2	RGC025199076	0.96563	Archaea;Euryarchaeota	100.00	2e-77	294	Uncharacterized protein n=1 Tax=uncultured marine group II/III euryarchaeote KM3_196_E05 TaxID=1457971 RepID=A0A075GYD7_9EURY
Cluster 2	RGC021618892	0.96563	Archaea;Euryarchaeota	95.78	7e-68	263	6-O-methylguanine-DNA methyltransferase MGMT/MGT1, involved in DNA repair n=1 Tax=uncultured marine group II/III euryarchaeote SAT1000_53_H10 TaxID=1456590 RepID=A0A075IH91_9EURY
Cluster 2	RGC004138393	0.96563	Archaea;Euryarchaeota	-	-	-
Cluster 2	RGC003597445	0.96563	Archaea;Euryarchaeota	90.79	0.0	701	Alanine aminotransferase n=2 Tax=Euryarchaeota archaeon TaxID=2026739 RepID=A0A2E0QEH3_9EURY
Cluster 2	RGC006431240	0.96563	Archaea;Euryarchaeota	100.00	7e-137	494	Chaperone protein DnaK n=2 Tax=environmental samples TaxID=2081902 RepID=A0A075HKI9_9EURY
Cluster 2	RGC012220410	0.96563	Archaea;Euryarchaeota	86.46	1e-97	363	Putative ABC transporter ATP-binding protein (ABC.CD.A) n=1 Tax=uncultured marine group II/III euryarchaeote SAT1000_06_E06 TaxID=1456554 RepID=A0A075I7F6_9EURY
Cluster 2	RGC010150141	0.96563	Archaea;Euryarchaeota	96.88	2e-120	439	Formate--tetrahydrofolate ligase n=2 Tax=environmental samples TaxID=2081902 RepID=A0A075HTX6_9EURY
Cluster 2	RGC022871946	0.96563	Archaea;Euryarchaeota	97.99	3e-78	297	dUTP pyrophosphatase (Dut) n=1 Tax=uncultured marine group II/III euryarchaeote AD1000_86_F07 TaxID=1457816 RepID=A0A075FXY9_9EURY
Cluster 2	RGC008429971	0.96563	Archaea;Euryarchaeota	-	-	-
Cluster 2	RGC002101463	0.96563	Archaea;Euryarchaeota	98.93	0.0	861	KP-43 peptidase n=1 Tax=uncultured marine group II/III euryarchaeote SAT1000_51_E07 TaxID=1456588 RepID=A0A075IEX9_9EURY
Cluster 2	RGC029030104	0.96563	Archaea;Euryarchaeota	-	-	-
Cluster 2	RGC008157373	0.96563	Archaea;Euryarchaeota	93.97	7e-137	493	Transcription initiation factor (TFIIB, GTF2B, SUA7, tfb) n=7 Tax=Euryarchaeota TaxID=28890 RepID=A0A075GUD8_9EURY
Cluster 2	RGC003267617	0.96563	Archaea;Euryarchaeota	98.76	0.0	664	Uncharacterized protein n=1 Tax=uncultured marine group II/III euryarchaeote SAT1000_42_F11 TaxID=1456584 RepID=A0A075IDK4_9EURY
Cluster 2	RGC024704402	0.96563	Archaea;Euryarchaeota	-	-	-
Cluster 2	RGC023709240	0.96563	Archaea;Euryarchaeota	-	-	-
Cluster 2	RGC013922237	0.96563	Archaea;Euryarchaeota	98.01	1e-104	385	Uncharacterized protein n=1 Tax=uncultured marine group II/III euryarchaeote KM3_01_B12 TaxID=1457833 RepID=A0A075G6Y0_9EURY
Cluster 2	RGC028459441	0.96563	Archaea;Euryarchaeota	-	-	-
Cluster 2	RGC015952718	0.96563	Archaea;Euryarchaeota	97.51	3e-109	400	ATP--cobalamin adenosyltransferase n=1 Tax=uncultured marine group II/III euryarchaeote KM3_202_H06 TaxID=1457980 RepID=A0A075H0F6_9EURY
Cluster 2	RGC024452994	0.96563	Archaea;Euryarchaeota	96.64	2e-77	294	Uncharacterized protein n=1 Tax=uncultured marine group II/III euryarchaeote SAT1000_53_H10 TaxID=1456590 RepID=A0A075IH87_9EURY
Cluster 2	RGC005716291	0.96563	Archaea;Euryarchaeota	96.64	8e-165	587	Uncharacterized protein n=2 Tax=environmental samples TaxID=2081902 RepID=A0A075IBC5_9EURY
Cluster 2	RGC019912404	0.96563	Archaea;Euryarchaeota	-	-	-
Cluster 2	RGC023109262	0.96563	Archaea;Euryarchaeota	-	-	-
Cluster 2	RGC023342091	0.96563	Archaea;Euryarchaeota	-	-	-
Cluster 2	RGC025324085	0.96563	Archaea;Euryarchaeota	-	-	-
Cluster 2	RGC010362275	0.96563	Archaea;Euryarchaeota	96.46	1e-134	486	Putative RNA-binding protein n=1 Tax=uncultured marine group II/III euryarchaeote AD1000_04_B09 TaxID=1457704 RepID=A0A075FL83_9EURY
Cluster 2	RGC026958842	0.96563	Archaea;Euryarchaeota	99.22	2e-67	261	30S ribosomal protein S8 n=2 Tax=environmental samples TaxID=2081902 RepID=B3V568_9EURY
Cluster 2	RGC027161251	0.96563	Archaea;Euryarchaeota	-	-	-
Cluster 2	RGC017643399	0.96563	Archaea;Euryarchaeota	99.48	3e-104	384	Pyruvate flavodoxin/ferredoxin oxidoreductase domain-containing protein (KorA) n=1 Tax=uncultured marine group II/III euryarchaeote AD1000_04_B09 TaxID=1457704 RepID=A0A075FGT3_9EURY
Cluster 2	RGC005657447	0.96563	Archaea;Euryarchaeota	96.95	0.0	702	Putative integral membrane protein n=2 Tax=environmental samples TaxID=2081902 RepID=A0A075FPA7_9EURY
Cluster 2	RGC008362238	0.96563	Archaea;Euryarchaeota	98.37	3e-133	481	Iron-sulfur cluster carrier protein n=3 Tax=environmental samples TaxID=2081902 RepID=A0A075FSP6_9EURY
Cluster 2	RGC015296299	0.96563	Archaea;Euryarchaeota	97.88	2e-86	325	Condensin subunit (ScpB) n=5 Tax=root TaxID=1 RepID=A0A075G681_9EURY
Cluster 2	RGC009315487	0.96563	Archaea;Euryarchaeota	87.59	5e-108	397	Uncharacterized protein n=7 Tax=Euryarchaeota TaxID=28890 RepID=A0A2A5VTX0_9EURY
Cluster 2	RGC000468727	0.96563	Archaea;Euryarchaeota	99.73	0.0	1536	Uncharacterized protein n=2 Tax=environmental samples TaxID=2081902 RepID=A0A075H7A6_9EURY
Cluster 2	RGC010949438	0.96563	Archaea;Euryarchaeota	93.55	4e-130	471	Serine hydroxymethyltransferase n=4 Tax=Euryarchaeota TaxID=28890 RepID=A0A075G0Y8_9EURY
Cluster 2	RGC028913991	0.96563	Archaea;Euryarchaeota	-	-	-
Cluster 2	RGC022689809	0.96563	Archaea;Euryarchaeota	96.00	2e-81	307	Putative phospholipase C (PlcA) n=1 Tax=uncultured marine group II/III euryarchaeote SAT1000_42_F11 TaxID=1456584 RepID=A0A075IDK7_9EURY
Cluster 2	RGC015397937	0.96563	Archaea;Euryarchaeota	95.17	3e-100	371	Sodium:neurotransmitter symporter (TC.NSS) n=5 Tax=Euryarchaeota TaxID=28890 RepID=A0A075FMC6_9EURY
Cluster 2	RGC006738116	0.96563	Archaea;Euryarchaeota	93.51	1e-159	569	Putative RNA-binding protein (HNRNPA1_3) n=1 Tax=uncultured marine group II/III euryarchaeote KM3_01_B12 TaxID=1457833 RepID=A0A075G0G4_9EURY
Cluster 2	RGC015259391	0.96563	Archaea;Euryarchaeota	-	-	-
Cluster 2	RGC032561907	0.96563	Archaea;Euryarchaeota	-	-	-
Cluster 2	RGC005314869	0.96563	Archaea;Euryarchaeota	83.09	7e-151	540	Glutamine-dependent NAD(+) synthetase n=1 Tax=Euryarchaeota archaeon TaxID=2026739 RepID=A0A2E4K2M6_9EURY
Cluster 2	RGC002584456	0.96563	Archaea;Euryarchaeota	92.20	0.0	705	Uncharacterized protein n=2 Tax=environmental samples TaxID=2081902 RepID=A0A075IF41_9EURY
Cluster 2	RGC007741952	0.96563	Archaea;Euryarchaeota	97.58	9e-152	543	Glutamyl-tRNA(Gln) amidotransferase subunit D (GatD) n=2 Tax=environmental samples TaxID=2081902 RepID=A0A075HSE7_9EURY
Cluster 2	RGC030268363	0.96563	Archaea;Euryarchaeota	-	-	-
Cluster 2	RGC007002722	0.96563	Archaea;Euryarchaeota	97.89	3e-133	482	TraB/PrgY-like protein n=3 Tax=Euryarchaeota TaxID=28890 RepID=B3V6L1_9EURY
Cluster 2	RGC029892686	0.96563	Archaea;Euryarchaeota	-	-	-
Cluster 2	RGC012733677	0.96563	Archaea;Euryarchaeota	98.10	1e-118	432	Digeranylgeranylglycerophospholipid reductase n=2 Tax=environmental samples TaxID=2081902 RepID=A0A075GH39_9EURY
Cluster 2	RGC032103867	0.96563	Archaea;Euryarchaeota	-	-	-
Cluster 2	RGC030801394	0.96563	Archaea;Euryarchaeota	-	-	-
Cluster 2	RGC007412101	0.96563	Archaea;Euryarchaeota	86.87	4e-137	494	Polar amino acid ABC transporter, inner membrane subunit (AapQ, bztB) n=4 Tax=Euryarchaeota TaxID=28890 RepID=A0A075FP66_9EURY
Cluster 2	RGC007211320	0.96563	Archaea;Euryarchaeota	92.28	2e-141	509	Uncharacterized protein n=1 Tax=uncultured marine group II/III euryarchaeote SAT1000_42_F11 TaxID=1456584 RepID=A0A075I8I0_9EURY
Cluster 2	RGC030795387	0.96563	Archaea;Euryarchaeota	-	-	-
Cluster 2	RGC026832896	0.96563	Archaea;Euryarchaeota	100.00	5e-73	280	Uncharacterized protein n=1 Tax=uncultured marine group II/III euryarchaeote KM3_69_F11 TaxID=1456490 RepID=A0A075HII8_9EURY
Cluster 2	RGC029126629	0.96563	Archaea;Euryarchaeota	-	-	-
Cluster 2	RGC000263937	0.96563	Archaea;Euryarchaeota	95.53	0.0	1392	Patched family protein n=1 Tax=uncultured marine group II/III euryarchaeote SAT1000_42_F11 TaxID=1456584 RepID=A0A075I8J5_9EURY
Cluster 2	RGC001522261	0.96563	Archaea;Euryarchaeota	89.38	0.0	967	Uncharacterized protein n=5 Tax=Euryarchaeota TaxID=28890 RepID=A0A2A5VVD5_9EURY
Cluster 2	RGC013172339	0.96563	Archaea;Euryarchaeota	75.23	1e-84	319	Shikimate dehydrogenase n=2 Tax=environmental samples TaxID=2081902 RepID=A0A075FT91_9EURY
Cluster 2	RGC029451137	0.96563	Archaea;Euryarchaeota	-	-	-
Cluster 2	RGC003835298	0.96563	Archaea;Euryarchaeota	90.81	0.0	672	3-hydroxyacyl-CoA dehydrogenase (FadN) n=2 Tax=Euryarchaeota TaxID=28890 RepID=A0A075HP83_9EURY
Cluster 2	RGC016275321	0.96563	Archaea;Euryarchaeota	95.50	1e-84	319	Uncharacterized protein n=3 Tax=Euryarchaeota TaxID=28890 RepID=A0A075FXX8_9EURY
Cluster 2	RGC029619504	0.96563	Archaea;Euryarchaeota	-	-	-
Cluster 2	RGC003712631	0.96563	Archaea;Euryarchaeota	35.70	2e-71	277	Mastigoneme-like protein n=1 Tax=uncultured marine group II/III euryarchaeote KM3_01_B12 TaxID=1457833 RepID=A0A075G1P9_9EURY
Cluster 2	RGC022834415	0.96563	Archaea;Euryarchaeota	-	-	-
Cluster 2	RGC022643807	0.96563	Archaea;Euryarchaeota	93.01	3e-72	277	Uncharacterized protein n=1 Tax=Marine Group II euryarchaeote MED-G34 TaxID=2007295 RepID=A0A2A5VUD6_9EURY
Cluster 2	RGC025324131	0.96563	Archaea;Euryarchaeota	89.44	1e-70	271	Uncharacterized protein n=1 Tax=uncultured marine group II/III euryarchaeote KM3_98_F04 TaxID=1456548 RepID=A0A075I329_9EURY
Cluster 2	RGC009520370	0.96563	Archaea;Euryarchaeota	-	-	-
Cluster 2	RGC006330582	0.96563	Archaea;Euryarchaeota	97.13	2e-151	542	Hydrophobic amino acid ABC transporter amino acid-binding protein (LivK) n=1 Tax=uncultured marine group II/III euryarchaeote KM3_202_H06 TaxID=1457980 RepID=A0A075GUP5_9EURY
Cluster 2	RGC018139846	0.96563	Archaea;Euryarchaeota	94.48	2e-75	288	Subtilisin-like serine protease n=1 Tax=uncultured marine group II/III euryarchaeote SAT1000_42_F11 TaxID=1456584 RepID=A0A075IFG8_9EURY
Cluster 2	RGC012996264	0.96563	Archaea;Euryarchaeota	97.73	1e-108	307	3-ketoacyl-CoA thiolase n=1 Tax=uncultured marine group II euryarchaeote KM3-130-D10 TaxID=526663 RepID=B3V6L4_9EURY
Cluster 2	RGC013848107	0.96563	Archaea;Euryarchaeota	98.62	7e-84	317	ATPase (ZntA) (Fragment) n=1 Tax=uncultured marine group II/III euryarchaeote KM3_69_F11 TaxID=1456490 RepID=A0A075HGF3_9EURY
Cluster 2	RGC033397368	0.96563	Archaea;Euryarchaeota	-	-	-
Cluster 2	RGC019550673	0.96563	Archaea;Euryarchaeota	97.75	6e-98	362	Exonuclease RNase T and DNA polymerase III (Orn, REX2, REXO2) n=2 Tax=environmental samples TaxID=2081902 RepID=A0A075HQC5_9EURY
Cluster 2	RGC037645220	0.96563	Archaea;Euryarchaeota	-	-	-
Cluster 2	RGC007999732	0.96563	Archaea;Euryarchaeota	94.01	2e-122	445	Uncharacterized protein n=1 Tax=uncultured marine group II/III euryarchaeote KM3_161_E03 TaxID=1457914 RepID=A0A075GMJ3_9EURY
Cluster 2	RGC001776379	0.96563	Archaea;Euryarchaeota	98.99	0.0	1009	Isoleucine--tRNA ligase n=1 Tax=uncultured marine group II/III euryarchaeote KM3_102_C05 TaxID=1457844 RepID=A0A075GBB1_9EURY
Cluster 2	RGC014655764	0.96563	Archaea;Euryarchaeota	99.06	8e-114	416	Dihydrolipoamide acetyltransferase (BkdB) n=1 Tax=uncultured marine group II/III euryarchaeote KM3_77_D02 TaxID=1456509 RepID=A0A075HSF9_9EURY
Cluster 2	RGC032835553	0.96563	Archaea;Euryarchaeota	-	-	-
Cluster 2	RGC008184694	0.96563	Archaea;Euryarchaeota	-	-	-
Cluster 2	RGC022351595	0.96563	Archaea;Euryarchaeota	89.44	2e-69	268	tRNA(Ile2) 2-agmatinylcytidine synthetase n=1 Tax=uncultured marine group II/III euryarchaeote SAT1000_36_D10 TaxID=1456578 RepID=A0A075I7L7_9EURY
Cluster 2	RGC007577571	0.96563	Archaea;Euryarchaeota	94.30	1e-111	409	Uncharacterized protein n=1 Tax=uncultured marine group II/III euryarchaeote SAT1000_53_H10 TaxID=1456590 RepID=A0A075IFC6_9EURY
Cluster 2	RGC000757862	0.96563	Archaea;Euryarchaeota	92.39	0.0	1142	Phosphoesterase PA-phosphatase related protein n=3 Tax=environmental samples TaxID=2081902 RepID=A0A075FSP4_9EURY
Cluster 2	RGC030855649	0.96563	Archaea;Euryarchaeota	-	-	-
Cluster 2	RGC033945248	0.96563	Archaea;Euryarchaeota	-	-	-
Cluster 2	RGC000870680	0.96563	Archaea;Euryarchaeota	96.45	0.0	1106	PDK repeat-containing protein n=5 Tax=environmental samples TaxID=2081902 RepID=A0A075HG88_9EURY
Cluster 2	RGC030745000	0.96563	Archaea;Euryarchaeota	-	-	-
Cluster 2	RGC021530290	0.96563	Archaea;Euryarchaeota	87.57	2e-80	305	Phosphohistidine phosphatase (SixA) n=1 Tax=uncultured marine group II/III euryarchaeote KM3_71_G06 TaxID=1456495 RepID=A0A075HPG6_9EURY
Cluster 2	RGC001027645	0.96563	Archaea;Euryarchaeota	90.82	0.0	1003	Asn/thr-rich large protein family protein n=1 Tax=uncultured marine group II/III euryarchaeote KM3_77_D02 TaxID=1456509 RepID=A0A075HN95_9EURY
Cluster 2	RGC017025325	0.96563	Archaea;Euryarchaeota	81.25	2e-86	325	Glycine cleavage system T protein (GcvT, AMT) n=2 Tax=Euryarchaeota TaxID=28890 RepID=A0A075HY72_9EURY
Cluster 2	RGC017690452	0.96563	Archaea;Euryarchaeota	96.27	6e-71	273	Folylpolyglutamate synthase (FolC) n=3 Tax=environmental samples TaxID=2081902 RepID=A0A075FWD1_9EURY
Cluster 2	RGC027139550	0.96563	Archaea;Euryarchaeota	-	-	-
Cluster 2	RGC002941824	0.96563	Archaea;Euryarchaeota	-	-	-
Cluster 2	RGC027933021	0.96563	Archaea;Euryarchaeota	-	-	-
Cluster 2	RGC035953744	0.96563	Archaea;Euryarchaeota	-	-	-
Cluster 2	RGC023817020	0.96563	Archaea;Euryarchaeota	94.81	1e-73	282	YbaK/prolyl-tRNA synthetase associated region-containing protein n=3 Tax=Euryarchaeota TaxID=28890 RepID=A0A075I091_9EURY
Cluster 2	RGC021854138	0.96563	Archaea;Euryarchaeota	-	-	-
Cluster 2	RGC003276363	0.96563	Archaea;Euryarchaeota	97.52	0.0	749	Oligosaccharyl transferase STT3 subunit family protein (STT3) n=3 Tax=environmental samples TaxID=2081902 RepID=A0A075I4V5_9EURY
Cluster 2	RGC034754265	0.96563	Archaea;Euryarchaeota	-	-	-
Cluster 2	RGC034511870	0.96563	Archaea;Euryarchaeota	-	-	-
Cluster 2	RGC032290646	0.96563	Archaea;Euryarchaeota	-	-	-
Cluster 2	RGC024854905	0.96563	Archaea;Euryarchaeota	98.64	4e-80	303	Succinyl-diaminopimelate desuccinylase n=1 Tax=uncultured marine group II/III euryarchaeote SAT1000_23_B11 TaxID=1456568 RepID=A0A075IBC1_9EURY
Cluster 2	RGC035654102	0.96563	Archaea;Euryarchaeota	-	-	-
Cluster 2	RGC001883137	0.96563	Archaea;Euryarchaeota	95.07	0.0	736	Uncharacterized protein n=1 Tax=uncultured marine group II/III euryarchaeote SAT1000_27_D07 TaxID=1456571 RepID=A0A075I8P2_9EURY
Cluster 2	RGC027928238	0.96563	Archaea;Euryarchaeota	-	-	-
Cluster 2	RGC026381360	0.96563	Archaea;Euryarchaeota	-	-	-
Cluster 2	RGC012885981	0.96563	Archaea;Euryarchaeota	94.42	7e-106	390	4fe-4S ferredoxin, iron-sulfur binding domain protein n=1 Tax=uncultured marine group II/III euryarchaeote KM3_102_C05 TaxID=1457844 RepID=A0A075GAM0_9EURY
Cluster 2	RGC032486430	0.96563	Archaea;Euryarchaeota	-	-	-
Cluster 2	RGC013240094	0.96563	Archaea;Euryarchaeota	92.44	1e-95	355	Fumarate hydratase class II n=5 Tax=Euryarchaeota TaxID=28890 RepID=A0A2A5VTY4_9EURY
Cluster 2	RGC030224324	0.96563	Archaea;Euryarchaeota	-	-	-
Cluster 2	RGC003217340	0.96563	Archaea;Euryarchaeota	75.37	1e-167	597	Folylpolyglutamate synthase (FolC) n=3 Tax=environmental samples TaxID=2081902 RepID=A0A075FWD1_9EURY
Cluster 2	RGC035953774	0.96563	Archaea;Euryarchaeota	-	-	-
Cluster 2	RGC029429128	0.96563	Archaea;Euryarchaeota	-	-	-
Cluster 2	RGC028303533	0.96563	Archaea;Euryarchaeota	-	-	-
Cluster 2	RGC013269817	0.96563	Archaea;Euryarchaeota	92.41	9e-119	432	tRNA(Ile2) 2-agmatinylcytidine synthetase n=1 Tax=uncultured marine group II/III euryarchaeote SAT1000_36_D10 TaxID=1456578 RepID=A0A075I7L7_9EURY
Cluster 2	RGC004289492	0.96563	Archaea;Euryarchaeota	81.08	9e-97	361	Endonuclease/exonuclease/phosphatase family n=1 Tax=uncultured marine group II/III euryarchaeote KM3_66_C05 TaxID=1456481 RepID=A0A075HG41_9EURY
Cluster 2	RGC032852286	0.96563	Archaea;Euryarchaeota	-	-	-
Cluster 2	RGC018096672	0.96563	Archaea;Euryarchaeota	73.14	5e-69	266	Uncharacterized protein n=1 Tax=Marine Group II euryarchaeote MED-G34 TaxID=2007295 RepID=A0A2A5VVF1_9EURY
Cluster 2	RGC016623358	0.96563	Archaea;Euryarchaeota	99.49	2e-88	332	Chaperone protein DnaK n=2 Tax=environmental samples TaxID=2081902 RepID=A0A075HKI9_9EURY
Cluster 2	RGC027391422	0.96563	Archaea;Euryarchaeota	-	-	-
Cluster 2	RGC033127580	0.96563	Archaea;Euryarchaeota	-	-	-
Cluster 2	RGC005902840	0.96563	Archaea;Euryarchaeota	98.14	1e-156	559	Uncharacterized protein n=2 Tax=environmental samples TaxID=2081902 RepID=A0A075HNW6_9EURY
Cluster 2	RGC008630738	0.96563	Archaea;Euryarchaeota	92.36	2e-147	529	Delta-1-pyrroline-5-carboxylate dehydrogenase n=5 Tax=environmental samples TaxID=2081902 RepID=A0A075GC02_9EURY
Cluster 2	RGC023277636	0.96563	Archaea;Euryarchaeota	91.82	3e-81	307	Phosphomannomutase/phosphoglucomutase n=1 Tax=Marine Group II euryarchaeote MED-G34 TaxID=2007295 RepID=A0A2A5VVX0_9EURY
Cluster 2	RGC017596084	0.96563	Archaea;Euryarchaeota	97.63	4e-82	310	Uncharacterized protein n=1 Tax=uncultured marine group II/III euryarchaeote SAT1000_34_C08 TaxID=1456576 RepID=A0A075ICP0_9EURY
Cluster 2	RGC023670791	0.96563	Archaea;Euryarchaeota	-	-	-
Cluster 2	RGC028908927	0.96563	Archaea;Euryarchaeota	-	-	-
Cluster 2	RGC015534011	0.96563	Archaea;Euryarchaeota	83.82	1e-94	352	ABC transporter ATP-binding protein n=1 Tax=Euryarchaeota archaeon TaxID=2026739 RepID=A0A2E8TS74_9EURY
Cluster 2	RGC017176016	0.96563	Archaea;Euryarchaeota	98.31	7e-92	343	Asn/thr-rich large protein family protein n=1 Tax=uncultured marine group II/III euryarchaeote KM3_77_D02 TaxID=1456509 RepID=A0A075HN95_9EURY
Cluster 2	RGC006413151	0.96563	Archaea;Euryarchaeota	93.91	4e-161	574	Putative RNA-binding protein n=1 Tax=uncultured marine group II/III euryarchaeote AD1000_04_B09 TaxID=1457704 RepID=A0A075FL83_9EURY
Cluster 2	RGC028356055	0.96563	Archaea;Euryarchaeota	-	-	-
Cluster 2	RGC014413179	0.96563	Archaea;Euryarchaeota	93.90	2e-97	362	Uncharacterized protein n=2 Tax=environmental samples TaxID=2081902 RepID=A0A075I8W8_9EURY
Cluster 2	RGC029323696	0.96563	Archaea;Euryarchaeota	-	-	-
Cluster 2	RGC029287402	0.96563	Archaea;Euryarchaeota	-	-	-
Cluster 2	RGC025608956	0.96563	Archaea;Euryarchaeota	97.86	9e-73	279	Uncharacterized protein n=3 Tax=Euryarchaeota TaxID=28890 RepID=B3V6L9_9EURY
Cluster 2	RGC037156434	0.96563	Archaea;Euryarchaeota	-	-	-
Cluster 2	RGC001769687	0.96563	Archaea;Euryarchaeota	98.99	0.0	1032	Uncharacterized protein n=2 Tax=environmental samples TaxID=2081902 RepID=A0A075H7A6_9EURY
Cluster 2	RGC005973996	0.96563	Archaea;Euryarchaeota	84.04	9e-137	493	DNA ligase n=1 Tax=uncultured marine group II/III euryarchaeote KM3_202_H06 TaxID=1457980 RepID=A0A075GWZ4_9EURY
Cluster 2	RGC017535796	0.96563	Archaea;Euryarchaeota	-	-	-
Cluster 2	RGC019360903	0.96563	Archaea;Euryarchaeota	-	-	-
Cluster 2	RGC032699774	0.96563	Archaea;Euryarchaeota	-	-	-
Cluster 2	RGC000480004	0.96563	Archaea;Euryarchaeota	94.22	0.0	1280	Uncharacterized protein n=4 Tax=environmental samples TaxID=2081902 RepID=A0A075G4L7_9EURY
Cluster 2	RGC022640774	0.96563	Archaea;Euryarchaeota	-	-	-
Cluster 2	RGC008501878	0.96563	Archaea;Euryarchaeota	87.50	4e-114	418	Drug resistance transporter, EmrB/QacA subfamily n=2 Tax=environmental samples TaxID=2081902 RepID=A0A075GIX0_9EURY
Cluster 2	RGC000477977	0.96563	Archaea;Euryarchaeota	97.47	0.0	1366	DEAD/H associated domain protein (Lhr) n=2 Tax=root TaxID=1 RepID=A0A075ICU0_9EURY
Cluster 2	RGC032571437	0.96563	Archaea;Euryarchaeota	-	-	-
Cluster 2	RGC015564419	0.96563	Archaea;Euryarchaeota	95.40	9e-72	276	Uncharacterized protein n=4 Tax=environmental samples TaxID=2081902 RepID=A0A075G4L7_9EURY
Cluster 2	RGC012466479	0.96563	Archaea;Euryarchaeota	96.97	5e-124	450	Peptidyl-prolyl cis-trans isomerase n=2 Tax=environmental samples TaxID=2081902 RepID=A0A075HL01_9EURY
Cluster 2	RGC026536144	0.96563	Archaea;Euryarchaeota	-	-	-
Cluster 2	RGC005399442	0.96563	Archaea;Euryarchaeota	89.22	3e-153	548	Uncharacterized protein n=3 Tax=environmental samples TaxID=2081902 RepID=A0A075G2Q3_9EURY
Cluster 2	RGC029451283	0.96563	Archaea;Euryarchaeota	-	-	-
Cluster 2	RGC033416935	0.96563	Archaea;Euryarchaeota	-	-	-
Cluster 2	RGC020449041	0.96563	Archaea;Euryarchaeota	96.10	2e-65	254	Uncharacterized protein n=2 Tax=environmental samples TaxID=2081902 RepID=A0A075HLG7_9EURY
Cluster 2	RGC022717234	0.96563	Archaea;Euryarchaeota	92.73	1e-86	325	Archaeosine tRNA-ribosyltransferase n=3 Tax=environmental samples TaxID=2081902 RepID=A0A075IA00_9EURY
Cluster 2	RGC020181837	0.96563	Archaea;Euryarchaeota	92.09	8e-88	329	Hydrophobic amino acid ABC transporter amino acid-binding protein (LivK) n=1 Tax=uncultured marine group II/III euryarchaeote KM3_202_H06 TaxID=1457980 RepID=A0A075GUP5_9EURY
Cluster 2	RGC028681662	0.96563	Archaea;Euryarchaeota	-	-	-
Cluster 2	RGC032900140	0.96563	Archaea;Euryarchaeota	-	-	-
Cluster 2	RGC027718754	0.96563	Archaea;Euryarchaeota	-	-	-
Cluster 2	RGC026139581	0.96563	Archaea;Euryarchaeota	93.43	9e-67	259	Serine hydroxymethyltransferase n=4 Tax=Euryarchaeota TaxID=28890 RepID=A0A075G0Y8_9EURY
Cluster 2	RGC035043354	0.96563	Archaea;Euryarchaeota	-	-	-
Cluster 2	RGC011083594	0.96563	Archaea;Euryarchaeota	-	-	-
Cluster 2	RGC015752998	0.96563	Archaea;Euryarchaeota	88.24	3e-92	344	Orotidine 5'-phosphate decarboxylase (PyrF) n=2 Tax=environmental samples TaxID=2081902 RepID=A0A075FY32_9EURY
Cluster 2	RGC007962415	0.96563	Archaea;Euryarchaeota	90.21	5e-87	328	Putative outer membrane adhesin-like protein (Fragment) n=1 Tax=uncultured marine group II/III euryarchaeote SAT1000_36_D10 TaxID=1456578 RepID=A0A075IA30_9EURY
Cluster 2	RGC004799099	0.96563	Archaea;Euryarchaeota	90.88	6e-154	551	Uncharacterized protein n=1 Tax=uncultured marine group II/III euryarchaeote KM3_98_F04 TaxID=1456548 RepID=A0A075I339_9EURY
Cluster 2	RGC019366313	0.96563	Archaea;Euryarchaeota	90.06	2e-78	298	Uncharacterized protein n=2 Tax=environmental samples TaxID=2081902 RepID=A0A075FRL9_9EURY
Cluster 2	RGC027293524	0.96563	Archaea;Euryarchaeota	-	-	-
Cluster 2	RGC026227141	0.96563	Archaea;Euryarchaeota	-	-	-
Cluster 2	RGC034505842	0.96563	Archaea;Euryarchaeota	-	-	-
Cluster 2	RGC031149742	0.96563	Archaea;Euryarchaeota	-	-	-
Cluster 2	RGC000738683	0.96563	Archaea;Euryarchaeota	88.75	0.0	1193	Acetyl-coenzyme A synthetase n=4 Tax=Verrucomicrobia TaxID=74201 RepID=A0A2E9ZN79_9BACT
Cluster 2	RGC031535836	0.96563	Archaea;Euryarchaeota	-	-	-
Cluster 2	RGC002709812	0.96563	Archaea;Euryarchaeota	94.44	3e-180	639	Thermosome subunit n=1 Tax=uncultured marine group II/III euryarchaeote KM3_71_G06 TaxID=1456495 RepID=A0A075HPE2_9EURY
Cluster 2	RGC014088605	0.96563	Archaea;Euryarchaeota	91.24	3e-108	397	Lysine--tRNA ligase n=2 Tax=Euryarchaeota TaxID=28890 RepID=B3V6W9_9EURY
Cluster 2	RGC028655423	0.96563	Archaea;Euryarchaeota	-	-	-
Cluster 2	RGC013749040	0.96563	Archaea;Euryarchaeota	96.80	2e-85	322	Uncharacterized protein n=4 Tax=environmental samples TaxID=2081902 RepID=A0A075G4L7_9EURY
Cluster 2	RGC005835120	0.96563	Archaea;Euryarchaeota	93.23	6e-168	597	Sodium:neurotransmitter symporter (TC.NSS) n=5 Tax=Euryarchaeota TaxID=28890 RepID=A0A075FMC6_9EURY
Cluster 2	RGC009811581	0.96563	Archaea;Euryarchaeota	-	-	-
Cluster 2	RGC037871554	0.96563	Archaea;Euryarchaeota	-	-	-
Cluster 2	RGC024536249	0.96563	Archaea;Euryarchaeota	-	-	-
Cluster 2	RGC005929520	0.96563	Archaea;Euryarchaeota	95.98	2e-171	609	Uncharacterized protein n=1 Tax=uncultured marine group II/III euryarchaeote KM3_72_H01 TaxID=1456499 RepID=A0A075HLI7_9EURY
Cluster 2	RGC000581912	0.96563	Archaea;Euryarchaeota	92.31	0.0	1070	DEAD_2 domain-containing protein (XPD) n=1 Tax=uncultured marine group II/III euryarchaeote KM3_77_D02 TaxID=1456509 RepID=A0A075HLS1_9EURY
Cluster 2	RGC014832708	0.96563	Archaea;Euryarchaeota	71.09	1e-67	262	Nicotinate-nucleotide pyrophosphorylase [carboxylating] n=1 Tax=uncultured marine group II/III euryarchaeote KM3_62_D04 TaxID=1456473 RepID=A0A075HHV7_9EURY
Cluster 2	RGC014289953	0.96563	Archaea;Euryarchaeota	95.83	2e-86	325	Uncharacterized protein n=1 Tax=uncultured marine group II/III euryarchaeote SAT1000_23_B11 TaxID=1456568 RepID=A0A075I834_9EURY
Cluster 2	RGC006067895	0.96563	Archaea;Euryarchaeota	96.54	8e-179	633	Threonine--tRNA ligase n=1 Tax=uncultured marine group II/III euryarchaeote AD1000_15_C08 TaxID=1457729 RepID=A0A075FKH3_9EURY
Cluster 2	RGC035530827	0.96563	Archaea;Euryarchaeota	-	-	-
Cluster 2	RGC009485646	0.96563	Archaea;Euryarchaeota	92.42	2e-142	511	Beta-lactamase domain-containing protein (Rnz) n=2 Tax=environmental samples TaxID=2081902 RepID=A0A075IE43_9EURY
Cluster 2	RGC007530961	0.96563	Archaea;Euryarchaeota	95.93	1e-147	529	Putative methyltransferase (TRM61, GCD14) n=3 Tax=Euryarchaeota TaxID=28890 RepID=A0A075G1N9_9EURY
Cluster 2	RGC007290950	0.96563	Archaea;Euryarchaeota	97.98	5e-153	547	Uncharacterized protein n=1 Tax=uncultured marine group II/III euryarchaeote SAT1000_42_F11 TaxID=1456584 RepID=A0A075I8I0_9EURY
Cluster 2	RGC019368342	0.96563	Archaea;Euryarchaeota	98.35	2e-95	354	Glycine dehydrogenase subunit 1 (GcvPA) n=2 Tax=environmental samples TaxID=2081902 RepID=A0A075HG37_9EURY
Cluster 2	RGC013351118	0.96563	Archaea;Euryarchaeota	87.50	7e-84	317	3-dehydroquinate dehydratase, type I (AroD) n=2 Tax=Euryarchaeota TaxID=28890 RepID=A0A075IF31_9EURY
Cluster 2	RGC002470128	0.96563	Archaea;Euryarchaeota	94.37	0.0	844	DNA ligase n=1 Tax=uncultured marine group II/III euryarchaeote KM3_202_H06 TaxID=1457980 RepID=A0A075GWZ4_9EURY
Cluster 2	RGC004299359	0.96563	Archaea;Euryarchaeota	88.15	0.0	691	Electron transport protein SCO1/SenC n=2 Tax=environmental samples TaxID=2081902 RepID=A0A075HE13_9EURY
Cluster 2	RGC035478242	0.96563	Archaea;Euryarchaeota	-	-	-
Cluster 2	RGC032828452	0.96563	Archaea;Euryarchaeota	-	-	-
Cluster 2	RGC009598663	0.96563	Archaea;Euryarchaeota	93.54	5e-140	504	Lysine--tRNA ligase n=2 Tax=Euryarchaeota TaxID=28890 RepID=B3V6W9_9EURY
Cluster 2	RGC003675556	0.96563	Archaea;Euryarchaeota	98.45	0.0	756	Uncharacterized protein n=3 Tax=environmental samples TaxID=2081902 RepID=A0A075HTB8_9EURY
Cluster 2	RGC006573900	0.96563	Archaea;Euryarchaeota	92.43	1e-160	573	Dihydroorotate oxidase (PyrD) n=1 Tax=uncultured marine group II/III euryarchaeote KM3_04_C05 TaxID=1457835 RepID=A0A075G3Q5_9EURY
Cluster 2	RGC032068073	0.96563	Archaea;Euryarchaeota	-	-	-
Cluster 2	RGC024530455	0.96563	Archaea;Euryarchaeota	94.96	7e-70	269	Uncharacterized protein n=3 Tax=Euryarchaeota TaxID=28890 RepID=B3V6L9_9EURY
Cluster 2	RGC003495359	0.96563	Archaea;Euryarchaeota	91.37	0.0	644	GTP-binding protein n=9 Tax=unclassified Euryarchaeota TaxID=33867 RepID=A0A2E4T476_9EURY
Cluster 2	RGC033862647	0.96563	Archaea;Euryarchaeota	-	-	-
Cluster 2	RGC005314779	0.96563	Archaea;Euryarchaeota	96.44	0.0	666	Predicted membrane protein n=1 Tax=uncultured marine group II euryarchaeote SAT1000-15-B12 TaxID=526688 RepID=B3V547_9EURY
Cluster 2	RGC017758898	0.96563	Archaea;Euryarchaeota	95.79	7e-70	270	V-type ATP synthase subunit I n=2 Tax=environmental samples TaxID=2081902 RepID=A0A075G522_9EURY
Cluster 2	RGC020785327	0.96563	Archaea;Euryarchaeota	94.22	8e-93	345	Pseudouridine synthase n=2 Tax=environmental samples TaxID=2081902 RepID=A0A075G5U7_9EURY
Cluster 2	RGC004085309	0.96563	Archaea;Euryarchaeota	92.05	7e-145	521	Cytochrome c assembly protein (CcmF) n=1 Tax=uncultured marine group II/III euryarchaeote KM3_69_F11 TaxID=1456490 RepID=A0A075HEX8_9EURY
Cluster 2	RGC007014716	0.96563	Archaea;Euryarchaeota	52.70	9e-86	324	Uncharacterized protein n=1 Tax=Acidimicrobiaceae bacterium TaxID=2024894 RepID=A0A2E8GJ26_9ACTN
Cluster 2	RGC027642557	0.96563	Archaea;Euryarchaeota	-	-	-
Cluster 2	RGC003800628	0.96563	Archaea;Euryarchaeota	88.51	0.0	673	Uncharacterized protein n=1 Tax=uncultured marine group II/III euryarchaeote KM3_98_F04 TaxID=1456548 RepID=A0A075HXV5_9EURY
Cluster 2	RGC003993194	0.96563	Archaea;Euryarchaeota	96.00	0.0	720	Uncharacterized protein n=1 Tax=uncultured marine group II/III euryarchaeote KM3_98_F04 TaxID=1456548 RepID=A0A075HZZ3_9EURY
Cluster 2	RGC014994704	0.96563	Archaea;Euryarchaeota	96.19	2e-100	372	Excinuclease ABC subunit A (UvrA) n=1 Tax=uncultured marine group II/III euryarchaeote SAT1000_27_D07 TaxID=1456571 RepID=A0A075I8Y4_9EURY
Cluster 2	RGC010066647	0.96563	Archaea;Euryarchaeota	91.44	5e-108	397	Uncharacterized protein n=4 Tax=environmental samples TaxID=2081902 RepID=A0A075GMJ0_9EURY
Cluster 2	RGC009934721	0.96563	Archaea;Euryarchaeota	91.09	3e-129	468	Fe-S cluster assembly ATPase SufC n=3 Tax=Euryarchaeota TaxID=28890 RepID=A0A2E4K3D6_9EURY
Cluster 2	RGC031070993	0.96563	Archaea;Euryarchaeota	-	-	-
Cluster 2	RGC029546475	0.96563	Archaea;Euryarchaeota	-	-	-
Cluster 2	RGC020491433	0.96563	Archaea;Euryarchaeota	-	-	-
Cluster 2	RGC019035984	0.96563	Archaea;Euryarchaeota	83.52	4e-73	280	Oligosaccharyl transferase STT3 subunit family protein (STT3) n=3 Tax=environmental samples TaxID=2081902 RepID=A0A075I4V5_9EURY
Cluster 2	RGC015271586	0.96563	Archaea;Euryarchaeota	96.15	6e-116	423	Uncharacterized protein n=1 Tax=uncultured marine group II/III euryarchaeote KM3_98_F04 TaxID=1456548 RepID=A0A075HXV5_9EURY
Cluster 2	RGC006114296	0.96563	Archaea;Euryarchaeota	95.27	6e-158	564	Replication factor C (RfcS) n=4 Tax=Euryarchaeota TaxID=28890 RepID=A0A075I081_9EURY
Cluster 2	RGC037500996	0.96563	Archaea;Euryarchaeota	-	-	-
Cluster 2	RGC022179346	0.96563	Archaea;Euryarchaeota	-	-	-
Cluster 2	RGC031556354	0.96563	Archaea;Euryarchaeota	-	-	-
Cluster 2	RGC014047400	0.96563	Archaea;Euryarchaeota	92.96	1e-114	419	Putative oxidoreductase n=2 Tax=Euryarchaeota TaxID=28890 RepID=A0A075HUW7_9EURY
Cluster 2	RGC000598650	0.93211	Archaea;Euryarchaeota	93.96	0.0	1289	Phosphoesterase PA-phosphatase related protein n=3 Tax=environmental samples TaxID=2081902 RepID=A0A075FSP4_9EURY
Cluster 2	RGC030669912	0.93211	Archaea;Euryarchaeota	-	-	-
Cluster 2	RGC016064509	0.93211	Archaea;Euryarchaeota	95.54	1e-106	392	Histidine--tRNA ligase n=3 Tax=Euryarchaeota TaxID=28890 RepID=A0A075FMD1_9EURY
Cluster 2	RGC000964751	0.93211	Archaea;Euryarchaeota	87.48	0.0	931	Uncharacterized protein n=1 Tax=Marine Group II euryarchaeote MED-G34 TaxID=2007295 RepID=A0A2A5VV57_9EURY
Cluster 2	RGC031761939	0.93211	Archaea;Euryarchaeota	-	-	-
Cluster 2	RGC020702669	0.93211	Archaea;Euryarchaeota	92.91	3e-74	284	Uncharacterized protein n=1 Tax=Marine Group II euryarchaeote MED-G34 TaxID=2007295 RepID=A0A2A5VUA3_9EURY
Cluster 2	RGC000359852	0.93211	Archaea;Euryarchaeota	77.54	0.0	1204	DNA polymerase n=2 Tax=Euryarchaeota TaxID=28890 RepID=A0A075GUW8_9EURY
Cluster 2	RGC002652006	0.93211	Archaea;Euryarchaeota	67.01	8e-105	388	Uncharacterized protein (Fragment) n=1 Tax=Euryarchaeota archaeon TaxID=2026739 RepID=A0A2E6UVG5_9EURY
Cluster 2	RGC009291803	0.93211	Archaea;Euryarchaeota	90.60	1e-136	493	Uncharacterized protein n=1 Tax=Marine Group II euryarchaeote MED-G34 TaxID=2007295 RepID=A0A2A5VSG0_9EURY
Cluster 2	RGC005838003	0.93211	Archaea;Euryarchaeota	94.46	1e-165	589	Uncharacterized protein n=2 Tax=environmental samples TaxID=2081902 RepID=A0A075H7A6_9EURY
Cluster 2	RGC012704765	0.93211	Archaea;Euryarchaeota	83.04	1e-101	375	Oligosaccharyl transferase STT3 subunit family protein (STT3) n=3 Tax=environmental samples TaxID=2081902 RepID=A0A075I4V5_9EURY
Cluster 2	RGC035295716	0.93211	Archaea;Euryarchaeota	-	-	-
Cluster 2	RGC035590975	0.93211	Archaea;Euryarchaeota	-	-	-
Cluster 2	RGC005572133	0.93211	Archaea;Euryarchaeota	-	-	-
Cluster 2	RGC033081974	0.93211	Archaea;Euryarchaeota	-	-	-
Cluster 21	RGC001067226	0.99901	Archaea;Euryarchaeota	-	-	-
Cluster 21	RGC000144525	0.99901	Archaea;Euryarchaeota	92.24	0.0	1922	DNA-directed RNA polymerase subunit n=9 Tax=Euryarchaeota TaxID=28890 RepID=A0A2D7LA92_9EURY
Cluster 21	RGC001658761	0.99901	Archaea;Euryarchaeota	-	-	-
Cluster 21	RGC000138678	0.97511	Archaea;Euryarchaeota	94.47	0.0	2014	Isoleucine--tRNA ligase n=4 Tax=unclassified Euryarchaeota TaxID=33867 RepID=A0A2A5VCW4_9EURY
Cluster 21	RGC001641064	0.97511	Archaea;Euryarchaeota	91.45	0.0	863	Uncharacterized protein (Fragment) n=3 Tax=unclassified Euryarchaeota TaxID=33867 RepID=A0A2D9S7E6_9EURY
Cluster 21	RGC033749535	0.95095	Archaea;Euryarchaeota	-	-	-
Cluster 21	RGC001121656	0.95095	Archaea;Euryarchaeota	70.95	0.0	749	Uncharacterized protein n=1 Tax=Marine Group II euryarchaeote MED-G37 TaxID=2007298 RepID=A0A2A5VE36_9EURY
Cluster 21	RGC004096924	0.96563	Archaea;Euryarchaeota	96.84	0.0	640	RCC1 domain-containing protein n=1 Tax=uncultured marine group II/III euryarchaeote SAT1000_51_D10 TaxID=1456587 RepID=A0A075IC71_9EURY
Cluster 21	RGC000307343	0.96563	Archaea;Euryarchaeota	30.58	4e-95	357	RCC1 domain-containing protein n=1 Tax=uncultured marine group II/III euryarchaeote SAT1000_51_D10 TaxID=1456587 RepID=A0A075IC71_9EURY
Cluster 21	RGC033356375	0.93211	Archaea;Euryarchaeota	-	-	-
Cluster 22	RGC009850213	0.95095	Archaea;Euryarchaeota	96.14	3e-138	498	Uncharacterized protein n=9 Tax=cellular organisms TaxID=131567 RepID=A0A1J5TEP8_9EURY
Cluster 23	RGC005461854	0.99901	Archaea;Euryarchaeota	98.14	8e-158	563	Uncharacterized protein n=3 Tax=unclassified Euryarchaeota TaxID=33867 RepID=A0A2D9SCA6_9EURY
Cluster 23	RGC001142526	0.99901	Archaea;Euryarchaeota	95.46	0.0	993	CTP synthase n=13 Tax=unclassified Euryarchaeota TaxID=33867 RepID=A0A0R7K406_9EURY
Cluster 23	RGC011890827	0.99901	Archaea;Euryarchaeota	95.87	1e-105	389	Uncharacterized protein n=2 Tax=Euryarchaeota archaeon TaxID=2026739 RepID=A0A2E4RFR7_9EURY
Cluster 23	RGC000683324	0.99107	Archaea;Euryarchaeota	83.68	0.0	1189	Uncharacterized protein n=3 Tax=unclassified Euryarchaeota TaxID=33867 RepID=A0A1B1TAU5_9EURY
Cluster 23	RGC025331770	0.99107	Archaea;Euryarchaeota	97.18	8e-77	292	Uncharacterized protein n=4 Tax=unclassified Euryarchaeota TaxID=33867 RepID=A0A1B1TA07_9EURY
Cluster 23	RGC000118637	0.97511	Archaea;Euryarchaeota	98.81	0.0	2140	Isoleucine--tRNA ligase n=9 Tax=unclassified Euryarchaeota TaxID=33867 RepID=A0A2E4C3K7_9EURY
Cluster 23	RGC003983401	0.97511	Archaea;Euryarchaeota	96.18	0.0	656	Uncharacterized protein n=4 Tax=unclassified Euryarchaeota TaxID=33867 RepID=A0A2D9SAG1_9EURY
Cluster 23	RGC015255438	0.97511	Archaea;Euryarchaeota	100.00	2e-92	345	Uncharacterized protein n=1 Tax=Euryarchaeota archaeon TaxID=2026739 RepID=A0A2D9SA97_9EURY
Cluster 23	RGC034727280	0.97511	Archaea;Euryarchaeota	-	-	-
Cluster 23	RGC004834145	0.97511	Archaea;Euryarchaeota	96.28	2e-177	629	Methylmalonyl-CoA mutase (Fragment) n=2 Tax=cellular organisms TaxID=131567 RepID=A0A2E4IFZ3_9BACT
Cluster 23	RGC010537367	0.97511	Archaea;Euryarchaeota	98.75	1e-128	466	Orotate phosphoribosyltransferase n=6 Tax=unclassified Euryarchaeota TaxID=33867 RepID=A0A2E9WRV1_9EURY
Cluster 23	RGC009131879	0.97511	Archaea;Euryarchaeota	94.12	7e-99	367	Damage-inducible protein CinA n=9 Tax=unclassified Euryarchaeota TaxID=33867 RepID=A0A2E4RH02_9EURY
Cluster 23	RGC004943300	0.97511	Archaea;Euryarchaeota	96.79	6e-166	590	Aspartate carbamoyltransferase n=13 Tax=unclassified Euryarchaeota TaxID=33867 RepID=A0A2E1J859_9EURY
Cluster 23	RGC000013141	0.95095	Archaea;Euryarchaeota	94.42	0.0	4054	Uncharacterized protein n=11 Tax=unclassified Euryarchaeota TaxID=33867 RepID=A0A2E9U052_9EURY
Cluster 23	RGC000169866	0.95095	Archaea;Euryarchaeota	94.56	0.0	1838	Uncharacterized protein n=8 Tax=unclassified Euryarchaeota TaxID=33867 RepID=A0A2E4RHR8_9EURY
Cluster 23	RGC000256146	0.95095	Archaea;Euryarchaeota	93.42	0.0	1550	DNA polymerase n=2 Tax=Euryarchaeota archaeon TaxID=2026739 RepID=A0A2E3V399_9EURY
Cluster 23	RGC000881124	0.95095	Archaea;Euryarchaeota	93.33	0.0	1181	Uncharacterized protein n=1 Tax=Euryarchaeota archaeon TaxID=2026739 RepID=A0A2E4RH32_9EURY
Cluster 23	RGC000996464	0.95095	Archaea;Euryarchaeota	95.27	0.0	1125	Uncharacterized protein n=1 Tax=Euryarchaeota archaeon TaxID=2026739 RepID=A0A2E4RH61_9EURY
Cluster 23	RGC001440813	0.95095	Archaea;Euryarchaeota	97.16	0.0	795	DNA-directed RNA polymerase subunit A'' n=11 Tax=unclassified Euryarchaeota TaxID=33867 RepID=A0A2E9WRG8_9EURY
Cluster 23	RGC004479613	0.95095	Archaea;Euryarchaeota	98.61	0.0	683	Uncharacterized protein n=2 Tax=Euryarchaeota archaeon TaxID=2026739 RepID=A0A2D9SB45_9EURY
Cluster 23	RGC000018533	0.91829	Archaea;Euryarchaeota	99.21	0.0	3710	Uncharacterized protein n=3 Tax=unclassified Euryarchaeota (miscellaneous) TaxID=115531 RepID=A0A1Z9DVZ2_9EURY
Cluster 23	RGC001338218	0.91829	Archaea;Euryarchaeota	98.89	0.0	1087	1-pyrroline-5-carboxylate dehydrogenase n=6 Tax=cellular organisms TaxID=131567 RepID=A0A2D9SC90_9EURY
Cluster 23	RGC000296563	0.91829	Archaea;Euryarchaeota	-	-	-
Cluster 23	RGC000283805	0.91829	Archaea;Euryarchaeota	95.35	0.0	1496	Uncharacterized protein n=2 Tax=Euryarchaeota archaeon TaxID=2026739 RepID=A0A2D5QAQ7_9EURY
Cluster 23	RGC000031298	0.91829	Archaea;Euryarchaeota	98.62	0.0	2763	Uncharacterized protein n=3 Tax=unclassified Euryarchaeota (miscellaneous) TaxID=115531 RepID=A0A1Z9DW26_9EURY
Cluster 23	RGC000621252	0.91829	Archaea;Euryarchaeota	97.53	0.0	1002	Putative K(+)-stimulated pyrophosphate-energized sodium pump n=4 Tax=Euryarchaeota archaeon TaxID=2026739 RepID=A0A2D9SAV1_9EURY
Cluster 23	RGC003900839	0.91829	Archaea;Euryarchaeota	92.59	0.0	743	NAD(P)H-quinone oxidoreductase subunit H (NuoD) n=26 Tax=cellular organisms TaxID=131567 RepID=A0A075FZN5_9EURY
Cluster 23	RGC000427158	0.91829	Archaea;Euryarchaeota	93.62	0.0	1437	Uncharacterized protein n=3 Tax=Euryarchaeota archaeon TaxID=2026739 RepID=A0A2E9WRR6_9EURY
Cluster 23	RGC027335346	0.91829	Archaea;Euryarchaeota	-	-	-
Cluster 23	RGC000035256	0.91829	Archaea;Euryarchaeota	93.00	0.0	2748	Uncharacterized protein n=10 Tax=unclassified Euryarchaeota TaxID=33867 RepID=A0A2E9U0D2_9EURY
Cluster 23	RGC005764972	0.91829	Archaea;Euryarchaeota	96.00	3e-163	582	Uncharacterized protein n=12 Tax=cellular organisms TaxID=131567 RepID=A0A2D6R9S8_9EURY
Cluster 23	RGC000676297	0.91829	Archaea;Euryarchaeota	96.86	0.0	1248	Putative Fe-S oxidoreductase n=11 Tax=unclassified Euryarchaeota TaxID=33867 RepID=A0A1B1TEK8_9EURY
Cluster 23	RGC001697661	0.91829	Archaea;Euryarchaeota	91.20	0.0	864	Uncharacterized protein n=2 Tax=Euryarchaeota archaeon TaxID=2026739 RepID=A0A2D5QB36_9EURY
Cluster 23	RGC001242100	0.91829	Archaea;Euryarchaeota	92.25	0.0	869	60 kDa chaperonin (GroEL, HSPD1) n=10 Tax=Archaea TaxID=2157 RepID=A0A075I614_9EURY
Cluster 23	RGC000510595	0.91829	Archaea;Euryarchaeota	97.80	0.0	1435	Uncharacterized protein n=3 Tax=unclassified Euryarchaeota (miscellaneous) TaxID=115531 RepID=A0A1Z9DW10_9EURY
Cluster 23	RGC002865501	0.91829	Archaea;Euryarchaeota	95.70	3e-174	619	Uncharacterized protein n=1 Tax=uncultured Candidatus Thalassoarchaea euryarchaeote TaxID=1697135 RepID=A0A1B1TDC7_9EURY
Cluster 23	RGC000036874	0.91829	Archaea;Euryarchaeota	99.34	0.0	3074	Uncharacterized protein n=4 Tax=unclassified Euryarchaeota TaxID=33867 RepID=A0A1Z9DWE8_9EURY
Cluster 23	RGC000034639	0.91829	Archaea;Euryarchaeota	99.41	0.0	3107	Uncharacterized protein n=4 Tax=unclassified Euryarchaeota TaxID=33867 RepID=A0A1Z9DWE8_9EURY
Cluster 23	RGC005666517	0.91829	Archaea;Euryarchaeota	94.10	6e-169	600	Methanol dehydrogenase regulatory protein (MoxR) n=23 Tax=Euryarchaeota TaxID=28890 RepID=A0A075HF47_9EURY
Cluster 23	RGC000383955	0.91829	Archaea;Euryarchaeota	90.42	0.0	1462	Ribonucleoside-diphosphate reductase n=14 Tax=cellular organisms TaxID=131567 RepID=A0A2E7AUJ2_9EURY
Cluster 23	RGC002738847	0.91829	Archaea;Euryarchaeota	99.76	0.0	862	Uncharacterized protein n=1 Tax=Euryarchaeota archaeon TaxID=2026739 RepID=A0A2D9S9X3_9EURY
Cluster 23	RGC002235673	0.91829	Archaea;Euryarchaeota	97.81	0.0	880	Uncharacterized protein n=11 Tax=unclassified Euryarchaeota TaxID=33867 RepID=A0A2D9SAQ1_9EURY
Cluster 23	RGC003513428	0.91829	Archaea;Euryarchaeota	90.67	0.0	674	Acetyl-CoA C-acyltransferase n=2 Tax=Euryarchaeota archaeon TaxID=2026739 RepID=A0A2E3V1Z7_9EURY
Cluster 23	RGC006231914	0.91829	Archaea;Euryarchaeota	98.68	2e-167	595	Carbamate kinase n=1 Tax=Euryarchaeota archaeon TaxID=2026739 RepID=A0A2D9SBN7_9EURY
Cluster 23	RGC003176893	0.91829	Archaea;Euryarchaeota	-	-	-
Cluster 23	RGC000383958	0.91829	Archaea;Euryarchaeota	99.75	0.0	1538	Uncharacterized protein n=3 Tax=unclassified Euryarchaeota (miscellaneous) TaxID=115531 RepID=A0A1Z9DW15_9EURY
Cluster 23	RGC005219928	0.91829	Archaea;Euryarchaeota	98.75	1e-175	622	Replication factor C small subunit n=9 Tax=unclassified Euryarchaeota TaxID=33867 RepID=A0A2E4RHH3_9EURY
Cluster 23	RGC002941761	0.91829	Archaea;Euryarchaeota	97.78	0.0	754	Histidine--tRNA ligase n=1 Tax=Euryarchaeota archaeon TaxID=2026739 RepID=A0A2D9S9V8_9EURY
Cluster 23	RGC000518382	0.91829	Archaea;Euryarchaeota	95.04	0.0	1271	Uncharacterized protein n=4 Tax=cellular organisms TaxID=131567 RepID=A0A1Z9IRN0_9BACT
Cluster 23	RGC005644609	0.91829	Archaea;Euryarchaeota	94.57	2e-164	585	Uncharacterized protein n=1 Tax=Euryarchaeota archaeon TaxID=2026739 RepID=A0A2E4RHZ4_9EURY
Cluster 23	RGC004765137	0.91829	Archaea;Euryarchaeota	-	-	-
Cluster 23	RGC001068841	0.91829	Archaea;Euryarchaeota	93.61	0.0	1085	V-type ATP synthase alpha chain n=6 Tax=unclassified Euryarchaeota (miscellaneous) TaxID=115531 RepID=A0A2E4TRB0_9EURY
Cluster 23	RGC004158860	0.91829	Archaea;Euryarchaeota	84.73	1e-167	597	UPF0218 protein CMA98_05145 n=1 Tax=Euryarchaeota archaeon TaxID=2026739 RepID=A0A2E4RHG5_9EURY
Cluster 23	RGC000018537	0.91829	Archaea;Euryarchaeota	97.62	0.0	3633	Uncharacterized protein n=3 Tax=unclassified Euryarchaeota (miscellaneous) TaxID=115531 RepID=A0A1Z9DVZ2_9EURY
Cluster 23	RGC001103634	0.91829	Archaea;Euryarchaeota	100.00	0.0	962	Uncharacterized protein n=3 Tax=unclassified Euryarchaeota TaxID=33867 RepID=A0A2E0M8M0_9EURY
Cluster 23	RGC005444291	0.91829	Archaea;Euryarchaeota	98.50	2e-170	605	DNA repair and recombination protein RadA n=10 Tax=unclassified Euryarchaeota TaxID=33867 RepID=A0A2E4RFS0_9EURY
Cluster 23	RGC004576878	0.91829	Archaea;Euryarchaeota	93.38	2e-163	582	30S ribosomal protein S6--L-glutamate ligase n=7 Tax=unclassified Euryarchaeota TaxID=33867 RepID=A0A2E3V3A4_9EURY
Cluster 23	RGC016297421	0.91829	Archaea;Euryarchaeota	98.94	1e-103	382	NADH-quinone oxidoreductase subunit B n=1 Tax=Euryarchaeota archaeon TaxID=2026739 RepID=A0A2E9U1P6_9EURY
Cluster 23	RGC002190292	0.91829	Archaea;Euryarchaeota	98.26	0.0	929	Uncharacterized protein n=1 Tax=Euryarchaeota archaeon TaxID=2026739 RepID=A0A2E1HY74_9EURY
Cluster 23	RGC013972544	0.91829	Archaea;Euryarchaeota	91.71	3e-115	421	Uncharacterized protein n=9 Tax=cellular organisms TaxID=131567 RepID=A0A2E4RHQ1_9EURY
Cluster 23	RGC001309280	0.91829	Archaea;Euryarchaeota	98.31	0.0	1003	Uncharacterized protein n=4 Tax=unclassified Euryarchaeota (miscellaneous) TaxID=115531 RepID=A0A2D5QCN9_9EURY
Cluster 23	RGC002385176	0.91829	Archaea;Euryarchaeota	95.88	0.0	769	Methionine adenosyltransferase n=7 Tax=cellular organisms TaxID=131567 RepID=A0A2F0A4P4_9RICK
Cluster 23	RGC003694596	0.91829	Archaea;Euryarchaeota	93.40	0.0	714	Acyl-CoA dehydrogenase n=11 Tax=unclassified Euryarchaeota TaxID=33867 RepID=A0A2E0JQL2_9EURY
Cluster 23	RGC001062002	0.91829	Archaea;Euryarchaeota	100.00	0.0	1192	Glutamate--tRNA ligase n=3 Tax=unclassified Euryarchaeota (miscellaneous) TaxID=115531 RepID=A0A1Z9DW47_9EURY
Cluster 23	RGC009605142	0.91829	Archaea;Euryarchaeota	90.08	2e-144	518	Membrane-associated phospholipid phosphatase n=6 Tax=unclassified Euryarchaeota TaxID=33867 RepID=A0A1B1TAM7_9EURY
Cluster 23	RGC003554019	0.91829	Archaea;Euryarchaeota	94.10	0.0	761	Acyl-CoA dehydrogenase n=64 Tax=Archaea TaxID=2157 RepID=A0A2E4FTT0_9EURY
Cluster 23	RGC001356756	0.91829	Archaea;Euryarchaeota	98.14	0.0	1025	Uncharacterized protein n=4 Tax=unclassified Euryarchaeota TaxID=33867 RepID=A0A1B1TF50_9EURY
Cluster 23	RGC001223133	0.91829	Archaea;Euryarchaeota	100.00	0.0	1063	Aldehyde dehydrogenase n=13 Tax=unclassified Euryarchaeota TaxID=33867 RepID=A0A2E9WT76_9EURY
Cluster 23	RGC007836105	0.91829	Archaea;Euryarchaeota	98.90	9e-138	496	Ribonuclease PH n=2 Tax=Euryarchaeota archaeon TaxID=2026739 RepID=A0A2D9SBF8_9EURY
Cluster 23	RGC000859215	0.91829	Archaea;Euryarchaeota	95.81	0.0	1186	Uncharacterized protein n=3 Tax=unclassified Euryarchaeota (miscellaneous) TaxID=115531 RepID=A0A1Z9DT91_9EURY
Cluster 23	RGC003025763	0.91829	Archaea;Euryarchaeota	95.89	0.0	793	Secretion protein n=19 Tax=cellular organisms TaxID=131567 RepID=A0A2E0DW22_9EURY
Cluster 23	RGC014866625	0.91829	Archaea;Euryarchaeota	91.90	5e-105	387	Pyridoxal 5'-phosphate synthase glutaminase subunit PdxT n=5 Tax=unclassified Euryarchaeota (miscellaneous) TaxID=115531 RepID=A0A2E1J8M7_9EURY
Cluster 23	RGC005675423	0.91829	Archaea;Euryarchaeota	92.64	2e-174	619	Archaeosortase A n=1 Tax=Euryarchaeota archaeon TaxID=2026739 RepID=A0A2E3V2C8_9EURY
Cluster 23	RGC020397053	0.91829	Archaea;Euryarchaeota	96.02	2e-93	348	Elongation factor 1-alpha n=11 Tax=unclassified Euryarchaeota TaxID=33867 RepID=A0A2D6RC12_9EURY
Cluster 23	RGC007271198	0.91829	Archaea;Euryarchaeota	100.00	5e-166	590	Uncharacterized protein n=2 Tax=Euryarchaeota archaeon TaxID=2026739 RepID=A0A2D9S9T6_9EURY
Cluster 23	RGC007704442	0.91829	Archaea;Euryarchaeota	99.65	3e-152	545	Uncharacterized protein n=1 Tax=Euryarchaeota archaeon TaxID=2026739 RepID=A0A2D9SAP1_9EURY
Cluster 23	RGC001056327	0.91829	Archaea;Euryarchaeota	93.46	0.0	1077	Phenylalanine--tRNA ligase subunit beta n=3 Tax=unclassified Euryarchaeota (miscellaneous) TaxID=115531 RepID=A0A2E4B3V0_9EURY
Cluster 23	RGC009443991	0.91829	Archaea;Euryarchaeota	97.36	3e-133	481	Uncharacterized protein (Fragment) n=1 Tax=Euryarchaeota archaeon TaxID=2026739 RepID=A0A2D9SA36_9EURY
Cluster 23	RGC010988517	0.91829	Archaea;Euryarchaeota	95.47	5e-125	454	RNA-processing protein n=12 Tax=cellular organisms TaxID=131567 RepID=A0A2E9U163_9EURY
Cluster 23	RGC001531612	0.91829	Archaea;Euryarchaeota	97.09	0.0	1012	Methylmalonyl-CoA carboxyltransferase n=9 Tax=unclassified Euryarchaeota TaxID=33867 RepID=A0A2E4RJX8_9EURY
Cluster 23	RGC001014634	0.91829	Archaea;Euryarchaeota	94.57	0.0	1024	ABC transporter n=6 Tax=unclassified Euryarchaeota TaxID=33867 RepID=A0A1J5TNW6_9EURY
Cluster 23	RGC000306058	0.917	Archaea;Euryarchaeota	99.53	0.0	1518	Uncharacterized protein n=2 Tax=Euryarchaeota archaeon TaxID=2026739 RepID=A0A2D7UJW0_9EURY
Cluster 23	RGC014309808	0.90104	Archaea;Euryarchaeota	98.13	6e-91	340	Uncharacterized protein n=4 Tax=unclassified Euryarchaeota TaxID=33867 RepID=A0A2E1J9W0_9EURY
Cluster 23	RGC000291037	0.96563	Archaea;Euryarchaeota	29.38	1e-76	296	RCC1 domain-containing protein n=1 Tax=uncultured marine group II/III euryarchaeote SAT1000_51_D10 TaxID=1456587 RepID=A0A075IC71_9EURY
Cluster 23	RGC004096924	0.96563	Archaea;Euryarchaeota	96.84	0.0	640	RCC1 domain-containing protein n=1 Tax=uncultured marine group II/III euryarchaeote SAT1000_51_D10 TaxID=1456587 RepID=A0A075IC71_9EURY
Cluster 25	RGC037347887	0.99863	Archaea;Euryarchaeota	-	-	-
Cluster 25	RGC003014761	0.99863	Archaea;Euryarchaeota	96.63	0.0	791	Luciferase n=1 Tax=Euryarchaeota archaeon TaxID=2026739 RepID=A0A2E7BYN6_9EURY
Cluster 25	RGC000044303	0.93211	Archaea;Euryarchaeota	93.39	0.0	2586	Peptidase S8 and S53 subtilisin kexin sedolisin n=3 Tax=Euryarchaeota TaxID=28890 RepID=A0A075FTU7_9EURY
Cluster 25	RGC000124620	0.93211	Archaea;Euryarchaeota	91.47	0.0	1877	Methylmalonyl-CoA mutase n=5 Tax=Euryarchaeota archaeon TaxID=2026739 RepID=A0A2E7AB67_9EURY
Cluster 25	RGC000247641	0.93211	Archaea;Euryarchaeota	97.65	0.0	1657	Aconitate hydratase AcnA n=3 Tax=Euryarchaeota archaeon TaxID=2026739 RepID=A0A2E7BY02_9EURY
Cluster 25	RGC000273557	0.93211	Archaea;Euryarchaeota	99.31	0.0	1679	DNA polymerase n=2 Tax=Euryarchaeota archaeon TaxID=2026739 RepID=A0A2E0QFN0_9EURY
Cluster 25	RGC000764881	0.93211	Archaea;Euryarchaeota	97.20	0.0	1339	Uncharacterized protein n=1 Tax=Euryarchaeota archaeon TaxID=2026739 RepID=A0A2E4K455_9EURY
Cluster 25	RGC000680443	0.93211	Archaea;Euryarchaeota	-	-	-
Cluster 25	RGC000777854	0.93211	Archaea;Euryarchaeota	96.88	0.0	1130	Protein translocase subunit SecY n=6 Tax=Euryarchaeota TaxID=28890 RepID=A0A075FHR6_9EURY
Cluster 25	RGC001043841	0.93211	Archaea;Euryarchaeota	95.21	0.0	1068	Phenylalanyl-tRNA synthetase subunit beta (FARSB, pheT) n=4 Tax=Euryarchaeota TaxID=28890 RepID=A0A075FNV9_9EURY
Cluster 25	RGC000170070	0.93211	Archaea;Euryarchaeota	92.96	0.0	1780	Carbamoyl phosphate synthase large subunit n=4 Tax=Euryarchaeota archaeon TaxID=2026739 RepID=A0A2E7ACK6_9EURY
Cluster 25	RGC002282775	0.93211	Archaea;Euryarchaeota	96.92	0.0	815	Uncharacterized protein n=3 Tax=Euryarchaeota TaxID=28890 RepID=A0A2E4K4L6_9EURY
Cluster 25	RGC002400246	0.93211	Archaea;Euryarchaeota	96.64	0.0	825	Adenylosuccinate synthetase n=2 Tax=Euryarchaeota TaxID=28890 RepID=A0A2E4K4L7_9EURY
Cluster 25	RGC001317878	0.93211	Archaea;Euryarchaeota	93.03	0.0	1031	Aldehyde dehydrogenase n=5 Tax=Euryarchaeota TaxID=28890 RepID=A0A2E7ACS8_9EURY
Cluster 25	RGC003162221	0.93211	Archaea;Euryarchaeota	91.42	0.0	757	Cysteine desulfurase (SufS) n=7 Tax=Euryarchaeota TaxID=28890 RepID=A0A075HI69_9EURY
Cluster 25	RGC004952105	0.93211	Archaea;Euryarchaeota	98.12	1e-177	629	Protoheme IX farnesyltransferase n=2 Tax=Euryarchaeota archaeon TaxID=2026739 RepID=A0A2E0QFB0_9EURY
Cluster 25	RGC007577640	0.93211	Archaea;Euryarchaeota	89.66	1e-149	536	Uncharacterized protein n=6 Tax=unclassified Euryarchaeota TaxID=33867 RepID=A0A1Z9I7E9_9EURY
Cluster 25	RGC009485563	0.93211	Archaea;Euryarchaeota	95.14	8e-119	433	Ribosomal protein S5P (RP-S5, rpsE) n=3 Tax=Euryarchaeota TaxID=28890 RepID=A0A075FMK6_9EURY
Cluster 25	RGC013216131	0.93211	Archaea;Euryarchaeota	96.41	2e-117	428	Thymidylate kinase (Tmk) n=5 Tax=Euryarchaeota TaxID=28890 RepID=A0A075FXZ8_9EURY
Cluster 25	RGC008563698	0.98522	Archaea;Euryarchaeota	94.29	8e-130	470	Probable thymidylate kinase n=5 Tax=unclassified Euryarchaeota TaxID=33867 RepID=A0A2A5VNH8_9EURY
Cluster 25	RGC001506509	0.9075	Archaea;Euryarchaeota	90.75	0.0	965	Methylcrotonoyl-CoA carboxylase n=10 Tax=unclassified Euryarchaeota TaxID=33867 RepID=A0A2E8QKB4_9EURY
Cluster 26	RGC006325988	0.93211	Archaea;Euryarchaeota	99.36	5e-175	620	dTDP-glucose 4,6-dehydratase (GalE, GALE) n=1 Tax=uncultured marine group II/III euryarchaeote SAT1000_22_C09 TaxID=1456567 RepID=A0A075I7N3_9EURY
Cluster 27	RGC001353079	1.0	Archaea;Euryarchaeota	92.36	0.0	1037	Aldehyde dehydrogenase n=15 Tax=cellular organisms TaxID=131567 RepID=A0A075FG84_9EURY
Cluster 27	RGC012221530	1.0	Archaea;Euryarchaeota	93.46	2e-111	408	50S ribosomal protein L1 n=5 Tax=Euryarchaeota TaxID=28890 RepID=A0A075FIH9_9EURY
Cluster 27	RGC007960327	1.0	Archaea;Euryarchaeota	94.01	3e-152	545	3-hydroxybutyryl-CoA dehydratase n=6 Tax=Euryarchaeota TaxID=28890 RepID=A0A075GBY6_9EURY
Cluster 27	RGC000632725	0.97511	Archaea;Euryarchaeota	96.93	0.0	1253	Uncharacterized protein n=1 Tax=Acidiferrobacter sp. TaxID=1872107 RepID=A0A2E8QN28_9GAMM
Cluster 27	RGC000859300	0.97511	Archaea;Euryarchaeota	97.20	0.0	1098	Uncharacterized protein n=2 Tax=unclassified Euryarchaeota TaxID=33867 RepID=A0A2E3DF76_9EURY
Cluster 27	RGC001340672	0.97511	Archaea;Euryarchaeota	98.33	0.0	1046	1-pyrroline-5-carboxylate dehydrogenase n=2 Tax=unclassified Euryarchaeota TaxID=33867 RepID=A0A2A5VDZ5_9EURY
Cluster 27	RGC000006187	0.97511	Archaea;Euryarchaeota	94.24	0.0	4330	Uncharacterized protein n=3 Tax=unclassified Euryarchaeota TaxID=33867 RepID=A0A2A5VHA6_9EURY
Cluster 27	RGC000027292	0.97511	Archaea;Euryarchaeota	95.06	0.0	2938	Uncharacterized protein (Fragment) n=1 Tax=Euryarchaeota archaeon TaxID=2026739 RepID=A0A2E8RF36_9EURY
Cluster 27	RGC027973453	0.97511	Archaea;Euryarchaeota	-	-	-
Cluster 27	RGC000014942	0.97511	Archaea;Euryarchaeota	82.79	0.0	3093	Uncharacterized protein n=1 Tax=Euryarchaeota archaeon TaxID=2026739 RepID=A0A2E4KS46_9EURY
Cluster 27	RGC000284750	0.97511	Archaea;Euryarchaeota	96.51	0.0	1629	Uncharacterized protein n=4 Tax=Euryarchaeota archaeon TaxID=2026739 RepID=A0A2E6IC50_9EURY
Cluster 27	RGC008777060	0.97511	Archaea;Euryarchaeota	95.57	2e-133	482	Proteorhodopsin n=7 Tax=root TaxID=1 RepID=Q2QAQ5_9EURY
Cluster 27	RGC005088779	0.96563	Archaea;Euryarchaeota	95.02	3e-127	462	50S ribosomal protein L10 n=2 Tax=unclassified Euryarchaeota TaxID=33867 RepID=A0A2A5VH73_9EURY
Cluster 27	RGC000980323	0.95095	Archaea;Euryarchaeota	90.52	0.0	1029	V-type ATP synthase alpha chain n=12 Tax=Euryarchaeota TaxID=28890 RepID=A0A075ICL5_9EURY
Cluster 27	RGC000660504	0.95095	Archaea;Euryarchaeota	96.44	0.0	1300	Uncharacterized protein n=5 Tax=unclassified Euryarchaeota TaxID=33867 RepID=A0A2A5VD11_9EURY
Cluster 27	RGC000133099	0.95095	Archaea;Euryarchaeota	94.25	0.0	2036	Isoleucine--tRNA ligase n=4 Tax=unclassified Euryarchaeota TaxID=33867 RepID=A0A2A5VCW4_9EURY
Cluster 27	RGC002173370	0.95095	Archaea;Euryarchaeota	93.48	0.0	870	V-type ATP synthase beta chain n=85 Tax=cellular organisms TaxID=131567 RepID=A0A075I3M9_9EURY
Cluster 27	RGC001624326	0.95095	Archaea;Euryarchaeota	96.64	0.0	1029	Uncharacterized protein n=1 Tax=Marine Group II euryarchaeote MED-G37 TaxID=2007298 RepID=A0A2A5VE82_9EURY
Cluster 27	RGC003287570	0.95095	Archaea;Euryarchaeota	92.04	0.0	733	Succinate--CoA ligase [ADP-forming] subunit beta n=2 Tax=unclassified Euryarchaeota TaxID=33867 RepID=A0A2A5VES2_9EURY
Cluster 27	RGC005729401	0.95095	Archaea;Euryarchaeota	92.05	2e-168	599	Isoleucine--tRNA ligase n=4 Tax=unclassified Euryarchaeota TaxID=33867 RepID=A0A2A5VCW4_9EURY
Cluster 27	RGC000496613	0.95095	Archaea;Euryarchaeota	91.43	0.0	1326	Elongation factor 2 n=10 Tax=unclassified Euryarchaeota TaxID=33867 RepID=A0A2E7FZ23_9EURY
Cluster 27	RGC001709765	0.95095	Archaea;Euryarchaeota	95.38	0.0	986	1-pyrroline-5-carboxylate dehydrogenase n=3 Tax=Euryarchaeota archaeon TaxID=2026739 RepID=A0A2D6DM44_9EURY
Cluster 27	RGC004676234	0.95095	Archaea;Euryarchaeota	97.25	4e-174	618	Magnesium chelatase n=7 Tax=unclassified Euryarchaeota TaxID=33867 RepID=A0A2E3S665_9EURY
Cluster 27	RGC002921256	0.95095	Archaea;Euryarchaeota	94.76	0.0	663	Uncharacterized protein n=1 Tax=Euryarchaeota archaeon TaxID=2026739 RepID=A0A2E8REN0_9EURY
Cluster 27	RGC005313447	0.95095	Archaea;Euryarchaeota	91.88	2e-173	615	Deoxyhypusine synthase (Dys1) n=7 Tax=Euryarchaeota TaxID=28890 RepID=A0A075GDB4_9EURY
Cluster 27	RGC000119938	0.91829	Archaea;Euryarchaeota	94.30	0.0	1895	Uncharacterized protein n=5 Tax=unclassified Euryarchaeota TaxID=33867 RepID=A0A2E2VE94_9EURY
Cluster 27	RGC000203076	0.91829	Archaea;Euryarchaeota	97.46	0.0	1848	Phosphoribosylformylglycinamidine synthase subunit PurL n=1 Tax=Marine Group II euryarchaeote MED-G37 TaxID=2007298 RepID=A0A2A5VEE0_9EURY
Cluster 27	RGC000030770	0.91829	Archaea;Euryarchaeota	93.12	0.0	2685	Uncharacterized protein n=1 Tax=Marine Group II euryarchaeote MED-G37 TaxID=2007298 RepID=A0A2A5VE29_9EURY
Cluster 27	RGC000654168	0.91829	Archaea;Euryarchaeota	91.57	0.0	1086	ATP-dependent protease LonB n=10 Tax=Euryarchaeota TaxID=28890 RepID=A0A2A5VJJ8_9EURY
Cluster 27	RGC001901041	0.91829	Archaea;Euryarchaeota	98.08	0.0	966	Uncharacterized protein n=5 Tax=unclassified Euryarchaeota TaxID=33867 RepID=A0A2E5XAF8_9EURY
Cluster 27	RGC002394780	0.91829	Archaea;Euryarchaeota	91.50	0.0	869	Uncharacterized protein n=1 Tax=Marine Group II euryarchaeote MED-G37 TaxID=2007298 RepID=A0A2A5VG76_9EURY
Cluster 27	RGC000685532	0.91829	Archaea;Euryarchaeota	95.80	0.0	1130	Uncharacterized protein n=2 Tax=unclassified Euryarchaeota TaxID=33867 RepID=A0A2A5VB70_9EURY
Cluster 27	RGC004066601	0.91829	Archaea;Euryarchaeota	99.19	0.0	667	Cell division protein FtsZ n=6 Tax=Euryarchaeota TaxID=28890 RepID=A0A2A5VH55_9EURY
Cluster 27	RGC004438335	0.91829	Archaea;Euryarchaeota	92.00	0.0	657	GMP reductase n=10 Tax=Euryarchaeota TaxID=28890 RepID=A0A075HJG8_9EURY
Cluster 27	RGC000058004	0.91829	Archaea;Euryarchaeota	97.37	0.0	2502	Uncharacterized protein n=1 Tax=Marine Group II euryarchaeote MED-G37 TaxID=2007298 RepID=A0A2A5VE48_9EURY
Cluster 27	RGC000961813	0.91829	Archaea;Euryarchaeota	98.00	0.0	1160	Phosphoribosylformylglycinamidine synthase subunit PurL n=1 Tax=Marine Group II euryarchaeote MED-G37 TaxID=2007298 RepID=A0A2A5VEE0_9EURY
Cluster 27	RGC011851763	0.91829	Archaea;Euryarchaeota	92.54	3e-100	371	Uncharacterized protein (Fragment) n=2 Tax=unclassified Euryarchaeota (miscellaneous) TaxID=115531 RepID=A0A2E1L121_9EURY
Cluster 27	RGC001855238	0.91829	Archaea;Euryarchaeota	99.79	0.0	1014	Uncharacterized protein n=3 Tax=unclassified Euryarchaeota TaxID=33867 RepID=A0A2E8RF04_9EURY
Cluster 27	RGC023836381	0.91829	Archaea;Euryarchaeota	96.10	2e-79	301	30S ribosomal protein S12 n=5 Tax=cellular organisms TaxID=131567 RepID=A0A075HZT8_9EURY
Cluster 27	RGC003234544	0.91829	Archaea;Euryarchaeota	-	-	-
Cluster 27	RGC007510207	0.91829	Archaea;Euryarchaeota	-	-	-
Cluster 3	RGC003580543	0.97511	Archaea;Euryarchaeota	94.60	0.0	773	Acyl-CoA dehydrogenase n=64 Tax=Archaea TaxID=2157 RepID=A0A2E4FTT0_9EURY
Cluster 3	RGC000004890	0.95095	Archaea;Euryarchaeota	97.15	0.0	5200	Uncharacterized protein n=7 Tax=unclassified Euryarchaeota TaxID=33867 RepID=A0A2D5QB50_9EURY
Cluster 3	RGC001069339	0.95095	Archaea;Euryarchaeota	97.06	0.0	1212	Uncharacterized protein n=12 Tax=unclassified Euryarchaeota TaxID=33867 RepID=A0A2E3V1Z0_9EURY
Cluster 3	RGC000036874	0.95095	Archaea;Euryarchaeota	99.34	0.0	3074	Uncharacterized protein n=4 Tax=unclassified Euryarchaeota TaxID=33867 RepID=A0A1Z9DWE8_9EURY
Cluster 3	RGC002202171	0.95095	Archaea;Euryarchaeota	93.45	0.0	826	V-type ATP synthase beta chain n=6 Tax=Euryarchaeota archaeon TaxID=2026739 RepID=A0A2D9Q4Y3_9EURY
Cluster 3	RGC001103634	0.95095	Archaea;Euryarchaeota	100.00	0.0	962	Uncharacterized protein n=3 Tax=unclassified Euryarchaeota TaxID=33867 RepID=A0A2E0M8M0_9EURY
Cluster 3	RGC004833299	0.95095	Archaea;Euryarchaeota	95.38	4e-154	551	Transcription initiation factor IIB n=28 Tax=Euryarchaeota TaxID=28890 RepID=A0A075I2W5_9EURY
Cluster 3	RGC007836105	0.95095	Archaea;Euryarchaeota	98.90	9e-138	496	Ribonuclease PH n=2 Tax=Euryarchaeota archaeon TaxID=2026739 RepID=A0A2D9SBF8_9EURY
Cluster 3	RGC000859215	0.95095	Archaea;Euryarchaeota	95.81	0.0	1186	Uncharacterized protein n=3 Tax=unclassified Euryarchaeota (miscellaneous) TaxID=115531 RepID=A0A1Z9DT91_9EURY
Cluster 3	RGC000242856	0.95095	Archaea;Euryarchaeota	87.28	0.0	1452	Uncharacterized protein n=2 Tax=Euryarchaeota archaeon TaxID=2026739 RepID=A0A2E6KCY1_9EURY
Cluster 3	RGC002120070	0.95095	Archaea;Euryarchaeota	93.45	0.0	815	Uncharacterized protein n=11 Tax=cellular organisms TaxID=131567 RepID=A0A2E9U1S4_9EURY
Cluster 3	RGC000013141	0.91829	Archaea;Euryarchaeota	94.42	0.0	4054	Uncharacterized protein n=11 Tax=unclassified Euryarchaeota TaxID=33867 RepID=A0A2E9U052_9EURY
Cluster 3	RGC000118637	0.91829	Archaea;Euryarchaeota	98.81	0.0	2140	Isoleucine--tRNA ligase n=9 Tax=unclassified Euryarchaeota TaxID=33867 RepID=A0A2E4C3K7_9EURY
Cluster 3	RGC000018533	0.91829	Archaea;Euryarchaeota	99.21	0.0	3710	Uncharacterized protein n=3 Tax=unclassified Euryarchaeota (miscellaneous) TaxID=115531 RepID=A0A1Z9DVZ2_9EURY
Cluster 3	RGC001338218	0.91829	Archaea;Euryarchaeota	98.89	0.0	1087	1-pyrroline-5-carboxylate dehydrogenase n=6 Tax=cellular organisms TaxID=131567 RepID=A0A2D9SC90_9EURY
Cluster 3	RGC000256146	0.91829	Archaea;Euryarchaeota	93.42	0.0	1550	DNA polymerase n=2 Tax=Euryarchaeota archaeon TaxID=2026739 RepID=A0A2E3V399_9EURY
Cluster 3	RGC000296563	0.91829	Archaea;Euryarchaeota	-	-	-
Cluster 3	RGC000881124	0.91829	Archaea;Euryarchaeota	93.33	0.0	1181	Uncharacterized protein n=1 Tax=Euryarchaeota archaeon TaxID=2026739 RepID=A0A2E4RH32_9EURY
Cluster 3	RGC000283805	0.91829	Archaea;Euryarchaeota	95.35	0.0	1496	Uncharacterized protein n=2 Tax=Euryarchaeota archaeon TaxID=2026739 RepID=A0A2D5QAQ7_9EURY
Cluster 3	RGC000031298	0.91829	Archaea;Euryarchaeota	98.62	0.0	2763	Uncharacterized protein n=3 Tax=unclassified Euryarchaeota (miscellaneous) TaxID=115531 RepID=A0A1Z9DW26_9EURY
Cluster 3	RGC000621252	0.91829	Archaea;Euryarchaeota	97.53	0.0	1002	Putative K(+)-stimulated pyrophosphate-energized sodium pump n=4 Tax=Euryarchaeota archaeon TaxID=2026739 RepID=A0A2D9SAV1_9EURY
Cluster 3	RGC003900839	0.91829	Archaea;Euryarchaeota	92.59	0.0	743	NAD(P)H-quinone oxidoreductase subunit H (NuoD) n=26 Tax=cellular organisms TaxID=131567 RepID=A0A075FZN5_9EURY
Cluster 3	RGC000427158	0.91829	Archaea;Euryarchaeota	93.62	0.0	1437	Uncharacterized protein n=3 Tax=Euryarchaeota archaeon TaxID=2026739 RepID=A0A2E9WRR6_9EURY
Cluster 3	RGC027335346	0.91829	Archaea;Euryarchaeota	-	-	-
Cluster 3	RGC000035256	0.91829	Archaea;Euryarchaeota	93.00	0.0	2748	Uncharacterized protein n=10 Tax=unclassified Euryarchaeota TaxID=33867 RepID=A0A2E9U0D2_9EURY
Cluster 3	RGC005764972	0.91829	Archaea;Euryarchaeota	96.00	3e-163	582	Uncharacterized protein n=12 Tax=cellular organisms TaxID=131567 RepID=A0A2D6R9S8_9EURY
Cluster 3	RGC000676297	0.91829	Archaea;Euryarchaeota	96.86	0.0	1248	Putative Fe-S oxidoreductase n=11 Tax=unclassified Euryarchaeota TaxID=33867 RepID=A0A1B1TEK8_9EURY
Cluster 3	RGC001697661	0.91829	Archaea;Euryarchaeota	91.20	0.0	864	Uncharacterized protein n=2 Tax=Euryarchaeota archaeon TaxID=2026739 RepID=A0A2D5QB36_9EURY
Cluster 3	RGC000996464	0.91829	Archaea;Euryarchaeota	95.27	0.0	1125	Uncharacterized protein n=1 Tax=Euryarchaeota archaeon TaxID=2026739 RepID=A0A2E4RH61_9EURY
Cluster 3	RGC001242100	0.91829	Archaea;Euryarchaeota	92.25	0.0	869	60 kDa chaperonin (GroEL, HSPD1) n=10 Tax=Archaea TaxID=2157 RepID=A0A075I614_9EURY
Cluster 3	RGC000510595	0.91829	Archaea;Euryarchaeota	97.80	0.0	1435	Uncharacterized protein n=3 Tax=unclassified Euryarchaeota (miscellaneous) TaxID=115531 RepID=A0A1Z9DW10_9EURY
Cluster 3	RGC001440813	0.91829	Archaea;Euryarchaeota	97.16	0.0	795	DNA-directed RNA polymerase subunit A'' n=11 Tax=unclassified Euryarchaeota TaxID=33867 RepID=A0A2E9WRG8_9EURY
Cluster 3	RGC002865501	0.91829	Archaea;Euryarchaeota	95.70	3e-174	619	Uncharacterized protein n=1 Tax=uncultured Candidatus Thalassoarchaea euryarchaeote TaxID=1697135 RepID=A0A1B1TDC7_9EURY
Cluster 3	RGC000034639	0.91829	Archaea;Euryarchaeota	99.41	0.0	3107	Uncharacterized protein n=4 Tax=unclassified Euryarchaeota TaxID=33867 RepID=A0A1Z9DWE8_9EURY
Cluster 3	RGC005666517	0.91829	Archaea;Euryarchaeota	94.10	6e-169	600	Methanol dehydrogenase regulatory protein (MoxR) n=23 Tax=Euryarchaeota TaxID=28890 RepID=A0A075HF47_9EURY
Cluster 3	RGC000383955	0.91829	Archaea;Euryarchaeota	90.42	0.0	1462	Ribonucleoside-diphosphate reductase n=14 Tax=cellular organisms TaxID=131567 RepID=A0A2E7AUJ2_9EURY
Cluster 3	RGC002738847	0.91829	Archaea;Euryarchaeota	99.76	0.0	862	Uncharacterized protein n=1 Tax=Euryarchaeota archaeon TaxID=2026739 RepID=A0A2D9S9X3_9EURY
Cluster 3	RGC002235673	0.91829	Archaea;Euryarchaeota	97.81	0.0	880	Uncharacterized protein n=11 Tax=unclassified Euryarchaeota TaxID=33867 RepID=A0A2D9SAQ1_9EURY
Cluster 3	RGC034727280	0.91829	Archaea;Euryarchaeota	-	-	-
Cluster 3	RGC003513428	0.91829	Archaea;Euryarchaeota	90.67	0.0	674	Acetyl-CoA C-acyltransferase n=2 Tax=Euryarchaeota archaeon TaxID=2026739 RepID=A0A2E3V1Z7_9EURY
Cluster 3	RGC006231914	0.91829	Archaea;Euryarchaeota	98.68	2e-167	595	Carbamate kinase n=1 Tax=Euryarchaeota archaeon TaxID=2026739 RepID=A0A2D9SBN7_9EURY
Cluster 3	RGC003176893	0.91829	Archaea;Euryarchaeota	-	-	-
Cluster 3	RGC000383958	0.91829	Archaea;Euryarchaeota	99.75	0.0	1538	Uncharacterized protein n=3 Tax=unclassified Euryarchaeota (miscellaneous) TaxID=115531 RepID=A0A1Z9DW15_9EURY
Cluster 3	RGC005219928	0.91829	Archaea;Euryarchaeota	98.75	1e-175	622	Replication factor C small subunit n=9 Tax=unclassified Euryarchaeota TaxID=33867 RepID=A0A2E4RHH3_9EURY
Cluster 3	RGC002941761	0.91829	Archaea;Euryarchaeota	97.78	0.0	754	Histidine--tRNA ligase n=1 Tax=Euryarchaeota archaeon TaxID=2026739 RepID=A0A2D9S9V8_9EURY
Cluster 3	RGC000518382	0.91829	Archaea;Euryarchaeota	95.04	0.0	1271	Uncharacterized protein n=4 Tax=cellular organisms TaxID=131567 RepID=A0A1Z9IRN0_9BACT
Cluster 3	RGC005644609	0.91829	Archaea;Euryarchaeota	94.57	2e-164	585	Uncharacterized protein n=1 Tax=Euryarchaeota archaeon TaxID=2026739 RepID=A0A2E4RHZ4_9EURY
Cluster 3	RGC004765137	0.91829	Archaea;Euryarchaeota	-	-	-
Cluster 3	RGC001068841	0.91829	Archaea;Euryarchaeota	93.61	0.0	1085	V-type ATP synthase alpha chain n=6 Tax=unclassified Euryarchaeota (miscellaneous) TaxID=115531 RepID=A0A2E4TRB0_9EURY
Cluster 3	RGC004158860	0.91829	Archaea;Euryarchaeota	84.73	1e-167	597	UPF0218 protein CMA98_05145 n=1 Tax=Euryarchaeota archaeon TaxID=2026739 RepID=A0A2E4RHG5_9EURY
Cluster 3	RGC005461854	0.91829	Archaea;Euryarchaeota	98.14	8e-158	563	Uncharacterized protein n=3 Tax=unclassified Euryarchaeota TaxID=33867 RepID=A0A2D9SCA6_9EURY
Cluster 3	RGC004479613	0.91829	Archaea;Euryarchaeota	98.61	0.0	683	Uncharacterized protein n=2 Tax=Euryarchaeota archaeon TaxID=2026739 RepID=A0A2D9SB45_9EURY
Cluster 3	RGC000018537	0.91829	Archaea;Euryarchaeota	97.62	0.0	3633	Uncharacterized protein n=3 Tax=unclassified Euryarchaeota (miscellaneous) TaxID=115531 RepID=A0A1Z9DVZ2_9EURY
Cluster 3	RGC001142526	0.91829	Archaea;Euryarchaeota	95.46	0.0	993	CTP synthase n=13 Tax=unclassified Euryarchaeota TaxID=33867 RepID=A0A0R7K406_9EURY
Cluster 3	RGC005444291	0.91829	Archaea;Euryarchaeota	98.50	2e-170	605	DNA repair and recombination protein RadA n=10 Tax=unclassified Euryarchaeota TaxID=33867 RepID=A0A2E4RFS0_9EURY
Cluster 3	RGC004576878	0.91829	Archaea;Euryarchaeota	93.38	2e-163	582	30S ribosomal protein S6--L-glutamate ligase n=7 Tax=unclassified Euryarchaeota TaxID=33867 RepID=A0A2E3V3A4_9EURY
Cluster 3	RGC011890827	0.91829	Archaea;Euryarchaeota	95.87	1e-105	389	Uncharacterized protein n=2 Tax=Euryarchaeota archaeon TaxID=2026739 RepID=A0A2E4RFR7_9EURY
Cluster 3	RGC016297421	0.91829	Archaea;Euryarchaeota	98.94	1e-103	382	NADH-quinone oxidoreductase subunit B n=1 Tax=Euryarchaeota archaeon TaxID=2026739 RepID=A0A2E9U1P6_9EURY
Cluster 3	RGC002190292	0.91829	Archaea;Euryarchaeota	98.26	0.0	929	Uncharacterized protein n=1 Tax=Euryarchaeota archaeon TaxID=2026739 RepID=A0A2E1HY74_9EURY
Cluster 3	RGC013972544	0.91829	Archaea;Euryarchaeota	91.71	3e-115	421	Uncharacterized protein n=9 Tax=cellular organisms TaxID=131567 RepID=A0A2E4RHQ1_9EURY
Cluster 3	RGC001309280	0.91829	Archaea;Euryarchaeota	98.31	0.0	1003	Uncharacterized protein n=4 Tax=unclassified Euryarchaeota (miscellaneous) TaxID=115531 RepID=A0A2D5QCN9_9EURY
Cluster 3	RGC002385176	0.91829	Archaea;Euryarchaeota	95.88	0.0	769	Methionine adenosyltransferase n=7 Tax=cellular organisms TaxID=131567 RepID=A0A2F0A4P4_9RICK
Cluster 3	RGC003694596	0.91829	Archaea;Euryarchaeota	93.40	0.0	714	Acyl-CoA dehydrogenase n=11 Tax=unclassified Euryarchaeota TaxID=33867 RepID=A0A2E0JQL2_9EURY
Cluster 3	RGC010537367	0.91829	Archaea;Euryarchaeota	98.75	1e-128	466	Orotate phosphoribosyltransferase n=6 Tax=unclassified Euryarchaeota TaxID=33867 RepID=A0A2E9WRV1_9EURY
Cluster 3	RGC001062002	0.91829	Archaea;Euryarchaeota	100.00	0.0	1192	Glutamate--tRNA ligase n=3 Tax=unclassified Euryarchaeota (miscellaneous) TaxID=115531 RepID=A0A1Z9DW47_9EURY
Cluster 3	RGC009605142	0.91829	Archaea;Euryarchaeota	90.08	2e-144	518	Membrane-associated phospholipid phosphatase n=6 Tax=unclassified Euryarchaeota TaxID=33867 RepID=A0A1B1TAM7_9EURY
Cluster 3	RGC003554019	0.91829	Archaea;Euryarchaeota	94.10	0.0	761	Acyl-CoA dehydrogenase n=64 Tax=Archaea TaxID=2157 RepID=A0A2E4FTT0_9EURY
Cluster 3	RGC001356756	0.91829	Archaea;Euryarchaeota	98.14	0.0	1025	Uncharacterized protein n=4 Tax=unclassified Euryarchaeota TaxID=33867 RepID=A0A1B1TF50_9EURY
Cluster 3	RGC001223133	0.91829	Archaea;Euryarchaeota	100.00	0.0	1063	Aldehyde dehydrogenase n=13 Tax=unclassified Euryarchaeota TaxID=33867 RepID=A0A2E9WT76_9EURY
Cluster 3	RGC003025763	0.91829	Archaea;Euryarchaeota	95.89	0.0	793	Secretion protein n=19 Tax=cellular organisms TaxID=131567 RepID=A0A2E0DW22_9EURY
Cluster 3	RGC014866625	0.91829	Archaea;Euryarchaeota	91.90	5e-105	387	Pyridoxal 5'-phosphate synthase glutaminase subunit PdxT n=5 Tax=unclassified Euryarchaeota (miscellaneous) TaxID=115531 RepID=A0A2E1J8M7_9EURY
Cluster 3	RGC005675423	0.91829	Archaea;Euryarchaeota	92.64	2e-174	619	Archaeosortase A n=1 Tax=Euryarchaeota archaeon TaxID=2026739 RepID=A0A2E3V2C8_9EURY
Cluster 3	RGC020397053	0.91829	Archaea;Euryarchaeota	96.02	2e-93	348	Elongation factor 1-alpha n=11 Tax=unclassified Euryarchaeota TaxID=33867 RepID=A0A2D6RC12_9EURY
Cluster 3	RGC007271198	0.91829	Archaea;Euryarchaeota	100.00	5e-166	590	Uncharacterized protein n=2 Tax=Euryarchaeota archaeon TaxID=2026739 RepID=A0A2D9S9T6_9EURY
Cluster 3	RGC007704442	0.91829	Archaea;Euryarchaeota	99.65	3e-152	545	Uncharacterized protein n=1 Tax=Euryarchaeota archaeon TaxID=2026739 RepID=A0A2D9SAP1_9EURY
Cluster 3	RGC004943300	0.91829	Archaea;Euryarchaeota	96.79	6e-166	590	Aspartate carbamoyltransferase n=13 Tax=unclassified Euryarchaeota TaxID=33867 RepID=A0A2E1J859_9EURY
Cluster 3	RGC001056327	0.91829	Archaea;Euryarchaeota	93.46	0.0	1077	Phenylalanine--tRNA ligase subunit beta n=3 Tax=unclassified Euryarchaeota (miscellaneous) TaxID=115531 RepID=A0A2E4B3V0_9EURY
Cluster 3	RGC009443991	0.91829	Archaea;Euryarchaeota	97.36	3e-133	481	Uncharacterized protein (Fragment) n=1 Tax=Euryarchaeota archaeon TaxID=2026739 RepID=A0A2D9SA36_9EURY
Cluster 3	RGC010988517	0.91829	Archaea;Euryarchaeota	95.47	5e-125	454	RNA-processing protein n=12 Tax=cellular organisms TaxID=131567 RepID=A0A2E9U163_9EURY
Cluster 3	RGC001531612	0.91829	Archaea;Euryarchaeota	97.09	0.0	1012	Methylmalonyl-CoA carboxyltransferase n=9 Tax=unclassified Euryarchaeota TaxID=33867 RepID=A0A2E4RJX8_9EURY
Cluster 3	RGC001014634	0.91829	Archaea;Euryarchaeota	94.57	0.0	1024	ABC transporter n=6 Tax=unclassified Euryarchaeota TaxID=33867 RepID=A0A1J5TNW6_9EURY
Cluster 3	RGC004847468	0.96563	Archaea;Euryarchaeota	95.69	0.0	707	Uncharacterized protein n=1 Tax=uncultured marine group II/III euryarchaeote AD1000_39_C04 TaxID=1457762 RepID=A0A075FVA1_9EURY
Cluster 3	RGC003006264	0.96563	Archaea;Euryarchaeota	93.90	0.0	758	Uncharacterized protein n=1 Tax=uncultured marine group II/III euryarchaeote KM3_98_F04 TaxID=1456548 RepID=A0A075HZZ3_9EURY
Cluster 3	RGC000305990	0.93211	Archaea;Euryarchaeota	96.56	0.0	1545	ATP dependent helicase, Lhr family (Lhr) n=3 Tax=environmental samples TaxID=2081902 RepID=A0A075FTE9_9EURY
Cluster 3	RGC003956085	0.93211	Archaea;Euryarchaeota	97.49	0.0	686	Uncharacterized protein n=4 Tax=environmental samples TaxID=2081902 RepID=A0A075HQ36_9EURY
Cluster 3	RGC003538646	0.93211	Archaea;Euryarchaeota	90.31	0.0	714	Glycine C-acetyltransferase (Kbl, GCAT) n=2 Tax=Euryarchaeota TaxID=28890 RepID=A0A075H792_9EURY
Cluster 3	RGC010095982	0.93211	Archaea;Euryarchaeota	86.61	6e-116	424	Putative Type I 3-dehydroquinase n=1 Tax=uncultured marine microorganism HF4000_APKG8D23 TaxID=455554 RepID=B3TAH9_9ZZZZ
Cluster 3	RGC008732340	0.93211	Archaea;Euryarchaeota	88.43	4e-105	388	Ribosomal protein s5p (RP-S5, rpsE) n=4 Tax=Euryarchaeota TaxID=28890 RepID=A0A075GAR7_9EURY
Cluster 3	RGC011671122	0.93211	Archaea;Euryarchaeota	97.06	6e-127	460	ABC transporter (LivF) n=4 Tax=Euryarchaeota TaxID=28890 RepID=A0A075HL65_9EURY
Cluster 3	RGC012682263	0.93211	Archaea;Euryarchaeota	86.76	2e-94	352	Proteasome subunit beta n=4 Tax=cellular organisms TaxID=131567 RepID=A0A075HBU4_9EURY
Cluster 3	RGC012575337	0.93211	Archaea;Euryarchaeota	-	-	-
Cluster 3	RGC014010139	0.93211	Archaea;Euryarchaeota	95.85	7e-100	370	DtxR family transcriptional regulator, Mn-dependent transcriptional regulator (TroR) n=1 Tax=uncultured marine group II/III euryarchaeote SAT1000_53_H10 TaxID=1456590 RepID=A0A075IH76_9EURY
Cluster 3	RGC015952718	0.93211	Archaea;Euryarchaeota	97.51	3e-109	400	ATP--cobalamin adenosyltransferase n=1 Tax=uncultured marine group II/III euryarchaeote KM3_202_H06 TaxID=1457980 RepID=A0A075H0F6_9EURY
Cluster 3	RGC024701279	0.93211	Archaea;Euryarchaeota	99.32	4e-78	296	Putative transcriptional regulator n=5 Tax=environmental samples TaxID=2081902 RepID=A0A075H023_9EURY
Cluster 3	RGC006777779	0.93211	Archaea;Euryarchaeota	98.37	6e-146	524	Chaperone protein DnaJ n=4 Tax=environmental samples TaxID=2081902 RepID=A0A075I1X6_9EURY
Cluster 3	RGC004904382	0.93211	Archaea;Euryarchaeota	95.09	0.0	672	Uncharacterized protein n=2 Tax=environmental samples TaxID=2081902 RepID=A0A075G5M1_9EURY
Cluster 3	RGC021530012	0.93211	Archaea;Euryarchaeota	94.71	2e-86	324	Ribosomal protein L6 n=2 Tax=environmental samples TaxID=2081902 RepID=B3V569_9EURY
Cluster 3	RGC024483666	0.93211	Archaea;Euryarchaeota	91.95	4e-75	286	Uncharacterized protein n=5 Tax=environmental samples TaxID=2081902 RepID=A0A075HSS6_9EURY
Cluster 3	RGC031211500	0.93211	Archaea;Euryarchaeota	-	-	-
Cluster 3	RGC019550673	0.93211	Archaea;Euryarchaeota	97.75	6e-98	362	Exonuclease RNase T and DNA polymerase III (Orn, REX2, REXO2) n=2 Tax=environmental samples TaxID=2081902 RepID=A0A075HQC5_9EURY
Cluster 3	RGC014655764	0.93211	Archaea;Euryarchaeota	99.06	8e-114	416	Dihydrolipoamide acetyltransferase (BkdB) n=1 Tax=uncultured marine group II/III euryarchaeote KM3_77_D02 TaxID=1456509 RepID=A0A075HSF9_9EURY
Cluster 3	RGC026510367	0.93211	Archaea;Euryarchaeota	-	-	-
Cluster 3	RGC026012938	0.93211	Archaea;Euryarchaeota	-	-	-
Cluster 3	RGC021218029	0.93211	Archaea;Euryarchaeota	-	-	-
Cluster 3	RGC006038230	0.93211	Archaea;Euryarchaeota	97.54	3e-79	302	Uncharacterized protein n=1 Tax=uncultured marine group II/III euryarchaeote SAT1000_42_F11 TaxID=1456584 RepID=A0A075I8I0_9EURY
Cluster 3	RGC023670791	0.93211	Archaea;Euryarchaeota	-	-	-
Cluster 3	RGC005091390	0.93211	Archaea;Euryarchaeota	97.95	2e-164	585	Asparaginyl-tRNA synthetase (NARS, asnS) n=1 Tax=uncultured marine group II/III euryarchaeote SAT1000_42_F11 TaxID=1456584 RepID=A0A075IB20_9EURY
Cluster 3	RGC004988920	0.93211	Archaea;Euryarchaeota	91.01	0.0	671	Asn/thr-rich large protein family protein n=1 Tax=uncultured marine group II/III euryarchaeote KM3_77_D02 TaxID=1456509 RepID=A0A075HN95_9EURY
Cluster 3	RGC002817888	0.93211	Archaea;Euryarchaeota	90.57	0.0	701	Uncharacterized protein n=1 Tax=uncultured marine group II/III euryarchaeote KM3_98_F04 TaxID=1456548 RepID=A0A075I095_9EURY
Cluster 3	RGC013731495	0.93211	Archaea;Euryarchaeota	94.98	6e-118	430	Glycosyl transferase (WbpY) n=3 Tax=environmental samples TaxID=2081902 RepID=A0A075GJ79_9EURY
Cluster 3	RGC032763853	0.93211	Archaea;Euryarchaeota	-	-	-
Cluster 3	RGC013067886	0.93211	Archaea;Euryarchaeota	85.40	2e-98	365	Carboxypeptidase 1 n=11 Tax=Euryarchaeota TaxID=28890 RepID=A0A075FVL2_9EURY
Cluster 34	RGC000922216	0.95095	Archaea;Euryarchaeota	-	-	-
Cluster 34	RGC001021954	0.91829	Archaea;Euryarchaeota	93.04	0.0	897	Uncharacterized protein n=1 Tax=Euryarchaeota archaeon TaxID=2026739 RepID=A0A2E5ZV16_9EURY
Cluster 34	RGC005112160	0.91829	Archaea;Euryarchaeota	93.75	8e-174	617	Archaeosortase A (Fragment) n=2 Tax=unclassified Euryarchaeota TaxID=33867 RepID=A0A1J5TRQ9_9EURY
Cluster 34	RGC000056973	0.93211	Archaea;Euryarchaeota	84.69	0.0	2297	Putative phosphatase n=1 Tax=uncultured marine group II/III euryarchaeote SAT1000_34_C08 TaxID=1456576 RepID=A0A075I9V5_9EURY
Cluster 34	RGC003003535	0.93211	Archaea;Euryarchaeota	90.84	0.0	747	Uncharacterized protein n=3 Tax=Euryarchaeota TaxID=28890 RepID=A0A2E6UVZ4_9EURY
Cluster 34	RGC003024627	0.93211	Archaea;Euryarchaeota	92.27	0.0	761	Uncharacterized protein n=14 Tax=cellular organisms TaxID=131567 RepID=A0A2D8AMF8_9EURY
Cluster 34	RGC006202199	0.93211	Archaea;Euryarchaeota	91.75	2e-156	558	Deoxyhypusine synthase (Dys1) n=5 Tax=Euryarchaeota TaxID=28890 RepID=A0A075FTI7_9EURY
Cluster 34	RGC023571960	0.93211	Archaea;Euryarchaeota	96.79	1e-79	301	50S ribosomal protein L30 n=1 Tax=uncultured marine group II euryarchaeote DeepAnt-15E7 TaxID=512008 RepID=B4YIM4_9EURY
Cluster 34	RGC007954946	0.93211	Archaea;Euryarchaeota	96.84	7e-154	550	Uncharacterized protein n=2 Tax=Euryarchaeota TaxID=28890 RepID=A0A2A5VU67_9EURY
Cluster 4	RGC000004890	0.95095	Archaea;Euryarchaeota	97.15	0.0	5200	Uncharacterized protein n=7 Tax=unclassified Euryarchaeota TaxID=33867 RepID=A0A2D5QB50_9EURY
Cluster 4	RGC001965296	0.95095	Archaea;Euryarchaeota	100.00	0.0	946	Cysteine--tRNA ligase n=2 Tax=Euryarchaeota archaeon TaxID=2026739 RepID=A0A2D9SAU7_9EURY
Cluster 4	RGC000031298	0.95095	Archaea;Euryarchaeota	98.62	0.0	2763	Uncharacterized protein n=3 Tax=unclassified Euryarchaeota (miscellaneous) TaxID=115531 RepID=A0A1Z9DW26_9EURY
Cluster 4	RGC001069339	0.95095	Archaea;Euryarchaeota	97.06	0.0	1212	Uncharacterized protein n=12 Tax=unclassified Euryarchaeota TaxID=33867 RepID=A0A2E3V1Z0_9EURY
Cluster 4	RGC001614525	0.95095	Archaea;Euryarchaeota	96.33	0.0	949	Secretion system protein E n=2 Tax=Euryarchaeota archaeon TaxID=2026739 RepID=A0A2E2CPI6_9EURY
Cluster 4	RGC000036874	0.95095	Archaea;Euryarchaeota	99.34	0.0	3074	Uncharacterized protein n=4 Tax=unclassified Euryarchaeota TaxID=33867 RepID=A0A1Z9DWE8_9EURY
Cluster 4	RGC002202171	0.95095	Archaea;Euryarchaeota	93.45	0.0	826	V-type ATP synthase beta chain n=6 Tax=Euryarchaeota archaeon TaxID=2026739 RepID=A0A2D9Q4Y3_9EURY
Cluster 4	RGC000383955	0.95095	Archaea;Euryarchaeota	90.42	0.0	1462	Ribonucleoside-diphosphate reductase n=14 Tax=cellular organisms TaxID=131567 RepID=A0A2E7AUJ2_9EURY
Cluster 4	RGC000229231	0.95095	Archaea;Euryarchaeota	97.78	0.0	1726	DNA topoisomerase (ATP-hydrolyzing) subunit A n=8 Tax=unclassified Euryarchaeota (miscellaneous) TaxID=115531 RepID=A0A2E1HYX1_9EURY
Cluster 4	RGC000018537	0.95095	Archaea;Euryarchaeota	97.62	0.0	3633	Uncharacterized protein n=3 Tax=unclassified Euryarchaeota (miscellaneous) TaxID=115531 RepID=A0A1Z9DVZ2_9EURY
Cluster 4	RGC001103634	0.95095	Archaea;Euryarchaeota	100.00	0.0	962	Uncharacterized protein n=3 Tax=unclassified Euryarchaeota TaxID=33867 RepID=A0A2E0M8M0_9EURY
Cluster 4	RGC013972544	0.95095	Archaea;Euryarchaeota	91.71	3e-115	421	Uncharacterized protein n=9 Tax=cellular organisms TaxID=131567 RepID=A0A2E4RHQ1_9EURY
Cluster 4	RGC004833299	0.95095	Archaea;Euryarchaeota	95.38	4e-154	551	Transcription initiation factor IIB n=28 Tax=Euryarchaeota TaxID=28890 RepID=A0A075I2W5_9EURY
Cluster 4	RGC003580543	0.95095	Archaea;Euryarchaeota	94.60	0.0	773	Acyl-CoA dehydrogenase n=64 Tax=Archaea TaxID=2157 RepID=A0A2E4FTT0_9EURY
Cluster 4	RGC007836105	0.95095	Archaea;Euryarchaeota	98.90	9e-138	496	Ribonuclease PH n=2 Tax=Euryarchaeota archaeon TaxID=2026739 RepID=A0A2D9SBF8_9EURY
Cluster 4	RGC000859215	0.95095	Archaea;Euryarchaeota	95.81	0.0	1186	Uncharacterized protein n=3 Tax=unclassified Euryarchaeota (miscellaneous) TaxID=115531 RepID=A0A1Z9DT91_9EURY
Cluster 4	RGC000242856	0.95095	Archaea;Euryarchaeota	87.28	0.0	1452	Uncharacterized protein n=2 Tax=Euryarchaeota archaeon TaxID=2026739 RepID=A0A2E6KCY1_9EURY
Cluster 4	RGC002120070	0.95095	Archaea;Euryarchaeota	93.45	0.0	815	Uncharacterized protein n=11 Tax=cellular organisms TaxID=131567 RepID=A0A2E9U1S4_9EURY
Cluster 4	RGC000014867	0.91829	Archaea;Euryarchaeota	99.01	0.0	3844	Uncharacterized protein (Fragment) n=3 Tax=cellular organisms TaxID=131567 RepID=A0A2E0HQY2_9EURY
Cluster 4	RGC000054553	0.91829	Archaea;Euryarchaeota	99.41	0.0	2427	Uncharacterized protein n=3 Tax=cellular organisms TaxID=131567 RepID=A0A2E0HN70_9EURY
Cluster 4	RGC002298116	0.91829	Archaea;Euryarchaeota	92.94	0.0	818	Uncharacterized protein n=14 Tax=unclassified Euryarchaeota TaxID=33867 RepID=A0A2E1J9Z2_9EURY
Cluster 4	RGC000520876	0.91829	Archaea;Euryarchaeota	98.76	0.0	1397	Uncharacterized protein n=4 Tax=unclassified Euryarchaeota TaxID=33867 RepID=A0A2E0HQD9_9EURY
Cluster 4	RGC000410786	0.91829	Archaea;Euryarchaeota	99.23	0.0	1431	V-type ATP synthase subunit I n=3 Tax=unclassified Euryarchaeota (miscellaneous) TaxID=115531 RepID=A0A2E0HPJ7_9EURY
Cluster 4	RGC007452369	0.91829	Archaea;Euryarchaeota	97.14	2e-153	548	Tritrans,polycis-undecaprenyl-diphosphate synthase (geranylgeranyl-diphosphate specific) n=4 Tax=unclassified Euryarchaeota TaxID=33867 RepID=A0A2E4RFL5_9EURY
Cluster 4	RGC001559637	0.91829	Archaea;Euryarchaeota	89.96	0.0	877	Aldehyde dehydrogenase n=7 Tax=unclassified Euryarchaeota TaxID=33867 RepID=A0A2E8V271_9EURY
Cluster 4	RGC003244424	0.91829	Archaea;Euryarchaeota	94.55	0.0	753	Isovaleryl-CoA dehydrogenase n=7 Tax=Euryarchaeota archaeon TaxID=2026739 RepID=A0A2D6RBC6_9EURY
Cluster 5	RGC036970230	0.97511	Archaea;Euryarchaeota	-	-	-
Cluster 5	RGC020515084	0.93211	Archaea;Euryarchaeota	94.29	2e-90	338	Uncharacterized protein n=3 Tax=Euryarchaeota TaxID=28890 RepID=A0A2A5VV44_9EURY
Cluster 5	RGC004268112	0.93211	Archaea;Euryarchaeota	-	-	-
Cluster 6	RGC000936783	0.99107	Archaea;Euryarchaeota	91.56	0.0	1127	Sodium:neurotransmitter symporter (TC.NSS) n=5 Tax=Euryarchaeota TaxID=28890 RepID=A0A075FMC6_9EURY
Cluster 6	RGC003484325	0.99107	Archaea;Euryarchaeota	91.88	0.0	781	Homogentisate 1,2-dioxygenase n=1 Tax=Euryarchaeota archaeon TaxID=2026739 RepID=A0A2E7SIZ4_9EURY
Cluster 6	RGC002019321	0.97511	Archaea;Euryarchaeota	95.79	0.0	736	Uncharacterized protein n=2 Tax=Euryarchaeota archaeon TaxID=2026739 RepID=A0A2E5ZY67_9EURY
Cluster 6	RGC002380625	0.97511	Archaea;Euryarchaeota	95.99	0.0	852	Elongation factor EF-2 (Fragment) n=1 Tax=Euryarchaeota archaeon TaxID=2026739 RepID=A0A2D9X0J5_9EURY
Cluster 6	RGC022384511	0.99863	Archaea;Euryarchaeota	95.81	1e-89	335	Histidine--tRNA ligase n=3 Tax=Euryarchaeota TaxID=28890 RepID=A0A075FMD1_9EURY
Cluster 6	RGC013644448	0.99863	Archaea;Euryarchaeota	92.59	8e-80	303	Uncharacterized protein n=1 Tax=uncultured marine group II/III euryarchaeote KM3_102_C05 TaxID=1457844 RepID=A0A075G5U8_9EURY
Cluster 6	RGC037012962	0.99863	Archaea;Euryarchaeota	-	-	-
Cluster 6	RGC018120943	0.99863	Archaea;Euryarchaeota	93.09	1e-98	365	Uncharacterized protein n=1 Tax=uncultured marine group II/III euryarchaeote KM3_102_C05 TaxID=1457844 RepID=A0A075G5U8_9EURY
Cluster 6	RGC031824993	0.99863	Archaea;Euryarchaeota	-	-	-
Cluster 6	RGC000960255	0.99863	Archaea;Euryarchaeota	62.36	1e-170	608	Uncharacterized protein n=2 Tax=Euryarchaeota archaeon TaxID=2026739 RepID=A0A2D8SD20_9EURY
Cluster 6	RGC013101761	0.99863	Archaea;Euryarchaeota	95.43	2e-98	365	Uncharacterized protein n=3 Tax=Euryarchaeota TaxID=28890 RepID=A0A2A5VVY2_9EURY
Cluster 6	RGC007834020	0.99863	Archaea;Euryarchaeota	86.21	2e-107	395	Protoheme IX farnesyltransferase n=1 Tax=Marine Group II euryarchaeote MED-G34 TaxID=2007295 RepID=A0A2A5VVU0_9EURY
Cluster 6	RGC013157793	0.99863	Archaea;Euryarchaeota	89.14	7e-88	330	Uncharacterized protein n=3 Tax=Euryarchaeota TaxID=28890 RepID=A0A2E6UUY6_9EURY
Cluster 6	RGC028096871	0.99863	Archaea;Euryarchaeota	-	-	-
Cluster 6	RGC030717726	0.99863	Archaea;Euryarchaeota	-	-	-
Cluster 6	RGC019615862	0.99863	Archaea;Euryarchaeota	82.22	2e-70	271	Dihydropteroate synthase, DHPS (FolP) n=4 Tax=Euryarchaeota TaxID=28890 RepID=A0A075HH22_9EURY
Cluster 6	RGC038447698	0.99863	Archaea;Euryarchaeota	-	-	-
Cluster 6	RGC002537273	0.99863	Archaea;Euryarchaeota	-	-	-
Cluster 6	RGC035043251	0.99863	Archaea;Euryarchaeota	-	-	-
Cluster 6	RGC023473964	0.99863	Archaea;Euryarchaeota	-	-	-
Cluster 6	RGC015805744	0.99863	Archaea;Euryarchaeota	-	-	-
Cluster 6	RGC004554311	0.99863	Archaea;Euryarchaeota	97.77	0.0	655	Sodium:neurotransmitter symporter (TC.NSS) n=5 Tax=Euryarchaeota TaxID=28890 RepID=A0A075FTK3_9EURY
Cluster 6	RGC038335335	0.99863	Archaea;Euryarchaeota	-	-	-
Cluster 6	RGC005474451	0.99863	Archaea;Euryarchaeota	96.98	2e-176	625	Guanine permease n=1 Tax=Marine Group II euryarchaeote MED-G34 TaxID=2007295 RepID=A0A2A5VPP9_9EURY
Cluster 6	RGC037370910	0.99863	Archaea;Euryarchaeota	-	-	-
Cluster 6	RGC029801508	0.99825	Archaea;Euryarchaeota	-	-	-
Cluster 6	RGC020444991	0.98769	Archaea;Euryarchaeota	97.78	2e-71	274	Uncharacterized protein n=1 Tax=uncultured marine group II/III euryarchaeote AD1000_69_E07 TaxID=1457801 RepID=A0A075FWT9_9EURY
Cluster 6	RGC033480119	0.96563	Archaea;Euryarchaeota	-	-	-
Cluster 6	RGC008156553	0.96563	Archaea;Euryarchaeota	97.84	3e-160	571	Fibrillins and Ca2+-binding EGF-like domain family protein n=1 Tax=uncultured marine group II/III euryarchaeote KM3_71_E02 TaxID=1456494 RepID=A0A075HH28_9EURY
Cluster 6	RGC012260013	0.96563	Archaea;Euryarchaeota	87.61	2e-89	335	Uncharacterized protein n=3 Tax=Euryarchaeota TaxID=28890 RepID=A0A2E6UUW2_9EURY
Cluster 6	RGC037425107	0.96563	Archaea;Euryarchaeota	-	-	-
Cluster 6	RGC011748998	0.96563	Archaea;Euryarchaeota	97.07	4e-135	487	Uncharacterized protein n=4 Tax=Euryarchaeota TaxID=28890 RepID=A0A2A5VUF9_9EURY
Cluster 6	RGC038482416	0.96563	Archaea;Euryarchaeota	-	-	-
Cluster 6	RGC013351170	0.96563	Archaea;Euryarchaeota	90.14	2e-91	342	Uncharacterized protein n=3 Tax=environmental samples TaxID=2081902 RepID=A0A075FT90_9EURY
Cluster 6	RGC015167478	0.96563	Archaea;Euryarchaeota	89.12	3e-80	304	Uncharacterized protein n=1 Tax=uncultured marine group II/III euryarchaeote SAT1000_05_B04 TaxID=1456552 RepID=A0A075HYW1_9EURY
Cluster 6	RGC023155042	0.96563	Archaea;Euryarchaeota	-	-	-
Cluster 6	RGC007120338	0.96563	Archaea;Euryarchaeota	97.99	1e-176	626	PA14 domain-containing protein (MshQ) n=2 Tax=environmental samples TaxID=2081902 RepID=A0A075G4J4_9EURY
Cluster 6	RGC003693757	0.96563	Archaea;Euryarchaeota	95.63	0.0	657	Uncharacterized protein n=3 Tax=Euryarchaeota TaxID=28890 RepID=A0A2A5VQ19_9EURY
Cluster 6	RGC019250181	0.96563	Archaea;Euryarchaeota	-	-	-
Cluster 6	RGC022293442	0.96563	Archaea;Euryarchaeota	88.02	4e-81	306	Uncharacterized protein n=6 Tax=Euryarchaeota TaxID=28890 RepID=A0A2A5VR05_9EURY
Cluster 6	RGC005811708	0.96563	Archaea;Euryarchaeota	86.26	6e-142	511	Uncharacterized protein n=3 Tax=Euryarchaeota TaxID=28890 RepID=A0A2A5VRL7_9EURY
Cluster 6	RGC038403270	0.96563	Archaea;Euryarchaeota	-	-	-
Cluster 6	RGC029156721	0.96563	Archaea;Euryarchaeota	-	-	-
Cluster 6	RGC014402638	0.96563	Archaea;Euryarchaeota	87.44	4e-97	360	Uncharacterized protein n=1 Tax=uncultured marine group II/III euryarchaeote SAT1000_33_B09 TaxID=1456574 RepID=A0A075I9E8_9EURY
Cluster 6	RGC003530638	0.96563	Archaea;Euryarchaeota	89.15	5e-173	615	Glutamate/glutamine/aspartate/asparagine ABC transporter, periplasmic substrate-binding protein (AapJ, bztA) n=7 Tax=Euryarchaeota TaxID=28890 RepID=A0A075FIR1_9EURY
Cluster 6	RGC036615191	0.96563	Archaea;Euryarchaeota	-	-	-
Cluster 6	RGC036787144	0.96563	Archaea;Euryarchaeota	-	-	-
Cluster 6	RGC025655939	0.96563	Archaea;Euryarchaeota	-	-	-
Cluster 6	RGC015838094	0.96563	Archaea;Euryarchaeota	82.87	1e-66	259	Uncharacterized protein n=1 Tax=uncultured marine group II/III euryarchaeote SAT1000_19_E11 TaxID=1456566 RepID=A0A075ICM1_9EURY
Cluster 6	RGC010536742	0.96563	Archaea;Euryarchaeota	87.25	6e-110	404	Uncharacterized protein n=2 Tax=Euryarchaeota TaxID=28890 RepID=A0A2A5VTV1_9EURY
Cluster 6	RGC000291037	0.93211	Archaea;Euryarchaeota	29.38	1e-76	296	RCC1 domain-containing protein n=1 Tax=uncultured marine group II/III euryarchaeote SAT1000_51_D10 TaxID=1456587 RepID=A0A075IC71_9EURY
Cluster 6	RGC018866033	0.93211	Archaea;Euryarchaeota	-	-	-
Cluster 6	RGC001419293	0.93211	Archaea;Euryarchaeota	91.12	0.0	946	Uncharacterized protein n=6 Tax=Euryarchaeota TaxID=28890 RepID=A0A2A5VR05_9EURY
Cluster 6	RGC022268892	0.93211	Archaea;Euryarchaeota	-	-	-
Cluster 6	RGC002048845	0.93211	Archaea;Euryarchaeota	94.68	0.0	916	Fe-S cluster assembly protein SufB n=4 Tax=Euryarchaeota TaxID=28890 RepID=A0A2A5VSF5_9EURY
Cluster 6	RGC012951156	0.93211	Archaea;Euryarchaeota	96.02	2e-118	431	Nitroreductase n=3 Tax=environmental samples TaxID=2081902 RepID=A0A075FP60_9EURY
Cluster 6	RGC012518698	0.93211	Archaea;Euryarchaeota	89.37	1e-101	375	Aminopeptidase Y n=2 Tax=Euryarchaeota TaxID=28890 RepID=A0A075ICM6_9EURY
Cluster 6	RGC015127085	0.93211	Archaea;Euryarchaeota	90.24	1e-92	345	Low specificity L-threonine aldolase n=3 Tax=Euryarchaeota archaeon TaxID=2026739 RepID=A0A2D9WIL5_9EURY
Cluster 6	RGC019493876	0.93211	Archaea;Euryarchaeota	-	-	-
Cluster 6	RGC013620422	0.93211	Archaea;Euryarchaeota	96.38	6e-101	373	Periplasmic substrate binding protein (Fragment) n=1 Tax=uncultured marine group II euryarchaeote DeepAnt-JyKC7 TaxID=274855 RepID=Q673Q4_9EURY
Cluster 6	RGC025402628	0.93211	Archaea;Euryarchaeota	96.50	1e-70	272	Oligopeptide/dipeptide ABC transporter ATPase subunit (ABC.PE.A1) n=6 Tax=Euryarchaeota TaxID=28890 RepID=A0A075I818_9EURY
Cluster 6	RGC004268112	0.93211	Archaea;Euryarchaeota	-	-	-
Cluster 6	RGC000256470	0.93211	Archaea;Euryarchaeota	-	-	-
Cluster 6	RGC011860367	0.93211	Archaea;Euryarchaeota	99.58	2e-115	421	Triosephosphate isomerase n=4 Tax=environmental samples TaxID=2081902 RepID=A0A075GA81_9EURY
Cluster 6	RGC001036953	0.93211	Archaea;Euryarchaeota	-	-	-
Cluster 11	RGC014946987	0.93211	Archaea;Thaumarchaeota	-	-	-
Cluster 11	RGC016521163	0.93211	Archaea;Thaumarchaeota	91.46	8e-98	362	Uncharacterized protein n=1 Tax=uncultured marine thaumarchaeote KM3_65_A09 TaxID=1456223 RepID=A0A075HJ39_9ARCH
Cluster 12	RGC013624625	0.99863	Archaea;Thaumarchaeota	-	-	-
Cluster 12	RGC000587747	0.98769	Archaea;Thaumarchaeota	99.71	0.0	1308	Urea amidohydrolase alpha subunit (UreC) n=3 Tax=Thaumarchaeota TaxID=651137 RepID=A0A075H6W3_9ARCH
Cluster 12	RGC001032275	0.96563	Archaea;Thaumarchaeota	93.17	0.0	1011	Probable translation initiation factor IF-2 n=3 Tax=environmental samples TaxID=2081902 RepID=A0A075GZ13_9ARCH
Cluster 12	RGC001680039	0.93211	Archaea;Thaumarchaeota	89.64	0.0	860	Uncharacterized protein n=15 Tax=Thaumarchaeota TaxID=651137 RepID=A0A2A3T3N2_9ARCH
Cluster 12	RGC007585879	0.93211	Archaea;Thaumarchaeota	-	-	-
Cluster 12	RGC011540488	0.93211	Archaea;Thaumarchaeota	90.46	1e-119	436	5,10-methenyltetrahydrofolate synthetase n=1 Tax=Nitrosopumilales archaeon TaxID=2026768 RepID=A0A2E9MT33_9ARCH
Cluster 12	RGC012886408	0.93211	Archaea;Thaumarchaeota	92.98	3e-119	434	Pseudouridylate synthase-like protein (PUS10) n=2 Tax=environmental samples TaxID=2081902 RepID=A0A075HRH0_9ARCH
Cluster 12	RGC029668214	0.93211	Archaea;Thaumarchaeota	-	-	-
Cluster 15	RGC006845299	0.93211	Archaea;Thaumarchaeota	85.86	6e-151	540	Branched-chain-amino-acid aminotransferase n=2 Tax=environmental samples TaxID=2081902 RepID=A0A075HCA8_9ARCH
Cluster 15	RGC009806498	0.93211	Archaea;Thaumarchaeota	93.82	1e-116	426	Glutamine--scyllo-inositol transaminase n=1 Tax=uncultured marine thaumarchaeote KM3_65_A05 TaxID=1456222 RepID=A0A075HHD9_9ARCH
Cluster 16	RGC002844567	0.93211	Archaea;Thaumarchaeota	95.51	0.0	818	3-isopropylmalate dehydratase large subunit n=12 Tax=Thaumarchaeota TaxID=651137 RepID=A0A087RPH7_9ARCH
Cluster 16	RGC003721155	0.93211	Archaea;Thaumarchaeota	78.06	4e-169	601	Uncharacterized protein n=7 Tax=environmental samples TaxID=2081902 RepID=A0A075FM84_9ARCH
Cluster 16	RGC002684890	0.93211	Archaea;Thaumarchaeota	85.17	0.0	662	Regulatory protein ArsR (NrdD) n=6 Tax=environmental samples TaxID=2081902 RepID=A0A075HKV9_9ARCH
Cluster 2	RGC004936900	0.99863	Archaea;Thaumarchaeota	94.78	0.0	650	Diphthine synthase (DPH5) n=1 Tax=uncultured marine thaumarchaeote KM3_82_C03 TaxID=1456303 RepID=A0A075HV17_9ARCH
Cluster 2	RGC024701323	0.99863	Archaea;Thaumarchaeota	90.48	1e-69	268	Uncharacterized protein n=2 Tax=environmental samples TaxID=2081902 RepID=A0A075GHZ9_9ARCH
Cluster 2	RGC028125865	0.99863	Archaea;Thaumarchaeota	-	-	-
Cluster 2	RGC035192535	0.99863	Archaea;Thaumarchaeota	-	-	-
Cluster 2	RGC019015497	0.99863	Archaea;Thaumarchaeota	95.11	9e-95	352	Acetate--CoA ligase (ACSS, acs) n=3 Tax=environmental samples TaxID=2081902 RepID=A0A075H7W8_9ARCH
Cluster 2	RGC029112542	0.99863	Archaea;Thaumarchaeota	-	-	-
Cluster 2	RGC017226897	0.99863	Archaea;Thaumarchaeota	89.01	1e-89	335	NAD dependent epimerase/dehydratase family protein (GalE, GALE) n=1 Tax=uncultured marine thaumarchaeote KM3_74_H09 TaxID=1456276 RepID=A0A075HQX2_9ARCH
Cluster 2	RGC036479294	0.99863	Archaea;Thaumarchaeota	-	-	-
Cluster 2	RGC017128901	0.99863	Archaea;Thaumarchaeota	95.43	8e-90	336	Peptidase M24 (PepQ) n=1 Tax=uncultured marine thaumarchaeote KM3_82_G09 TaxID=1456306 RepID=A0A075HVK1_9ARCH
Cluster 2	RGC010499718	0.99863	Archaea;Thaumarchaeota	77.87	3e-99	368	DNA double-strand break repair protein Mre11 n=6 Tax=Thaumarchaeota TaxID=651137 RepID=A0A2A3T2L8_9ARCH
Cluster 2	RGC027170025	0.99863	Archaea;Thaumarchaeota	-	-	-
Cluster 2	RGC013438421	0.99863	Archaea;Thaumarchaeota	98.65	3e-116	424	Putative polysaccharide deacetylase n=1 Tax=uncultured marine thaumarchaeote KM3_89_C12 TaxID=1456339 RepID=A0A075HX87_9ARCH
Cluster 2	RGC017932370	0.99863	Archaea;Thaumarchaeota	-	-	-
Cluster 2	RGC021673670	0.99863	Archaea;Thaumarchaeota	-	-	-
Cluster 2	RGC013197893	0.99863	Archaea;Thaumarchaeota	75.64	2e-86	325	Chitinase n=2 Tax=environmental samples TaxID=2081902 RepID=A0A075FYX6_9ARCH
Cluster 2	RGC020576024	0.99863	Archaea;Thaumarchaeota	-	-	-
Cluster 2	RGC007012465	0.99863	Archaea;Thaumarchaeota	83.44	3e-136	491	Glucose-1-phosphate thymidyltransferase (RfbA, rffH) n=2 Tax=environmental samples TaxID=2081902 RepID=A0A075HPA4_9ARCH
Cluster 2	RGC008636028	0.99863	Archaea;Thaumarchaeota	82.61	3e-118	431	Membrane-associated Zn-dependent protease n=3 Tax=cellular organisms TaxID=131567 RepID=A0A075HT67_9ARCH
Cluster 2	RGC020387361	0.99863	Archaea;Thaumarchaeota	89.77	1e-83	315	ABC transporter-like protein (PhnC) n=11 Tax=cellular organisms TaxID=131567 RepID=A0A075HSU9_9ARCH
Cluster 2	RGC024998852	0.99863	Archaea;Thaumarchaeota	93.15	1e-71	275	ORC1-type DNA replication protein n=10 Tax=environmental samples TaxID=2081902 RepID=A0A075GEX8_9ARCH
Cluster 2	RGC018919708	0.99863	Archaea;Thaumarchaeota	88.52	1e-87	328	Putative Formyl transferase (PurN) n=3 Tax=Thaumarchaeota TaxID=651137 RepID=A0A075GS56_9ARCH
Cluster 2	RGC020184681	0.99863	Archaea;Thaumarchaeota	89.83	3e-75	287	Zinc metalloprotease RasP protein n=6 Tax=Thaumarchaeota TaxID=651137 RepID=A0A087RP57_9ARCH
Cluster 2	RGC017029492	0.99863	Archaea;Thaumarchaeota	-	-	-
Cluster 2	RGC021881330	0.99863	Archaea;Thaumarchaeota	-	-	-
Cluster 2	RGC002417188	0.99863	Archaea;Thaumarchaeota	56.38	3e-75	290	Uncharacterized protein n=2 Tax=environmental samples TaxID=2081902 RepID=A0A075HIE7_9ARCH
Cluster 2	RGC024344059	0.99863	Archaea;Thaumarchaeota	92.05	1e-74	285	Tryptophan synthase beta chain n=28 Tax=Thaumarchaeota TaxID=651137 RepID=A0A087RNP3_9ARCH
Cluster 2	RGC016617428	0.99863	Archaea;Thaumarchaeota	93.43	2e-89	335	Aspartate ammonia-lyase protein n=1 Tax=Marine Group I thaumarchaeote SCGC AAA799-O18 TaxID=1502294 RepID=A0A087RMS5_9ARCH
Cluster 2	RGC012325215	0.98769	Archaea;Thaumarchaeota	85.84	5e-108	397	NAD dependent epimerase/dehydratase family protein (GalE, GALE) n=1 Tax=uncultured marine thaumarchaeote KM3_74_H09 TaxID=1456276 RepID=A0A075HQX2_9ARCH
Cluster 2	RGC011382397	0.98769	Archaea;Thaumarchaeota	80.66	7e-103	380	Glutamyl-tRNA(Gln) amidotransferase subunit E n=1 Tax=uncultured marine thaumarchaeote AD1000_14_F02 TaxID=1455892 RepID=A0A075FJX1_9ARCH
Cluster 2	RGC011482629	0.96563	Archaea;Thaumarchaeota	95.04	9e-129	466	tRNA (5-methylaminomethyl-2-thiouridylate)-methyltransferase n=2 Tax=environmental samples TaxID=2081902 RepID=A0A075I7B9_9ARCH
Cluster 2	RGC003224632	0.96563	Archaea;Thaumarchaeota	97.53	0.0	803	Lysine--tRNA ligase n=5 Tax=Thaumarchaeota TaxID=651137 RepID=A0A075GSF8_9ARCH
Cluster 2	RGC013229741	0.96563	Archaea;Thaumarchaeota	93.75	4e-115	421	3,4-dihydroxy-2-butanone 4-phosphate synthase n=21 Tax=cellular organisms TaxID=131567 RepID=A0A075H2M1_9ARCH
Cluster 2	RGC020805739	0.96563	Archaea;Thaumarchaeota	87.36	6e-75	286	Peptidase M24 (PepQ) n=10 Tax=Thaumarchaeota TaxID=651137 RepID=A0A075GNJ2_9ARCH
Cluster 2	RGC001279196	0.96563	Archaea;Thaumarchaeota	94.17	0.0	1078	Aminoacyl-tRNA synthetase class Ia (VARS, valS) n=1 Tax=uncultured marine thaumarchaeote KM3_115_A11 TaxID=1455988 RepID=A0A075GC45_9ARCH
Cluster 2	RGC017780855	0.96563	Archaea;Thaumarchaeota	96.34	4e-101	373	Protein NirD n=12 Tax=cellular organisms TaxID=131567 RepID=A0A087RN43_9ARCH
Cluster 2	RGC024759448	0.96563	Archaea;Thaumarchaeota	-	-	-
Cluster 2	RGC014504219	0.96563	Archaea;Thaumarchaeota	98.13	1e-121	442	Lysine--tRNA ligase n=5 Tax=Thaumarchaeota TaxID=651137 RepID=A0A075GSF8_9ARCH
Cluster 2	RGC029796494	0.96563	Archaea;Thaumarchaeota	-	-	-
Cluster 2	RGC021299219	0.96563	Archaea;Thaumarchaeota	97.09	5e-89	333	Polyprenyl synthetase (IdsA) n=2 Tax=Thaumarchaeota TaxID=651137 RepID=A0A075I7V2_9ARCH
Cluster 2	RGC011861996	0.96563	Archaea;Thaumarchaeota	88.61	9e-118	429	S-adenosyl-L-methionine-dependent tRNA 4-demethylwyosine synthase n=14 Tax=Thaumarchaeota TaxID=651137 RepID=A0A087S4G3_9ARCH
Cluster 2	RGC004533499	0.96563	Archaea;Thaumarchaeota	92.44	8e-180	637	Zn-dependent oxidoreductase n=13 Tax=Thaumarchaeota TaxID=651137 RepID=A0A2E9MT72_9ARCH
Cluster 2	RGC023013885	0.96563	Archaea;Thaumarchaeota	-	-	-
Cluster 2	RGC026389774	0.96563	Archaea;Thaumarchaeota	98.52	8e-71	272	Peptidyl-prolyl isomerase (PPIB, ppiB) n=9 Tax=environmental samples TaxID=2081902 RepID=A0A075HNV6_9ARCH
Cluster 2	RGC019309765	0.96563	Archaea;Thaumarchaeota	91.21	5e-90	336	Histidinol-phosphate aminotransferase protein n=10 Tax=Thaumarchaeota TaxID=651137 RepID=A0A087RM75_9ARCH
Cluster 2	RGC026607501	0.96563	Archaea;Thaumarchaeota	95.45	3e-67	260	Mov34/MPN/PAD-1 family protein n=3 Tax=environmental samples TaxID=2081902 RepID=A0A075HT45_9ARCH
Cluster 2	RGC011089680	0.96563	Archaea;Thaumarchaeota	97.56	4e-133	481	Translation elongation factor n=1 Tax=uncultured marine thaumarchaeote SAT1000_12_D12 TaxID=1456378 RepID=A0A075I582_9ARCH
Cluster 2	RGC001862521	0.96563	Archaea;Thaumarchaeota	92.15	0.0	942	Radical SAM protein n=12 Tax=Thaumarchaeota TaxID=651137 RepID=A0A2E3KFP4_9ARCH
Cluster 2	RGC001418512	0.96563	Archaea;Thaumarchaeota	89.25	0.0	850	AAA family ATPase (VCP, CDC48) n=4 Tax=environmental samples TaxID=2081902 RepID=A0A075HNB8_9ARCH
Cluster 2	RGC025126510	0.96563	Archaea;Thaumarchaeota	99.31	9e-78	295	NADH dehydrogenase (Ubiquinone) 30 kDa subunit (NuoC) n=1 Tax=uncultured marine thaumarchaeote KM3_32_A02 TaxID=1456122 RepID=A0A075GXX3_9ARCH
Cluster 2	RGC003485146	0.96563	Archaea;Thaumarchaeota	94.68	0.0	763	tRNA-splicing ligase RtcB n=13 Tax=Archaea TaxID=2157 RepID=A0A075HC60_9ARCH
Cluster 2	RGC009403538	0.96563	Archaea;Thaumarchaeota	93.98	2e-144	518	Coenzyme F420-dependent N5 n=16 Tax=Thaumarchaeota TaxID=651137 RepID=A0A087S4R9_9ARCH
Cluster 2	RGC025340540	0.96563	Archaea;Thaumarchaeota	-	-	-
Cluster 2	RGC020912908	0.96563	Archaea;Thaumarchaeota	95.98	1e-92	345	D-3-phosphoglycerate dehydrogenase protein n=16 Tax=Thaumarchaeota TaxID=651137 RepID=A0A087S3V5_9ARCH
Cluster 2	RGC022103152	0.96563	Archaea;Thaumarchaeota	94.05	1e-91	342	Isopentenyl-diphosphate delta-isomerase (Idi, IDI) n=14 Tax=Thaumarchaeota TaxID=651137 RepID=A0A075FV19_9ARCH
Cluster 2	RGC026988176	0.96563	Archaea;Thaumarchaeota	98.46	3e-66	257	Phosphoglycolate phosphatase n=3 Tax=environmental samples TaxID=2081902 RepID=A0A075GM76_9ARCH
Cluster 2	RGC025910653	0.96563	Archaea;Thaumarchaeota	90.58	2e-67	261	NUDIX hydrolase n=1 Tax=uncultured marine thaumarchaeote SAT1000_41_C02 TaxID=1456409 RepID=A0A075IAI6_9ARCH
Cluster 2	RGC002480953	0.96563	Archaea;Thaumarchaeota	86.68	0.0	811	Thioredoxin n=1 Tax=Nitrosopumilales archaeon TaxID=2026768 RepID=A0A2E9MTZ6_9ARCH
Cluster 2	RGC016833056	0.96563	Archaea;Thaumarchaeota	96.95	3e-107	394	Leucine--tRNA ligase n=6 Tax=cellular organisms TaxID=131567 RepID=A0A075HT30_9ARCH
Cluster 2	RGC031940432	0.96563	Archaea;Thaumarchaeota	-	-	-
Cluster 2	RGC029039086	0.96563	Archaea;Thaumarchaeota	-	-	-
Cluster 2	RGC025542244	0.96563	Archaea;Thaumarchaeota	97.87	1e-75	288	Plastocyanin n=1 Tax=uncultured marine thaumarchaeote KM3_98_C03 TaxID=1456352 RepID=A0A075I2X8_9ARCH
Cluster 2	RGC007147594	0.96563	Archaea;Thaumarchaeota	98.25	9e-157	560	Probable endonuclease 4 n=6 Tax=environmental samples TaxID=2081902 RepID=A0A075GR34_9ARCH
Cluster 2	RGC006190216	0.96563	Archaea;Thaumarchaeota	95.87	2e-162	579	Coenzyme A biosynthesis bifunctional protein CoaBC n=15 Tax=Thaumarchaeota TaxID=651137 RepID=A0A075H4E0_9ARCH
Cluster 2	RGC026161710	0.96563	Archaea;Thaumarchaeota	97.04	4e-67	260	Orotidine 5'-phosphate decarboxylase (PyrF) n=1 Tax=uncultured marine thaumarchaeote SAT1000_41_C02 TaxID=1456409 RepID=A0A075IAU3_9ARCH
Cluster 2	RGC012158354	0.96563	Archaea;Thaumarchaeota	97.01	2e-116	425	8-amino-7-oxononanoate synthase (Kbl, GCAT) n=1 Tax=uncultured marine thaumarchaeote KM3_173_D12 TaxID=1456049 RepID=A0A075GMK9_9ARCH
Cluster 2	RGC021888171	0.96563	Archaea;Thaumarchaeota	94.67	4e-87	327	NADH-ubiquinone oxidoreductase subunit D (NuoD) n=22 Tax=Thaumarchaeota TaxID=651137 RepID=A0A075GQF0_9ARCH
Cluster 2	RGC035080176	0.96563	Archaea;Thaumarchaeota	-	-	-
Cluster 2	RGC035525451	0.96563	Archaea;Thaumarchaeota	-	-	-
Cluster 2	RGC017177558	0.96563	Archaea;Thaumarchaeota	94.87	3e-109	400	Ribosomal protein S12 methylthiotransferase RimO (Fragment) n=4 Tax=Thaumarchaeota TaxID=651137 RepID=A0A087S4D6_9ARCH
Cluster 2	RGC012787739	0.96563	Archaea;Thaumarchaeota	93.45	4e-121	441	Dehydrogenase n=14 Tax=Thaumarchaeota TaxID=651137 RepID=A0A2A3T6U5_9ARCH
Cluster 2	RGC013980882	0.96563	Archaea;Thaumarchaeota	93.09	1e-100	372	Transcriptional regulator n=3 Tax=Nitrosopumilales archaeon TaxID=2026768 RepID=A0A2A3T889_9ARCH
Cluster 2	RGC021043698	0.96563	Archaea;Thaumarchaeota	94.22	3e-93	347	Radical SAM protein n=12 Tax=Thaumarchaeota TaxID=651137 RepID=A0A2E3KFP4_9ARCH
Cluster 2	RGC021178709	0.96563	Archaea;Thaumarchaeota	89.53	1e-79	302	Fe-S cluster assembly protein SufD n=3 Tax=cellular organisms TaxID=131567 RepID=A0A2E3KF35_9ARCH
Cluster 2	RGC014161786	0.96563	Archaea;Thaumarchaeota	93.09	6e-112	410	Uncharacterized protein n=7 Tax=environmental samples TaxID=2081902 RepID=A0A075FM84_9ARCH
Cluster 2	RGC038692593	0.96563	Archaea;Thaumarchaeota	-	-	-
Cluster 2	RGC009389656	0.96563	Archaea;Thaumarchaeota	93.21	9e-136	489	ABC transporter-like protein (ABC-2.AB.A) n=14 Tax=Thaumarchaeota TaxID=651137 RepID=A0A075HNA9_9ARCH
Cluster 2	RGC023703011	0.96563	Archaea;Thaumarchaeota	96.77	3e-80	303	Peptidase M24 (PepQ) n=3 Tax=environmental samples TaxID=2081902 RepID=A0A075HLL5_9ARCH
Cluster 2	RGC029030004	0.96563	Archaea;Thaumarchaeota	-	-	-
Cluster 2	RGC011012874	0.96563	Archaea;Thaumarchaeota	91.06	3e-115	421	Orotidine 5'-phosphate decarboxylase (PyrF) n=2 Tax=environmental samples TaxID=2081902 RepID=A0A075HXP9_9ARCH
Cluster 2	RGC032647090	0.96563	Archaea;Thaumarchaeota	-	-	-
Cluster 2	RGC009221940	0.96563	Archaea;Thaumarchaeota	96.25	4e-147	527	LPPG:FO 2-phospho-L-lactate transferase (CofD) n=7 Tax=environmental samples TaxID=2081902 RepID=A0A075FLU5_9ARCH
Cluster 2	RGC011012929	0.96563	Archaea;Thaumarchaeota	94.33	5e-125	454	3-methyl-2-oxobutanoate hydroxymethyltransferase n=19 Tax=Thaumarchaeota TaxID=651137 RepID=A0A2A3T657_9ARCH
Cluster 2	RGC009831045	0.96563	Archaea;Thaumarchaeota	89.62	8e-134	483	Glucose sorbosone dehydrogenase n=1 Tax=uncultured marine thaumarchaeote KM3_31_D02 TaxID=1456117 RepID=A0A075H1V9_9ARCH
Cluster 2	RGC005053367	0.96563	Archaea;Thaumarchaeota	99.42	0.0	699	Putative dehydrogenase n=1 Tax=uncultured marine thaumarchaeote KM3_38_E02 TaxID=1456138 RepID=A0A075H509_9ARCH
Cluster 2	RGC007902110	0.96563	Archaea;Thaumarchaeota	94.77	1e-154	553	Serine hydroxymethyltransferase n=21 Tax=Thaumarchaeota TaxID=651137 RepID=A0A075H5C1_9ARCH
Cluster 2	RGC018124542	0.96563	Archaea;Thaumarchaeota	94.15	5e-88	330	TRF2 domain-containing protein n=3 Tax=environmental samples TaxID=2081902 RepID=A0A075GN83_9ARCH
Cluster 2	RGC020025819	0.96563	Archaea;Thaumarchaeota	94.08	2e-75	288	Dihydroorotate dehydrogenase n=8 Tax=Thaumarchaeota TaxID=651137 RepID=A0A2A3T7E6_9ARCH
Cluster 2	RGC024001870	0.96563	Archaea;Thaumarchaeota	89.47	1e-70	271	Uncharacterized protein n=1 Tax=uncultured marine thaumarchaeote KM3_70_D05 TaxID=1456251 RepID=A0A075HM16_9ARCH
Cluster 2	RGC017878247	0.96563	Archaea;Thaumarchaeota	85.71	2e-85	321	GTPase HflX n=5 Tax=cellular organisms TaxID=131567 RepID=A0A075HKX3_9ARCH
Cluster 2	RGC005645131	0.96563	Archaea;Thaumarchaeota	96.95	0.0	649	dTDP-glucose 4,6-dehydratase (RfbB, rffG) n=1 Tax=uncultured marine thaumarchaeote KM3_38_E02 TaxID=1456138 RepID=A0A075H301_9ARCH
Cluster 2	RGC013325214	0.96563	Archaea;Thaumarchaeota	-	-	-
Cluster 2	RGC002145340	0.96563	Archaea;Thaumarchaeota	89.87	0.0	820	Aspartate/glutamate/uridylate kinase (LysC) n=10 Tax=Thaumarchaeota TaxID=651137 RepID=A0A075H676_9ARCH
Cluster 2	RGC009612429	0.96563	Archaea;Thaumarchaeota	96.20	2e-139	501	Coenzyme A biosynthesis bifunctional protein CoaBC n=15 Tax=Thaumarchaeota TaxID=651137 RepID=A0A075H4E0_9ARCH
Cluster 2	RGC038852072	0.96563	Archaea;Thaumarchaeota	-	-	-
Cluster 2	RGC022252581	0.96563	Archaea;Thaumarchaeota	90.24	1e-72	278	Aminoacyl-tRNA synthetase class Ia (VARS, valS) n=1 Tax=uncultured marine thaumarchaeote KM3_115_A11 TaxID=1455988 RepID=A0A075GC45_9ARCH
Cluster 2	RGC018639751	0.96563	Archaea;Thaumarchaeota	90.86	3e-91	340	Enoyl-CoA hydratase/isomerase (Crt) n=2 Tax=Thaumarchaeota TaxID=651137 RepID=A0A075I3M4_9ARCH
Cluster 2	RGC001683843	0.96563	Archaea;Thaumarchaeota	87.23	0.0	873	DNA-directed RNA polymerase subunit beta n=12 Tax=Thaumarchaeota TaxID=651137 RepID=A0A2E3KFR6_9ARCH
Cluster 2	RGC015756834	0.96563	Archaea;Thaumarchaeota	93.63	2e-107	394	AAA family ATPase (VCP, CDC48) n=4 Tax=environmental samples TaxID=2081902 RepID=A0A075HNB8_9ARCH
Cluster 2	RGC024502778	0.96563	Archaea;Thaumarchaeota	96.67	1e-78	298	D-3-phosphoglycerate dehydrogenase protein n=16 Tax=Thaumarchaeota TaxID=651137 RepID=A0A087S3V5_9ARCH
Cluster 2	RGC004011001	0.96563	Archaea;Thaumarchaeota	94.65	0.0	711	Putative [LysW]-aminoadipate semialdehyde/glutamate semialdehyde transaminase n=3 Tax=environmental samples TaxID=2081902 RepID=A0A075IAY4_9ARCH
Cluster 2	RGC016824626	0.96563	Archaea;Thaumarchaeota	88.27	7e-70	270	Glutamate racemase (MurI) n=1 Tax=uncultured marine thaumarchaeote KM3_36_B08 TaxID=1456135 RepID=A0A075H4B5_9ARCH
Cluster 2	RGC026951590	0.96563	Archaea;Thaumarchaeota	96.15	3e-70	270	Ammonia monooxygenase subunit A (AmoA) n=1678 Tax=Archaea TaxID=2157 RepID=A0A075G223_9ARCH
Cluster 2	RGC030849024	0.96563	Archaea;Thaumarchaeota	-	-	-
Cluster 2	RGC012782276	0.96563	Archaea;Thaumarchaeota	92.11	1e-104	386	Phenylalanyl-tRNA synthetase subunit beta (FARSB, pheT) n=17 Tax=Thaumarchaeota TaxID=651137 RepID=A0A075HDC3_9ARCH
Cluster 2	RGC004010993	0.96563	Archaea;Thaumarchaeota	-	-	-
Cluster 2	RGC022827574	0.96563	Archaea;Thaumarchaeota	89.63	1e-79	301	Uncharacterized protein n=16 Tax=Thaumarchaeota TaxID=651137 RepID=A0A2A3T161_9ARCH
Cluster 2	RGC005962405	0.96563	Archaea;Thaumarchaeota	86.65	5e-159	567	DNA primase large subunit PriL n=1 Tax=uncultured marine thaumarchaeote KM3_178_G06 TaxID=1456060 RepID=A0A075GTE9_9ARCH
Cluster 2	RGC006433367	0.96563	Archaea;Thaumarchaeota	93.56	2e-157	562	Quinolinate synthase A n=17 Tax=Thaumarchaeota TaxID=651137 RepID=A0A075H7V2_9ARCH
Cluster 2	RGC012523788	0.96563	Archaea;Thaumarchaeota	96.96	2e-116	425	Exosome complex component Rrp41 n=5 Tax=Thaumarchaeota TaxID=651137 RepID=A0A075HXT7_9ARCH
Cluster 2	RGC010594446	0.96563	Archaea;Thaumarchaeota	86.51	1e-119	436	Phenylalanyl-tRNA synthetase subunit alpha (FARSA, pheS) n=1 Tax=uncultured marine thaumarchaeote KM3_115_A11 TaxID=1455988 RepID=A0A075G7M3_9ARCH
Cluster 2	RGC015252841	0.96563	Archaea;Thaumarchaeota	88.94	2e-95	355	Glutamyl-tRNA(Gln) amidotransferase subunit E n=1 Tax=uncultured marine thaumarchaeote KM3_47_A07 TaxID=1456166 RepID=A0A075H428_9ARCH
Cluster 2	RGC008397100	0.96563	Archaea;Thaumarchaeota	88.57	7e-122	444	CaCA family Na(+)/Ca(+) antiporter (YrbG) n=2 Tax=environmental samples TaxID=2081902 RepID=A0A075IEB0_9ARCH
Cluster 2	RGC027892663	0.96563	Archaea;Thaumarchaeota	-	-	-
Cluster 2	RGC020248424	0.96563	Archaea;Thaumarchaeota	91.53	7e-89	332	Arginine--tRNA ligase n=13 Tax=Thaumarchaeota TaxID=651137 RepID=A0A075HHS7_9ARCH
Cluster 2	RGC012363208	0.96563	Archaea;Thaumarchaeota	92.27	7e-123	446	Adenylosuccinate synthetase n=1 Tax=Thaumarchaeota archaeon TaxID=2026795 RepID=A0A2E3KFU2_9ARCH
Cluster 2	RGC020644904	0.96563	Archaea;Thaumarchaeota	86.29	1e-81	308	Uncharacterized protein n=3 Tax=environmental samples TaxID=2081902 RepID=A0A075H391_9ARCH
Cluster 2	RGC015617437	0.96563	Archaea;Thaumarchaeota	96.37	1e-86	325	Uncharacterized protein n=3 Tax=environmental samples TaxID=2081902 RepID=A0A075GZ70_9ARCH
Cluster 2	RGC015430594	0.96563	Archaea;Thaumarchaeota	91.79	4e-105	387	Thioredoxin-disulfide reductase n=1 Tax=Thaumarchaeota archaeon TaxID=2026795 RepID=A0A2E3KGX5_9ARCH
Cluster 2	RGC020547533	0.96563	Archaea;Thaumarchaeota	97.53	1e-83	315	50S ribosomal protein L18 n=3 Tax=environmental samples TaxID=2081902 RepID=A0A075GZG1_9ARCH
Cluster 2	RGC005464275	0.96563	Archaea;Thaumarchaeota	87.95	8e-171	607	Biotin--acetyl-CoA-carboxylase ligase (BirA) n=1 Tax=uncultured marine thaumarchaeote KM3_69_H10 TaxID=1456245 RepID=A0A075HIS0_9ARCH
Cluster 2	RGC036929060	0.96563	Archaea;Thaumarchaeota	-	-	-
Cluster 2	RGC013177412	0.96563	Archaea;Thaumarchaeota	-	-	-
Cluster 2	RGC010358669	0.96563	Archaea;Thaumarchaeota	89.37	2e-117	428	Uncharacterized protein n=3 Tax=environmental samples TaxID=2081902 RepID=A0A075H8F6_9ARCH
Cluster 2	RGC018225932	0.96563	Archaea;Thaumarchaeota	85.11	2e-86	325	Peptidase S8/S53 subtilisin kexin sedolisin (Vpr) n=4 Tax=environmental samples TaxID=2081902 RepID=A0A075I8G5_9ARCH
Cluster 2	RGC017843500	0.96563	Archaea;Thaumarchaeota	87.30	1e-77	295	KH domain protein n=1 Tax=Marine Group I thaumarchaeote SCGC AAA799-O18 TaxID=1502294 RepID=A0A087RP92_9ARCH
Cluster 2	RGC027084184	0.96563	Archaea;Thaumarchaeota	-	-	-
Cluster 2	RGC009159305	0.96563	Archaea;Thaumarchaeota	92.16	2e-112	412	Phosphoribosylformylglycinamidine synthase subunit PurL n=1 Tax=Nitrosopumilales archaeon TaxID=2026768 RepID=A0A2A3T293_9ARCH
Cluster 2	RGC033084178	0.96563	Archaea;Thaumarchaeota	-	-	-
Cluster 2	RGC035417465	0.96563	Archaea;Thaumarchaeota	-	-	-
Cluster 2	RGC024358357	0.96563	Archaea;Thaumarchaeota	98.68	6e-80	303	D-3-phosphoglycerate dehydrogenase protein n=16 Tax=Thaumarchaeota TaxID=651137 RepID=A0A087S3V5_9ARCH
Cluster 2	RGC024608254	0.96563	Archaea;Thaumarchaeota	94.59	1e-73	281	Sulfopyruvate decarboxylase subunit beta ( comE) n=1 Tax=uncultured marine thaumarchaeote KM3_60_F11 TaxID=1456212 RepID=A0A075HH19_9ARCH
Cluster 2	RGC011184891	0.96563	Archaea;Thaumarchaeota	88.98	5e-113	414	Uncharacterized protein n=2 Tax=environmental samples TaxID=2081902 RepID=A0A075HGZ3_9ARCH
Cluster 2	RGC024336715	0.96563	Archaea;Thaumarchaeota	-	-	-
Cluster 2	RGC008312679	0.96563	Archaea;Thaumarchaeota	87.32	3e-134	484	Uncharacterized protein n=2 Tax=environmental samples TaxID=2081902 RepID=A0A075HGZ3_9ARCH
Cluster 2	RGC019723647	0.96563	Archaea;Thaumarchaeota	95.56	2e-85	321	Tyrosine--tRNA ligase n=10 Tax=Thaumarchaeota TaxID=651137 RepID=A0A075GKY2_9ARCH
Cluster 2	RGC020809938	0.96563	Archaea;Thaumarchaeota	93.64	8e-87	325	2-alkenal reductase n=1 Tax=uncultured marine thaumarchaeote SAT1000_18_D03 TaxID=1456391 RepID=A0A075ICB5_9ARCH
Cluster 2	RGC016524902	0.96563	Archaea;Thaumarchaeota	-	-	-
Cluster 2	RGC017291141	0.96563	Archaea;Thaumarchaeota	87.23	4e-80	303	Threonine--tRNA ligase n=25 Tax=TACK group TaxID=1783275 RepID=A0A075HLJ3_9ARCH
Cluster 2	RGC017730067	0.96563	Archaea;Thaumarchaeota	92.90	6e-82	310	Radical SAM domain-containing protein (PflA, pflC, pflE) n=13 Tax=Thaumarchaeota TaxID=651137 RepID=A0A075H5F2_9ARCH
Cluster 2	RGC020242314	0.96563	Archaea;Thaumarchaeota	93.04	3e-80	304	Uncharacterized protein n=6 Tax=environmental samples TaxID=2081902 RepID=A0A075HDN3_9ARCH
Cluster 2	RGC012031558	0.96563	Archaea;Thaumarchaeota	93.64	2e-124	452	Glutamyl-tRNA(Gln) amidotransferase subunit D n=2 Tax=Thaumarchaeota TaxID=651137 RepID=A0A075FPN1_9ARCH
Cluster 2	RGC017226907	0.96563	Archaea;Thaumarchaeota	77.84	3e-74	284	5-deoxyadenosylcobinamide phosphate nucleotidyltransferase (IspD) n=7 Tax=cellular organisms TaxID=131567 RepID=A0A075H9B6_9ARCH
Cluster 2	RGC027677273	0.96563	Archaea;Thaumarchaeota	-	-	-
Cluster 2	RGC019495670	0.96563	Archaea;Thaumarchaeota	95.03	3e-97	360	Adenylylsulfate reductase, thioredoxin dependent (CysH) n=1 Tax=uncultured marine thaumarchaeote KM3_87_G04 TaxID=1456330 RepID=A0A075HVS9_9ARCH
Cluster 2	RGC018537923	0.96563	Archaea;Thaumarchaeota	93.51	1e-92	345	Ribosomal protein L6 (RP-L6, rplF) n=2 Tax=environmental samples TaxID=2081902 RepID=A0A075I7L2_9ARCH
Cluster 2	RGC016766996	0.96563	Archaea;Thaumarchaeota	94.39	9e-100	369	Probable cobalt-precorrin-6B C(15)-methyltransferase (decarboxylating) n=1 Tax=uncultured marine thaumarchaeote KM3_79_C04 TaxID=1456294 RepID=A0A075HTQ7_9ARCH
Cluster 2	RGC011477772	0.96563	Archaea;Thaumarchaeota	91.32	2e-124	451	Cyclic dehypoxanthine futalosine synthase n=8 Tax=Thaumarchaeota TaxID=651137 RepID=B3T792_9ARCH
Cluster 2	RGC001706653	0.96563	Archaea;Thaumarchaeota	97.60	0.0	996	Peptidase S8/S53 subtilisin kexin sedolisin n=1 Tax=uncultured marine thaumarchaeote KM3_201_G07 TaxID=1456095 RepID=A0A075GWJ1_9ARCH
Cluster 2	RGC005727402	0.96563	Archaea;Thaumarchaeota	92.62	1e-146	526	Coenzyme A biosynthesis bifunctional protein CoaBC n=15 Tax=Thaumarchaeota TaxID=651137 RepID=A0A075H4E0_9ARCH
Cluster 2	RGC015804148	0.96563	Archaea;Thaumarchaeota	87.25	6e-84	317	Uncharacterized protein n=2 Tax=environmental samples TaxID=2081902 RepID=A0A075G1A7_9ARCH
Cluster 2	RGC018268978	0.96563	Archaea;Thaumarchaeota	87.23	7e-88	329	Tryptophan synthase alpha chain n=10 Tax=Thaumarchaeota TaxID=651137 RepID=A0A2E3KEV9_9ARCH
Cluster 2	RGC019491961	0.96563	Archaea;Thaumarchaeota	90.00	1e-86	325	Glutamine amidotransferase class I (GuaA) n=8 Tax=environmental samples TaxID=2081902 RepID=A0A075GEW5_9ARCH
Cluster 2	RGC030585300	0.96563	Archaea;Thaumarchaeota	-	-	-
Cluster 2	RGC012234474	0.96563	Archaea;Thaumarchaeota	97.74	5e-121	436	Peptidase S8/S53 subtilisin kexin sedolisin n=1 Tax=uncultured marine thaumarchaeote KM3_201_G07 TaxID=1456095 RepID=A0A075GWJ1_9ARCH
Cluster 2	RGC030320422	0.96563	Archaea;Thaumarchaeota	-	-	-
Cluster 2	RGC016821787	0.96563	Archaea;Thaumarchaeota	97.46	1e-104	385	Signal recognition particle 54 kDa protein n=16 Tax=Thaumarchaeota TaxID=651137 RepID=A0A075HGU5_9ARCH
Cluster 2	RGC011733384	0.96563	Archaea;Thaumarchaeota	98.32	8e-119	433	Prephenate dehydrogenase (TyrA2) n=1 Tax=uncultured marine thaumarchaeote KM3_75_F06 TaxID=1456280 RepID=A0A075HM84_9ARCH
Cluster 2	RGC036295218	0.96563	Archaea;Thaumarchaeota	-	-	-
Cluster 2	RGC026460941	0.96563	Archaea;Thaumarchaeota	-	-	-
Cluster 2	RGC024038382	0.96563	Archaea;Thaumarchaeota	-	-	-
Cluster 2	RGC016797720	0.96563	Archaea;Thaumarchaeota	81.73	2e-71	275	Uncharacterized protein n=6 Tax=Thaumarchaeota TaxID=651137 RepID=B3T386_9ARCH
Cluster 2	RGC020889029	0.96563	Archaea;Thaumarchaeota	93.68	2e-90	338	NADH-ubiquinone oxidoreductase subunit D (NuoD) n=22 Tax=Thaumarchaeota TaxID=651137 RepID=A0A075GQF0_9ARCH
Cluster 2	RGC013785264	0.96563	Archaea;Thaumarchaeota	99.54	2e-121	441	Uncharacterized protein n=2 Tax=Thaumarchaeota TaxID=651137 RepID=A0A2E9MUQ4_9ARCH
Cluster 2	RGC018225643	0.96563	Archaea;Thaumarchaeota	-	-	-
Cluster 2	RGC024746951	0.96563	Archaea;Thaumarchaeota	-	-	-
Cluster 2	RGC016039783	0.96563	Archaea;Thaumarchaeota	-	-	-
Cluster 2	RGC002362350	0.96563	Archaea;Thaumarchaeota	88.89	0.0	772	Cobyrinate a,c-diamide synthase n=5 Tax=Thaumarchaeota TaxID=651137 RepID=A0A2A3T7G7_9ARCH
Cluster 2	RGC019123336	0.96563	Archaea;Thaumarchaeota	90.11	2e-89	334	Exosome complex component Csl4 n=2 Tax=environmental samples TaxID=2081902 RepID=A0A075HXN3_9ARCH
Cluster 2	RGC017878262	0.96563	Archaea;Thaumarchaeota	89.95	1e-90	338	Tryptophan synthase alpha chain n=16 Tax=Thaumarchaeota TaxID=651137 RepID=A0A087RNP2_9ARCH
Cluster 2	RGC009533829	0.96563	Archaea;Thaumarchaeota	96.59	1e-136	493	Ribokinase-like domain-containing protein n=1 Tax=uncultured marine thaumarchaeote KM3_75_C11 TaxID=1456278 RepID=A0A075HSJ3_9ARCH
Cluster 2	RGC009440293	0.96563	Archaea;Thaumarchaeota	98.11	3e-147	528	Peptidase S8/S53 subtilisin kexin sedolisin n=1 Tax=uncultured marine thaumarchaeote KM3_201_G07 TaxID=1456095 RepID=A0A075GWJ1_9ARCH
Cluster 2	RGC009516756	0.96563	Archaea;Thaumarchaeota	86.74	2e-148	532	Sulfatase n=2 Tax=Thaumarchaeota TaxID=651137 RepID=A0A2E3KGX6_9ARCH
Cluster 2	RGC010288691	0.96563	Archaea;Thaumarchaeota	83.14	1e-127	462	Uncharacterized protein n=2 Tax=environmental samples TaxID=2081902 RepID=A0A075G759_9ARCH
Cluster 2	RGC017597112	0.96563	Archaea;Thaumarchaeota	91.67	2e-100	371	MIP18 family protein YitW n=2 Tax=Thaumarchaeota TaxID=651137 RepID=A0A087S5A4_9ARCH
Cluster 2	RGC006434578	0.96563	Archaea;Thaumarchaeota	81.03	4e-145	521	5-formaminoimidazole-4-carboxamide-1-(beta)-D-ribofuranosyl 5'-monophosphate synthetase n=14 Tax=Thaumarchaeota TaxID=651137 RepID=A0A2A3T361_9ARCH
Cluster 2	RGC032023229	0.96563	Archaea;Thaumarchaeota	-	-	-
Cluster 2	RGC011442169	0.96563	Archaea;Thaumarchaeota	86.08	5e-117	427	7-carboxy-7-deazaguanine synthase n=3 Tax=environmental samples TaxID=2081902 RepID=A0A075G302_9ARCH
Cluster 2	RGC018815335	0.96563	Archaea;Thaumarchaeota	95.48	2e-76	291	N5-carboxyaminoimidazole ribonucleotide mutase n=10 Tax=Thaumarchaeota TaxID=651137 RepID=A0A075GNQ4_9ARCH
Cluster 2	RGC001644129	0.96563	Archaea;Thaumarchaeota	88.32	0.0	869	AAA family ATPase, CDC48 subfamily protein (VCP, CDC48) n=11 Tax=Thaumarchaeota TaxID=651137 RepID=A0A075H3J6_9ARCH
Cluster 2	RGC013399601	0.96563	Archaea;Thaumarchaeota	95.07	1e-106	392	Binding-protein-dependent transporter inner membrane protein (ABC.PE.P1) n=3 Tax=environmental samples TaxID=2081902 RepID=A0A075HAA6_9ARCH
Cluster 2	RGC024586921	0.96563	Archaea;Thaumarchaeota	97.30	1e-76	292	5 10-methylenetetrahydrofolate reductase-like protein n=1 Tax=uncultured marine thaumarchaeote KM3_15_C08 TaxID=1456026 RepID=A0A075GM19_9ARCH
Cluster 2	RGC023133227	0.96563	Archaea;Thaumarchaeota	85.62	2e-70	271	Tyrosine--tRNA ligase n=5 Tax=Thaumarchaeota TaxID=651137 RepID=A0A075HFB0_9ARCH
Cluster 2	RGC014874368	0.96563	Archaea;Thaumarchaeota	96.68	4e-112	410	Aspartate--tRNA(Asp/Asn) ligase n=1 Tax=uncultured marine thaumarchaeote KM3_59_E10 TaxID=1456211 RepID=A0A075HFE2_9ARCH
Cluster 2	RGC001500836	0.96563	Archaea;Thaumarchaeota	99.42	0.0	953	Uncharacterized protein n=1 Tax=uncultured marine thaumarchaeote KM3_38_E02 TaxID=1456138 RepID=A0A075H306_9ARCH
Cluster 2	RGC005854592	0.96563	Archaea;Thaumarchaeota	82.97	3e-152	545	LLM class flavin-dependent oxidoreductase n=3 Tax=Thaumarchaeota TaxID=651137 RepID=A0A2A3T5R5_9ARCH
Cluster 2	RGC022827382	0.96563	Archaea;Thaumarchaeota	95.12	3e-87	327	Phage SPO1 DNA polymerase-related protein (Dpo) n=1 Tax=uncultured marine thaumarchaeote KM3_73_E02 TaxID=1456267 RepID=A0A075HPG4_9ARCH
Cluster 2	RGC002678284	0.96563	Archaea;Thaumarchaeota	88.40	0.0	723	Inosine-5'-monophosphate dehydrogenase n=2 Tax=cellular organisms TaxID=131567 RepID=A0A087RM91_9ARCH
Cluster 2	RGC006038270	0.96563	Archaea;Thaumarchaeota	91.25	3e-158	565	DEAD/DEAH box helicase domain-containing protein (Lhr) n=3 Tax=Thaumarchaeota TaxID=651137 RepID=A0A075G2F5_9ARCH
Cluster 2	RGC002809185	0.96563	Archaea;Thaumarchaeota	90.59	0.0	824	Amidohydrolase n=1 Tax=uncultured marine thaumarchaeote KM3_70_D04 TaxID=1456250 RepID=A0A075HHD8_9ARCH
Cluster 2	RGC027805548	0.96563	Archaea;Thaumarchaeota	-	-	-
Cluster 2	RGC028304912	0.96563	Archaea;Thaumarchaeota	-	-	-
Cluster 2	RGC009465836	0.96563	Archaea;Thaumarchaeota	93.54	7e-139	500	Class III aminotransferase (HemL) n=1 Tax=uncultured marine thaumarchaeote AD1000_66_F10 TaxID=1455930 RepID=A0A075FV76_9ARCH
Cluster 2	RGC017330329	0.96563	Archaea;Thaumarchaeota	88.89	4e-85	320	DEAD/DEAH box helicase domain-containing protein (DeaD) n=5 Tax=Thaumarchaeota TaxID=651137 RepID=A0A075GPE2_9ARCH
Cluster 2	RGC005442271	0.96563	Archaea;Thaumarchaeota	95.51	0.0	649	Beta-lactamase domain-containing protein n=1 Tax=uncultured marine thaumarchaeote KM3_168_C06 TaxID=1456037 RepID=A0A075GHT4_9ARCH
Cluster 2	RGC023335698	0.96563	Archaea;Thaumarchaeota	93.67	7e-81	306	PUA domain-containing protein n=1 Tax=uncultured marine thaumarchaeote KM3_57_D03 TaxID=1456206 RepID=A0A075HC30_9ARCH
Cluster 2	RGC032143348	0.96563	Archaea;Thaumarchaeota	-	-	-
Cluster 2	RGC022241379	0.96563	Archaea;Thaumarchaeota	86.83	2e-78	298	Imidazoleglycerol-phosphate dehydratase n=1 Tax=Marine Group I thaumarchaeote SCGC AAA799-D07 TaxID=1502290 RepID=A0A087S4I8_9ARCH
Cluster 2	RGC036058012	0.96563	Archaea;Thaumarchaeota	-	-	-
Cluster 2	RGC007726000	0.96563	Archaea;Thaumarchaeota	93.10	5e-149	534	Amidophosphoribosyltransferase n=5 Tax=Thaumarchaeota TaxID=651137 RepID=A0A2A3T2T2_9ARCH
Cluster 2	RGC030009959	0.96563	Archaea;Thaumarchaeota	-	-	-
Cluster 2	RGC011635570	0.96563	Archaea;Thaumarchaeota	92.92	2e-109	402	Ribosomal biogenesis protein (NOP56) n=5 Tax=Thaumarchaeota TaxID=651137 RepID=A0A075GUV9_9ARCH
Cluster 2	RGC012260948	0.96563	Archaea;Thaumarchaeota	92.74	9e-120	436	Uncharacterized protein n=1 Tax=uncultured marine thaumarchaeote KM3_201_G07 TaxID=1456095 RepID=A0A075GU86_9ARCH
Cluster 2	RGC009437026	0.96563	Archaea;Thaumarchaeota	93.56	3e-141	508	S-methyl-5'-thioadenosine phosphorylase n=1 Tax=uncultured marine thaumarchaeote KM3_67_B07 TaxID=1456232 RepID=A0A075HIW8_9ARCH
Cluster 2	RGC017864498	0.96563	Archaea;Thaumarchaeota	95.24	7e-99	366	DNA-directed RNA polymerase subunit A'' n=1 Tax=uncultured marine thaumarchaeote KM3_144_G01 TaxID=1456010 RepID=A0A075GH00_9ARCH
Cluster 2	RGC013529964	0.96563	Archaea;Thaumarchaeota	94.14	3e-113	414	Fe-S cluster assembly protein SufD n=3 Tax=cellular organisms TaxID=131567 RepID=A0A2E3KF35_9ARCH
Cluster 2	RGC022033579	0.96563	Archaea;Thaumarchaeota	96.43	5e-77	293	Histidinol dehydrogenase n=2 Tax=environmental samples TaxID=2081902 RepID=A0A075GZX7_9ARCH
Cluster 2	RGC013894738	0.96563	Archaea;Thaumarchaeota	92.24	2e-108	398	Thermosome subunit n=9 Tax=cellular organisms TaxID=131567 RepID=A0A2A3T148_9ARCH
Cluster 2	RGC017842838	0.96563	Archaea;Thaumarchaeota	-	-	-
Cluster 2	RGC003836124	0.96563	Archaea;Thaumarchaeota	50.41	2e-91	343	CDP-glycerol:poly(Glycerophosphate) glycerophosphotransferase n=1 Tax=Candidatus Nitrosopelagicus brevis TaxID=1410606 RepID=A0A0A7V6L3_9ARCH
Cluster 2	RGC008917538	0.96563	Archaea;Thaumarchaeota	92.28	7e-139	500	Putative [LysW]-L-2-aminoadipate/[LysW]-L-glutamate phosphate reductase n=16 Tax=Thaumarchaeota TaxID=651137 RepID=A0A2A3T350_9ARCH
Cluster 2	RGC012572008	0.96563	Archaea;Thaumarchaeota	94.14	2e-109	402	Fibrillarin-like rRNA/tRNA 2'-O-methyltransferase n=1 Tax=uncultured marine thaumarchaeote KM3_67_B07 TaxID=1456232 RepID=A0A075HGQ3_9ARCH
Cluster 2	RGC020644898	0.96563	Archaea;Thaumarchaeota	97.13	5e-90	336	Regulatory protein ArsR (NrdD) n=7 Tax=environmental samples TaxID=2081902 RepID=A0A075GR24_9ARCH
Cluster 2	RGC026460983	0.96563	Archaea;Thaumarchaeota	-	-	-
Cluster 2	RGC020167875	0.96563	Archaea;Thaumarchaeota	96.59	4e-94	350	Glycosyl transferase family protein n=1 Tax=uncultured marine thaumarchaeote KM3_38_E02 TaxID=1456138 RepID=A0A075H525_9ARCH
Cluster 2	RGC019080602	0.96563	Archaea;Thaumarchaeota	94.54	1e-90	338	Uncharacterized protein n=1 Tax=uncultured marine thaumarchaeote KM3_201_G07 TaxID=1456095 RepID=A0A075GU86_9ARCH
Cluster 2	RGC003281535	0.96563	Archaea;Thaumarchaeota	-	-	-
Cluster 2	RGC029571441	0.96563	Archaea;Thaumarchaeota	-	-	-
Cluster 2	RGC019678097	0.96563	Archaea;Thaumarchaeota	-	-	-
Cluster 2	RGC030948902	0.96563	Archaea;Thaumarchaeota	-	-	-
Cluster 2	RGC022650382	0.96563	Archaea;Thaumarchaeota	86.59	1e-77	295	Nicotinamide-nucleotide adenylyltransferase n=9 Tax=Thaumarchaeota TaxID=651137 RepID=A0A075H989_9ARCH
Cluster 2	RGC013701704	0.96563	Archaea;Thaumarchaeota	95.45	2e-114	418	Ketol-acid reductoisomerase (NADP(+)) n=25 Tax=Thaumarchaeota TaxID=651137 RepID=A0A2A3T3U2_9ARCH
Cluster 2	RGC020413017	0.96563	Archaea;Thaumarchaeota	93.18	2e-89	334	ATPase central domain-containing protein n=2 Tax=environmental samples TaxID=2081902 RepID=A0A075I208_9ARCH
Cluster 2	RGC016725094	0.96563	Archaea;Thaumarchaeota	92.42	8e-96	356	ABC transporter ATP-binding protein n=2 Tax=Thaumarchaeota TaxID=651137 RepID=A0A2A3T5V7_9ARCH
Cluster 2	RGC001127100	0.96563	Archaea;Thaumarchaeota	90.88	0.0	818	DNA polymerase III, subunits gamma and tau (DPO3G, dnaX) n=1 Tax=uncultured marine thaumarchaeote KM3_70_D04 TaxID=1456250 RepID=A0A075HJB8_9ARCH
Cluster 2	RGC028105459	0.96563	Archaea;Thaumarchaeota	-	-	-
Cluster 2	RGC020972457	0.96563	Archaea;Thaumarchaeota	89.60	9e-81	305	NADPH-dependent FMN reductase (SsuE) n=1 Tax=uncultured marine thaumarchaeote KM3_87_C05 TaxID=1456326 RepID=A0A075HV29_9ARCH
Cluster 2	RGC013517771	0.96563	Archaea;Thaumarchaeota	89.19	9e-100	369	Uncharacterized protein n=1 Tax=uncultured marine thaumarchaeote SAT1000_43_E07 TaxID=1456410 RepID=A0A075IB84_9ARCH
Cluster 2	RGC026216944	0.96563	Archaea;Thaumarchaeota	-	-	-
Cluster 2	RGC028090492	0.96563	Archaea;Thaumarchaeota	-	-	-
Cluster 2	RGC031211504	0.96563	Archaea;Thaumarchaeota	-	-	-
Cluster 2	RGC001338697	0.96563	Archaea;Thaumarchaeota	75.56	0.0	704	Putative membrane protein required for N-linked glycosylation (STT3) n=1 Tax=uncultured marine thaumarchaeote KM3_53_B02 TaxID=1456180 RepID=A0A075HAX1_9ARCH
Cluster 2	RGC003207785	0.96563	Archaea;Thaumarchaeota	78.12	8e-168	597	Asparagine synthase (Glutamine-hydrolyzing) (AsnB, ASNS) n=1 Tax=uncultured marine thaumarchaeote SAT1000_24_E05 TaxID=1456397 RepID=A0A075IBJ5_9ARCH
Cluster 2	RGC002363387	0.96563	Archaea;Thaumarchaeota	83.04	0.0	746	Putative UDP-glucose/GDP-mannose dehydrogenase family, NAD binding domain protein (WecC) n=1 Tax=uncultured marine thaumarchaeote SAT1000_24_E05 TaxID=1456397 RepID=A0A075I5Z7_9ARCH
Cluster 2	RGC003397633	0.96563	Archaea;Thaumarchaeota	94.97	3e-165	589	Polysulfide reductase NrfD n=1 Tax=uncultured marine thaumarchaeote KM3_70_D04 TaxID=1456250 RepID=A0A075HLV1_9ARCH
Cluster 2	RGC003397296	0.96563	Archaea;Thaumarchaeota	87.19	0.0	714	ATPase central domain-containing protein n=8 Tax=environmental samples TaxID=2081902 RepID=A0A075HCP7_9ARCH
Cluster 2	RGC027447598	0.96563	Archaea;Thaumarchaeota	-	-	-
Cluster 2	RGC018474491	0.96563	Archaea;Thaumarchaeota	-	-	-
Cluster 2	RGC015124673	0.96563	Archaea;Thaumarchaeota	77.72	2e-87	328	30S ribosomal protein S2 n=6 Tax=environmental samples TaxID=2081902 RepID=A0A075G0A3_9ARCH
Cluster 2	RGC010535608	0.96563	Archaea;Thaumarchaeota	83.27	8e-118	430	Uncharacterized protein n=8 Tax=environmental samples TaxID=2081902 RepID=A0A075H1J6_9ARCH
Cluster 2	RGC006455748	0.96563	Archaea;Thaumarchaeota	86.22	5e-140	504	Uncharacterized protein n=2 Tax=environmental samples TaxID=2081902 RepID=A0A075HGZ3_9ARCH
Cluster 2	RGC014501862	0.96563	Archaea;Thaumarchaeota	96.73	2e-112	412	Glycerol uptake facilitator family permease (AqpZ) n=4 Tax=Thaumarchaeota TaxID=651137 RepID=A0A075H604_9ARCH
Cluster 2	RGC008877048	0.96563	Archaea;Thaumarchaeota	79.41	2e-120	439	Prephenate dehydratase (PheA2) n=1 Tax=uncultured marine thaumarchaeote SAT1000_15_H02 TaxID=1456386 RepID=A0A075I472_9ARCH
Cluster 2	RGC008705558	0.96563	Archaea;Thaumarchaeota	93.43	5e-146	524	Uncharacterized protein n=1 Tax=uncultured marine thaumarchaeote KM3_64_C01 TaxID=1456221 RepID=A0A075HF23_9ARCH
Cluster 2	RGC001160689	0.96563	Archaea;Thaumarchaeota	70.96	0.0	742	Uncharacterized protein n=1 Tax=Acidithiobacillus sp. TaxID=1872118 RepID=A0A2G2JX92_9PROT
Cluster 2	RGC005089724	0.96563	Archaea;Thaumarchaeota	-	-	-
Cluster 2	RGC002260268	0.96563	Archaea;Thaumarchaeota	-	-	-
Cluster 2	RGC002729775	0.96563	Archaea;Thaumarchaeota	96.97	0.0	816	Amidohydrolase 2 n=1 Tax=uncultured marine thaumarchaeote KM3_70_D04 TaxID=1456250 RepID=A0A075HN56_9ARCH
Cluster 2	RGC018597792	0.96563	Archaea;Thaumarchaeota	96.77	1e-99	369	Isoleucyl-tRNA synthetase (IARS, ileS) n=1 Tax=uncultured marine thaumarchaeote KM3_186_G04 TaxID=1456071 RepID=A0A075GPC6_9ARCH
Cluster 2	RGC018272187	0.96563	Archaea;Thaumarchaeota	96.28	7e-96	356	NAD kinase n=17 Tax=TACK group TaxID=1783275 RepID=A0A075HLI8_9ARCH
Cluster 2	RGC023114236	0.96563	Archaea;Thaumarchaeota	89.31	3e-71	274	Phage SPO1 DNA polymerase-related protein (Dpo) n=1 Tax=uncultured marine thaumarchaeote KM3_73_E02 TaxID=1456267 RepID=A0A075HPG4_9ARCH
Cluster 2	RGC001518508	0.96563	Archaea;Thaumarchaeota	72.55	0.0	691	Uncharacterized protein n=1 Tax=uncultured marine thaumarchaeote KM3_04_H11 TaxID=1455968 RepID=A0A075G3S5_9ARCH
Cluster 2	RGC016322096	0.96563	Archaea;Thaumarchaeota	85.43	2e-92	344	Replicative DNA helicase (Mcm, cdc21) n=9 Tax=Thaumarchaeota TaxID=651137 RepID=A0A075HY79_9ARCH
Cluster 2	RGC011311666	0.96563	Archaea;Thaumarchaeota	95.47	5e-128	464	Peptidase S8/S53 subtilisin kexin sedolisin (Vpr) n=1 Tax=uncultured marine thaumarchaeote KM3_197_F10 TaxID=1456088 RepID=A0A075GT90_9ARCH
Cluster 2	RGC033133462	0.96563	Archaea;Thaumarchaeota	-	-	-
Cluster 2	RGC021675085	0.96563	Archaea;Thaumarchaeota	95.27	4e-93	347	Radical SAM domain-containing protein n=1 Tax=uncultured marine thaumarchaeote KM3_43_D05 TaxID=1456150 RepID=A0A075H6J4_9ARCH
Cluster 2	RGC006705353	0.96563	Archaea;Thaumarchaeota	92.13	4e-147	528	Elongation factor Tu domain-containing protein n=3 Tax=environmental samples TaxID=2081902 RepID=A0A075H622_9ARCH
Cluster 2	RGC009925067	0.96563	Archaea;Thaumarchaeota	93.41	7e-122	443	Uncharacterized protein n=1 Tax=uncultured marine thaumarchaeote KM3_75_C11 TaxID=1456278 RepID=A0A075HR59_9ARCH
Cluster 2	RGC007301233	0.96563	Archaea;Thaumarchaeota	-	-	-
Cluster 2	RGC002900803	0.96563	Archaea;Thaumarchaeota	86.19	0.0	733	Phosphoribosylamine--glycine ligase n=9 Tax=Thaumarchaeota TaxID=651137 RepID=A0A2A3T102_9ARCH
Cluster 2	RGC032432166	0.96563	Archaea;Thaumarchaeota	-	-	-
Cluster 2	RGC027512965	0.96563	Archaea;Thaumarchaeota	100.00	1e-64	252	Binding-protein-dependent transporter inner membrane protein (ABC.PE.P1) n=3 Tax=environmental samples TaxID=2081902 RepID=A0A075HAA6_9ARCH
Cluster 2	RGC019492247	0.96563	Archaea;Thaumarchaeota	82.87	2e-87	327	Uncharacterized protein n=3 Tax=environmental samples TaxID=2081902 RepID=A0A075GF65_9ARCH
Cluster 2	RGC021603928	0.96563	Archaea;Thaumarchaeota	91.08	4e-76	290	Transcriptional regulator ArsR family n=4 Tax=Thaumarchaeota TaxID=651137 RepID=A0A075H6Z3_9ARCH
Cluster 2	RGC005112045	0.96563	Archaea;Thaumarchaeota	80.06	4e-153	548	5-formaminoimidazole-4-carboxamide-1-(beta)-D-ribofuranosyl 5'-monophosphate synthetase n=14 Tax=Thaumarchaeota TaxID=651137 RepID=A0A2A3T361_9ARCH
Cluster 2	RGC010041799	0.96563	Archaea;Thaumarchaeota	87.94	6e-129	467	Rhodanese domain-containing protein (TST, MPST, sseA) n=5 Tax=Thaumarchaeota TaxID=651137 RepID=A0A075HJ58_9ARCH
Cluster 2	RGC023787995	0.96563	Archaea;Thaumarchaeota	97.42	9e-78	295	Carbamoyl-phosphate synthase large subunit (CarB, CPA2) n=2 Tax=environmental samples TaxID=2081902 RepID=A0A075GQU0_9ARCH
Cluster 2	RGC030667318	0.96563	Archaea;Thaumarchaeota	-	-	-
Cluster 2	RGC020049899	0.96563	Archaea;Thaumarchaeota	94.94	9e-92	342	UBA/THIF-type NAD/FAD binding protein (MOCS3, UBA4, moeB) n=3 Tax=Thaumarchaeota TaxID=651137 RepID=A0A075HIH1_9ARCH
Cluster 2	RGC025862209	0.96563	Archaea;Thaumarchaeota	90.58	1e-74	285	Uncharacterized protein n=2 Tax=environmental samples TaxID=2081902 RepID=B3V5Y5_9ARCH
Cluster 2	RGC028601567	0.96563	Archaea;Thaumarchaeota	-	-	-
Cluster 2	RGC033615404	0.96563	Archaea;Thaumarchaeota	-	-	-
Cluster 2	RGC020250047	0.96563	Archaea;Thaumarchaeota	86.39	9e-81	305	Adenine deaminase n=4 Tax=cellular organisms TaxID=131567 RepID=A0A075H4P1_9ARCH
Cluster 2	RGC021391716	0.96563	Archaea;Thaumarchaeota	97.08	3e-89	333	Uncharacterized protein n=1 Tax=uncultured marine thaumarchaeote KM3_87_A02 TaxID=1456325 RepID=A0A075I0H5_9ARCH
Cluster 2	RGC011446155	0.96563	Archaea;Thaumarchaeota	-	-	-
Cluster 2	RGC035483994	0.96563	Archaea;Thaumarchaeota	-	-	-
Cluster 2	RGC011289980	0.96563	Archaea;Thaumarchaeota	92.24	1e-98	366	Polyprenyl synthetase (IspB) n=1 Tax=uncultured marine thaumarchaeote KM3_88_C09 TaxID=1456333 RepID=A0A075HUG2_9ARCH
Cluster 2	RGC032245026	0.96563	Archaea;Thaumarchaeota	-	-	-
Cluster 2	RGC030454831	0.96563	Archaea;Thaumarchaeota	-	-	-
Cluster 2	RGC020696914	0.96563	Archaea;Thaumarchaeota	92.57	8e-90	335	Glutamyl-tRNA(Gln) amidotransferase subunit D n=1 Tax=uncultured marine thaumarchaeote KM3_47_A07 TaxID=1456166 RepID=A0A075H6W0_9ARCH
Cluster 2	RGC027469598	0.96563	Archaea;Thaumarchaeota	-	-	-
Cluster 2	RGC032706094	0.96563	Archaea;Thaumarchaeota	-	-	-
Cluster 2	RGC006705200	0.96563	Archaea;Thaumarchaeota	86.27	2e-146	526	NAD-dependent epimerase n=1 Tax=Acidithiobacillus sp. TaxID=1872118 RepID=A0A2G2JXH0_9PROT
Cluster 2	RGC024504414	0.96563	Archaea;Thaumarchaeota	88.59	2e-70	271	Uncharacterized protein n=1 Tax=uncultured marine thaumarchaeote KM3_59_E10 TaxID=1456211 RepID=A0A075H965_9ARCH
Cluster 2	RGC026291275	0.96563	Archaea;Thaumarchaeota	-	-	-
Cluster 2	RGC014213029	0.96563	Archaea;Thaumarchaeota	89.35	1e-106	392	GMP synthase [glutamine-hydrolyzing] n=7 Tax=cellular organisms TaxID=131567 RepID=B3TA51_9ARCH
Cluster 2	RGC024954286	0.96563	Archaea;Thaumarchaeota	97.06	2e-64	251	HTH-type transcriptional regulator LysM protein (Fragment) n=2 Tax=Marine Group I thaumarchaeote SCGC AAA799-O18 TaxID=1502294 RepID=A0A087RL73_9ARCH
Cluster 2	RGC012125661	0.96563	Archaea;Thaumarchaeota	87.50	3e-110	404	1-(5-phosphoribosyl)-5-[(5-phosphoribosylamino)methylideneamino] imidazole-4-carboxamide isomerase n=5 Tax=Thaumarchaeota TaxID=651137 RepID=A0A2A3SZZ8_9ARCH
Cluster 2	RGC031616181	0.96563	Archaea;Thaumarchaeota	-	-	-
Cluster 2	RGC022405779	0.96563	Archaea;Thaumarchaeota	86.83	1e-74	285	Uncharacterized protein n=2 Tax=Thaumarchaeota TaxID=651137 RepID=A0A075G7R1_9ARCH
Cluster 2	RGC018187131	0.96563	Archaea;Thaumarchaeota	92.51	1e-92	345	Imidazoleglycerol-phosphate dehydratase n=1 Tax=Nitrosopumilales archaeon TaxID=2026768 RepID=A0A2A3T1Q9_9ARCH
Cluster 2	RGC014976730	0.96563	Archaea;Thaumarchaeota	92.82	2e-106	391	Orotidine 5'-phosphate decarboxylase (PyrF) n=2 Tax=environmental samples TaxID=2081902 RepID=A0A075HXP9_9ARCH
Cluster 2	RGC002490894	0.96563	Archaea;Thaumarchaeota	91.18	0.0	770	CCA-adding enzyme n=3 Tax=environmental samples TaxID=2081902 RepID=A0A075GMV9_9ARCH
Cluster 2	RGC017761558	0.96563	Archaea;Thaumarchaeota	86.77	4e-93	347	Cobyrinic acid a,c-diamide synthase (CobB-cbiA) n=1 Tax=uncultured marine thaumarchaeote KM3_87_C05 TaxID=1456326 RepID=A0A075I0N7_9ARCH
Cluster 2	RGC020453814	0.96563	Archaea;Thaumarchaeota	98.24	1e-91	342	Cytochrome b/b6 domain-containing protein (CYTB, petB) n=5 Tax=Thaumarchaeota TaxID=651137 RepID=A0A075FRC6_9ARCH
Cluster 2	RGC011070470	0.96563	Archaea;Thaumarchaeota	85.66	3e-120	438	6-hydroxymethyl-7,8-dihydropterin pyrophosphokinase n=1 Tax=uncultured marine crenarchaeote HF4000_APKG8D6 TaxID=455602 RepID=B3TA53_9ARCH
Cluster 2	RGC013624625	0.96563	Archaea;Thaumarchaeota	-	-	-
Cluster 2	RGC031344870	0.96563	Archaea;Thaumarchaeota	-	-	-
Cluster 2	RGC008315698	0.96563	Archaea;Thaumarchaeota	79.57	1e-117	429	DNA primase DnaG n=1 Tax=Marine Group I thaumarchaeote SCGC AAA799-O18 TaxID=1502294 RepID=A0A087RNC1_9ARCH
Cluster 2	RGC017413841	0.96563	Archaea;Thaumarchaeota	92.71	5e-86	323	Transcriptional activator protein med n=2 Tax=Thaumarchaeota TaxID=651137 RepID=A0A087RP44_9ARCH
Cluster 2	RGC011169115	0.96563	Archaea;Thaumarchaeota	88.98	8e-120	436	Diphthine synthase (DPH5) n=9 Tax=Thaumarchaeota TaxID=651137 RepID=A0A075HRR3_9ARCH
Cluster 2	RGC026630450	0.96563	Archaea;Thaumarchaeota	94.74	1e-65	255	Methyltransferase type 11 (McyJ) n=1 Tax=uncultured marine thaumarchaeote KM3_73_E02 TaxID=1456267 RepID=A0A075HIT9_9ARCH
Cluster 2	RGC026201685	0.96563	Archaea;Thaumarchaeota	97.04	2e-70	271	Uncharacterized protein n=1 Tax=uncultured marine thaumarchaeote KM3_75_F03 TaxID=1456279 RepID=A0A075HRD9_9ARCH
Cluster 2	RGC016760248	0.96563	Archaea;Thaumarchaeota	96.45	1e-92	345	Threonine dehydratase (IlvA, tdcB) n=8 Tax=Thaumarchaeota TaxID=651137 RepID=A0A075GUL0_9ARCH
Cluster 2	RGC017864268	0.96563	Archaea;Thaumarchaeota	93.65	7e-96	356	Uncharacterized protein n=10 Tax=cellular organisms TaxID=131567 RepID=A0A2E3KFV1_9ARCH
Cluster 2	RGC029058074	0.96563	Archaea;Thaumarchaeota	-	-	-
Cluster 2	RGC017283558	0.96563	Archaea;Thaumarchaeota	93.81	4e-98	363	SNF2-related protein (SMARCAL1, HARP) n=8 Tax=Thaumarchaeota TaxID=651137 RepID=A0A075GFC1_9ARCH
Cluster 2	RGC026630934	0.96563	Archaea;Thaumarchaeota	-	-	-
Cluster 2	RGC013286290	0.96563	Archaea;Thaumarchaeota	-	-	-
Cluster 2	RGC003274810	0.96563	Archaea;Thaumarchaeota	85.40	0.0	724	Proline--tRNA ligase n=1 Tax=uncultured marine thaumarchaeote KM3_191_D11 TaxID=1456079 RepID=A0A075GTM2_9ARCH
Cluster 2	RGC024263472	0.96563	Archaea;Thaumarchaeota	98.00	2e-66	258	Transcriptional regulator (AsnC) n=7 Tax=cellular organisms TaxID=131567 RepID=A0A075H567_9ARCH
Cluster 2	RGC000813060	0.96563	Archaea;Thaumarchaeota	94.94	0.0	1197	DNA polymerase n=1 Tax=uncultured marine thaumarchaeote KM3_11_E10 TaxID=1455991 RepID=A0A075G8X0_9ARCH
Cluster 2	RGC031969584	0.96563	Archaea;Thaumarchaeota	-	-	-
Cluster 2	RGC033445264	0.96563	Archaea;Thaumarchaeota	-	-	-
Cluster 2	RGC030254869	0.96563	Archaea;Thaumarchaeota	-	-	-
Cluster 2	RGC004792833	0.96563	Archaea;Thaumarchaeota	55.79	3e-103	382	Putative uDP-4-amino-4-deoxy-L-arabinose--oxoglutarate aminotransferase n=1 Tax=uncultured marine thaumarchaeote KM3_82_A11 TaxID=1456301 RepID=A0A075HNV8_9ARCH
Cluster 2	RGC031484224	0.96563	Archaea;Thaumarchaeota	-	-	-
Cluster 2	RGC034655612	0.96563	Archaea;Thaumarchaeota	-	-	-
Cluster 2	RGC005248310	0.96563	Archaea;Thaumarchaeota	91.12	3e-173	615	TIGR00300 family protein n=14 Tax=Thaumarchaeota TaxID=651137 RepID=A0A2A3T2D1_9ARCH
Cluster 2	RGC016500816	0.96563	Archaea;Thaumarchaeota	86.43	3e-89	334	Prephenate dehydratase (PheA2) n=1 Tax=uncultured marine thaumarchaeote KM3_78_E10 TaxID=1456292 RepID=A0A075HP90_9ARCH
Cluster 2	RGC024595519	0.96563	Archaea;Thaumarchaeota	-	-	-
Cluster 2	RGC020833429	0.96563	Archaea;Thaumarchaeota	88.51	2e-68	265	Homoserine kinase n=19 Tax=Thaumarchaeota TaxID=651137 RepID=A0A075G9Q8_9ARCH
Cluster 2	RGC021302188	0.96563	Archaea;Thaumarchaeota	94.77	9e-91	338	Phosphoribosylformylglycinamidine synthase subunit PurQ n=4 Tax=Thaumarchaeota TaxID=651137 RepID=A0A075HF58_9ARCH
Cluster 2	RGC035634881	0.96563	Archaea;Thaumarchaeota	-	-	-
Cluster 2	RGC004077506	0.96563	Archaea;Thaumarchaeota	88.74	0.0	690	Uncharacterized protein n=3 Tax=environmental samples TaxID=2081902 RepID=A0A075GNJ4_9ARCH
Cluster 2	RGC013804989	0.96563	Archaea;Thaumarchaeota	86.57	6e-101	373	RecA/RadA recombinase-like protein (RAD51) n=7 Tax=Thaumarchaeota TaxID=651137 RepID=A0A075GDK9_9ARCH
Cluster 2	RGC019859240	0.96563	Archaea;Thaumarchaeota	96.63	2e-93	348	Beta-lactamase domain-containing protein n=1 Tax=uncultured marine thaumarchaeote KM3_168_C06 TaxID=1456037 RepID=A0A075GHT4_9ARCH
Cluster 2	RGC013578838	0.96563	Archaea;Thaumarchaeota	91.89	4e-105	387	Galactose-1-phosphate uridylyltransferase (GalT, GALT) n=4 Tax=environmental samples TaxID=2081902 RepID=A0A075I4C1_9ARCH
Cluster 2	RGC006488225	0.96563	Archaea;Thaumarchaeota	79.35	2e-140	506	Uncharacterized protein n=2 Tax=environmental samples TaxID=2081902 RepID=A0A075GA00_9ARCH
Cluster 2	RGC024458624	0.96563	Archaea;Thaumarchaeota	-	-	-
Cluster 2	RGC023135708	0.96563	Archaea;Thaumarchaeota	89.38	4e-76	290	Probable transcription termination protein NusA n=11 Tax=cellular organisms TaxID=131567 RepID=A0A075HUD3_9ARCH
Cluster 2	RGC013578730	0.96563	Archaea;Thaumarchaeota	74.78	1e-87	329	Short-chain dehydrogenase/reductase SDR n=1 Tax=uncultured marine thaumarchaeote KM3_87_F05 TaxID=1456329 RepID=A0A075HTM5_9ARCH
Cluster 2	RGC033916036	0.96563	Archaea;Thaumarchaeota	-	-	-
Cluster 2	RGC004440101	0.96563	Archaea;Thaumarchaeota	-	-	-
Cluster 2	RGC023031185	0.96563	Archaea;Thaumarchaeota	-	-	-
Cluster 2	RGC026092013	0.96563	Archaea;Thaumarchaeota	-	-	-
Cluster 2	RGC003281550	0.96563	Archaea;Thaumarchaeota	79.39	5e-170	605	Asparagine synthase (Glutamine-hydrolyzing) (AsnB, ASNS) n=1 Tax=uncultured marine thaumarchaeote SAT1000_24_E05 TaxID=1456397 RepID=A0A075IBJ5_9ARCH
Cluster 2	RGC009408168	0.96563	Archaea;Thaumarchaeota	92.08	1e-92	347	Permeases of the drug/metabolite transporter family protein, permease component n=2 Tax=root TaxID=1 RepID=A0A075HHE6_9ARCH
Cluster 2	RGC018125096	0.96563	Archaea;Thaumarchaeota	-	-	-
Cluster 2	RGC024165853	0.96563	Archaea;Thaumarchaeota	-	-	-
Cluster 2	RGC033130954	0.96563	Archaea;Thaumarchaeota	-	-	-
Cluster 2	RGC016087125	0.96563	Archaea;Thaumarchaeota	84.08	4e-95	353	Uncharacterized protein n=1 Tax=Thaumarchaeota archaeon TaxID=2026795 RepID=A0A2E3KF65_9ARCH
Cluster 2	RGC006721961	0.96563	Archaea;Thaumarchaeota	99.67	3e-172	611	5-formaminoimidazole-4-carboxamide-1-(beta)-D-ribofuranosyl 5'-monophosphate synthetase n=1 Tax=uncultured marine thaumarchaeote KM3_90_C11 TaxID=1456342 RepID=A0A075HY84_9ARCH
Cluster 2	RGC030408784	0.96563	Archaea;Thaumarchaeota	-	-	-
Cluster 2	RGC003366909	0.96563	Archaea;Thaumarchaeota	100.00	0.0	795	Pyruvate phosphate dikinase (PpdK) n=3 Tax=Thaumarchaeota TaxID=651137 RepID=A0A075GDM9_9ARCH
Cluster 2	RGC026668068	0.96563	Archaea;Thaumarchaeota	90.91	6e-68	263	Mechanosensitive ion channel protein n=1 Tax=Marine Group I thaumarchaeote SCGC AAA799-O18 TaxID=1502294 RepID=A0A087RN83_9ARCH
Cluster 2	RGC013875230	0.96563	Archaea;Thaumarchaeota	92.69	1e-108	399	Dihydroxy-acid dehydratase n=2 Tax=environmental samples TaxID=2081902 RepID=A0A075GDL8_9ARCH
Cluster 2	RGC028989761	0.96563	Archaea;Thaumarchaeota	-	-	-
Cluster 2	RGC008841261	0.96563	Archaea;Thaumarchaeota	83.46	1e-111	410	Uncharacterized protein n=1 Tax=Nitrosopumilales archaeon TaxID=2026768 RepID=A0A2A3T2P5_9ARCH
Cluster 2	RGC006114920	0.96563	Archaea;Thaumarchaeota	98.74	5e-169	600	Putative integral membrane protein n=1 Tax=uncultured marine thaumarchaeote KM3_03_B05 TaxID=1455958 RepID=A0A075G2V9_9ARCH
Cluster 2	RGC025847432	0.96563	Archaea;Thaumarchaeota	100.00	1e-71	275	Uncharacterized protein n=1 Tax=uncultured marine thaumarchaeote KM3_71_C08 TaxID=1456257 RepID=A0A075HNY9_9ARCH
Cluster 2	RGC030321288	0.96563	Archaea;Thaumarchaeota	-	-	-
Cluster 2	RGC014902453	0.96563	Archaea;Thaumarchaeota	85.71	7e-102	376	Uncharacterized protein n=6 Tax=environmental samples TaxID=2081902 RepID=A0A075G208_9ARCH
Cluster 2	RGC010983987	0.96563	Archaea;Thaumarchaeota	86.99	8e-120	436	Uncharacterized protein n=3 Tax=Thaumarchaeota TaxID=651137 RepID=A0A075HCV5_9ARCH
Cluster 2	RGC021388184	0.96563	Archaea;Thaumarchaeota	97.66	6e-79	299	Peptidase n=1 Tax=Thaumarchaeota archaeon TaxID=2026795 RepID=A0A2E3KFC4_9ARCH
Cluster 2	RGC012235659	0.96563	Archaea;Thaumarchaeota	85.90	7e-110	403	5 10-methylenetetrahydrofolate reductase-like protein n=2 Tax=environmental samples TaxID=2081902 RepID=A0A075GTE3_9ARCH
Cluster 2	RGC034811403	0.96563	Archaea;Thaumarchaeota	-	-	-
Cluster 2	RGC016175229	0.96563	Archaea;Thaumarchaeota	88.06	6e-101	373	Uncharacterized protein n=2 Tax=environmental samples TaxID=2081902 RepID=A0A075GI41_9ARCH
Cluster 2	RGC017605593	0.96563	Archaea;Thaumarchaeota	87.50	6e-100	369	Putative glycosyl transferase n=1 Tax=uncultured marine thaumarchaeote SAT1000_24_E05 TaxID=1456397 RepID=A0A075I5Z3_9ARCH
Cluster 2	RGC007768562	0.96563	Archaea;Thaumarchaeota	66.30	6e-94	351	TPR repeat-containing protein n=1 Tax=uncultured marine thaumarchaeote AD1000_80_F03 TaxID=1455943 RepID=A0A075FZ02_9ARCH
Cluster 2	RGC027980687	0.96563	Archaea;Thaumarchaeota	-	-	-
Cluster 2	RGC025587951	0.96563	Archaea;Thaumarchaeota	99.29	1e-74	285	Translation initiation factor 2, beta subunit/eIF-5 N-terminal domain n=2 Tax=environmental samples TaxID=2081902 RepID=A0A075FPS9_9ARCH
Cluster 2	RGC021674416	0.96563	Archaea;Thaumarchaeota	88.24	2e-79	301	DEAD/DEAH box helicase domain-containing protein (DeaD) n=5 Tax=Thaumarchaeota TaxID=651137 RepID=A0A075GPE2_9ARCH
Cluster 2	RGC009330349	0.96563	Archaea;Thaumarchaeota	87.64	7e-129	467	Methylthioribose-1-phosphate isomerase n=1 Tax=Chloroflexi bacterium TaxID=2026724 RepID=A0A2E7G6A0_9CHLR
Cluster 2	RGC015257412	0.96563	Archaea;Thaumarchaeota	94.71	9e-104	382	Threonine synthase n=9 Tax=Thaumarchaeota TaxID=651137 RepID=A0A2A3T596_9ARCH
Cluster 2	RGC019579276	0.96563	Archaea;Thaumarchaeota	83.80	1e-83	315	Putative Subtilase family protein n=2 Tax=Nitrosopumilales TaxID=31932 RepID=B3T526_9ARCH
Cluster 2	RGC013061969	0.96563	Archaea;Thaumarchaeota	86.22	2e-99	369	Putative methyltransferase (Rfk) n=5 Tax=cellular organisms TaxID=131567 RepID=A0A075GBS2_9ARCH
Cluster 2	RGC008705478	0.96563	Archaea;Thaumarchaeota	74.36	5e-106	391	Inositol monophosphatase (CysQ, MET22, BPNT1) n=1 Tax=uncultured marine thaumarchaeote KM3_43_D05 TaxID=1456150 RepID=A0A075H8A7_9ARCH
Cluster 2	RGC011082515	0.96563	Archaea;Thaumarchaeota	84.55	1e-121	442	Glycosyl transferase family 1 n=1 Tax=Acidithiobacillus sp. TaxID=1872118 RepID=A0A2G2JXB3_9PROT
Cluster 2	RGC019429529	0.96563	Archaea;Thaumarchaeota	83.33	3e-81	307	Shikimate kinase n=3 Tax=Nitrosopumilales TaxID=31932 RepID=A0A2A3T355_9ARCH
Cluster 2	RGC032703166	0.96563	Archaea;Thaumarchaeota	-	-	-
Cluster 2	RGC026291202	0.96563	Archaea;Thaumarchaeota	95.56	2e-64	251	Alcohol dehydrogenase (AdhP) n=12 Tax=Thaumarchaeota TaxID=651137 RepID=A0A075HJP2_9ARCH
Cluster 2	RGC027729198	0.96563	Archaea;Thaumarchaeota	-	-	-
Cluster 2	RGC011290979	0.96563	Archaea;Thaumarchaeota	92.21	4e-125	454	Glycosyl transferase (CruC) n=10 Tax=Thaumarchaeota TaxID=651137 RepID=A0A075I6Z6_9ARCH
Cluster 2	RGC029368392	0.96563	Archaea;Thaumarchaeota	-	-	-
Cluster 2	RGC027147018	0.96563	Archaea;Thaumarchaeota	-	-	-
Cluster 2	RGC020770846	0.96563	Archaea;Thaumarchaeota	87.79	4e-83	313	Sua5/YciO/YrdC/YwlC family protein (RimN, SUA5) n=5 Tax=Thaumarchaeota TaxID=651137 RepID=A0A075IAJ8_9ARCH
Cluster 2	RGC015617458	0.96563	Archaea;Thaumarchaeota	88.42	1e-91	342	Phosphoribosylglycinamide formyltransferase (PurN) n=1 Tax=uncultured marine thaumarchaeote KM3_186_G04 TaxID=1456071 RepID=A0A075GTQ2_9ARCH
Cluster 2	RGC018432594	0.96563	Archaea;Thaumarchaeota	97.85	3e-98	363	Cobalamin (Vitamin B12) biosynthesis CbiG protein (CbiG) n=2 Tax=environmental samples TaxID=2081902 RepID=A0A075HTB0_9ARCH
Cluster 2	RGC010766689	0.96563	Archaea;Thaumarchaeota	92.80	1e-126	459	UBA/THIF-type NAD/FAD binding protein (MOCS3, UBA4, moeB) n=3 Tax=Thaumarchaeota TaxID=651137 RepID=A0A075HIH1_9ARCH
Cluster 2	RGC023371885	0.96563	Archaea;Thaumarchaeota	98.11	2e-76	291	Uncharacterized protein n=3 Tax=Thaumarchaeota TaxID=651137 RepID=A0A075GX45_9ARCH
Cluster 2	RGC010414572	0.96563	Archaea;Thaumarchaeota	85.77	3e-111	408	Uncharacterized protein n=1 Tax=uncultured marine thaumarchaeote KM3_87_C09 TaxID=1456327 RepID=A0A075I0T1_9ARCH
Cluster 2	RGC018598031	0.96563	Archaea;Thaumarchaeota	92.43	4e-100	370	Isopentenyl-diphosphate delta-isomerase (Idi, IDI) n=14 Tax=Thaumarchaeota TaxID=651137 RepID=A0A075FV19_9ARCH
Cluster 2	RGC020987453	0.96563	Archaea;Thaumarchaeota	-	-	-
Cluster 2	RGC012685068	0.96563	Archaea;Thaumarchaeota	89.13	2e-112	412	UBA/THIF-type NAD/FAD binding protein (MOCS3, UBA4, moeB) n=1 Tax=uncultured marine thaumarchaeote AD1000_63_F07 TaxID=1455928 RepID=A0A075G0A2_9ARCH
Cluster 2	RGC028001540	0.96563	Archaea;Thaumarchaeota	-	-	-
Cluster 2	RGC021813458	0.96563	Archaea;Thaumarchaeota	87.50	1e-78	298	Uncharacterized protein n=6 Tax=environmental samples TaxID=2081902 RepID=A0A075HDN3_9ARCH
Cluster 2	RGC034154509	0.96563	Archaea;Thaumarchaeota	-	-	-
Cluster 2	RGC015401447	0.96563	Archaea;Thaumarchaeota	76.81	1e-79	302	Phenylalanyl-tRNA synthetase subunit alpha (FARSA, pheS) n=1 Tax=uncultured marine thaumarchaeote KM3_176_H06 TaxID=1456057 RepID=A0A075GLK6_9ARCH
Cluster 2	RGC018831359	0.96563	Archaea;Thaumarchaeota	87.50	7e-77	293	UBA/THIF-type NAD/FAD binding protein (MOCS3, UBA4, moeB) n=3 Tax=Thaumarchaeota TaxID=651137 RepID=A0A075HIH1_9ARCH
Cluster 2	RGC020375684	0.96563	Archaea;Thaumarchaeota	90.91	1e-86	325	CTP synthase n=24 Tax=Thaumarchaeota TaxID=651137 RepID=B3T8W5_9ARCH
Cluster 2	RGC022800532	0.96563	Archaea;Thaumarchaeota	92.68	2e-80	304	Imidazole glycerol phosphate synthase subunit HisF n=11 Tax=Thaumarchaeota TaxID=651137 RepID=A0A087RL75_9ARCH
Cluster 2	RGC017332300	0.96563	Archaea;Thaumarchaeota	92.75	1e-93	348	4Fe-4S ferredoxin iron-sulfur binding domain-containing protein n=10 Tax=environmental samples TaxID=2081902 RepID=A0A075HQA9_9ARCH
Cluster 2	RGC010531918	0.96563	Archaea;Thaumarchaeota	90.48	7e-125	453	Urea amidohydrolase alpha subunit (UreC) n=7 Tax=environmental samples TaxID=2081902 RepID=A0A075G6Y3_9ARCH
Cluster 2	RGC013358811	0.96563	Archaea;Thaumarchaeota	85.27	5e-93	347	RNA-binding protein n=1 Tax=Thaumarchaeota archaeon TaxID=2026795 RepID=A0A2E3KGW2_9ARCH
Cluster 2	RGC009928557	0.96563	Archaea;Thaumarchaeota	98.07	4e-117	427	DNA-directed RNA polymerase subunit beta n=1 Tax=uncultured marine thaumarchaeote KM3_144_G01 TaxID=1456010 RepID=A0A075GI01_9ARCH
Cluster 2	RGC014204632	0.96563	Archaea;Thaumarchaeota	91.67	2e-95	355	Ribosomal biogenesis protein (NOP56) n=5 Tax=Thaumarchaeota TaxID=651137 RepID=A0A075GUV9_9ARCH
Cluster 2	RGC026510214	0.96563	Archaea;Thaumarchaeota	-	-	-
Cluster 2	RGC029579675	0.96563	Archaea;Thaumarchaeota	-	-	-
Cluster 2	RGC019924630	0.96563	Archaea;Thaumarchaeota	89.94	8e-82	309	Proline--tRNA ligase n=11 Tax=Thaumarchaeota TaxID=651137 RepID=A0A075FGL1_9ARCH
Cluster 2	RGC025840214	0.96563	Archaea;Thaumarchaeota	-	-	-
Cluster 2	RGC009934704	0.96563	Archaea;Thaumarchaeota	96.51	3e-118	431	ABC transporter permease (ABC-2.P) n=1 Tax=uncultured marine thaumarchaeote KM3_82_C03 TaxID=1456303 RepID=A0A075HS08_9ARCH
Cluster 2	RGC005246506	0.96563	Archaea;Thaumarchaeota	94.66	2e-170	605	Chromosome segregation ATPases n=1 Tax=uncultured marine thaumarchaeote KM3_90_C11 TaxID=1456342 RepID=A0A075HW31_9ARCH
Cluster 2	RGC022272199	0.96563	Archaea;Thaumarchaeota	90.42	4e-82	310	Chlorite dismutase n=5 Tax=Thaumarchaeota TaxID=651137 RepID=A0A2A3T4D3_9ARCH
Cluster 2	RGC015025882	0.96563	Archaea;Thaumarchaeota	92.34	4e-108	397	CTP synthetase (PyrG) n=1 Tax=uncultured marine thaumarchaeote AD1000_39_D02 TaxID=1455912 RepID=A0A075FQX7_9ARCH
Cluster 2	RGC017334391	0.96563	Archaea;Thaumarchaeota	82.47	7e-91	339	Peptidyl-prolyl isomerase (PPIB, ppiB) n=1 Tax=uncultured marine thaumarchaeote KM3_74_G09 TaxID=1456275 RepID=A0A075HQP2_9ARCH
Cluster 2	RGC030990215	0.96563	Archaea;Thaumarchaeota	-	-	-
Cluster 2	RGC021462395	0.96563	Archaea;Thaumarchaeota	92.98	1e-74	285	Phenylalanine--tRNA ligase subunit beta n=1 Tax=Thaumarchaeota archaeon TaxID=2026795 RepID=A0A2E3KG95_9ARCH
Cluster 2	RGC017488579	0.96563	Archaea;Thaumarchaeota	90.58	3e-87	327	Resolvase n=6 Tax=Thaumarchaeota TaxID=651137 RepID=A0A2A3T1T2_9ARCH
Cluster 2	RGC021694942	0.96563	Archaea;Thaumarchaeota	82.35	2e-64	251	Uncharacterized protein n=1 Tax=uncultured marine thaumarchaeote SAT1000_44_H06 TaxID=1456411 RepID=A0A075I8U9_9ARCH
Cluster 2	RGC030149564	0.96563	Archaea;Thaumarchaeota	-	-	-
Cluster 2	RGC017695241	0.96563	Archaea;Thaumarchaeota	97.91	6e-108	396	Glycosyl transferase family protein n=1 Tax=uncultured marine thaumarchaeote KM3_38_E02 TaxID=1456138 RepID=A0A075H525_9ARCH
Cluster 2	RGC015075413	0.96563	Archaea;Thaumarchaeota	94.23	1e-101	375	Putative deoxyhypusine synthase (Dys1) n=25 Tax=TACK group TaxID=1783275 RepID=A0A075G8L7_9ARCH
Cluster 2	RGC016319522	0.96563	Archaea;Thaumarchaeota	92.50	4e-104	384	Uncharacterized protein n=2 Tax=environmental samples TaxID=2081902 RepID=A0A075GA60_9ARCH
Cluster 2	RGC012289956	0.96563	Archaea;Thaumarchaeota	91.88	1e-108	399	GDP-mannose 4,6-dehydratase n=1 Tax=uncultured marine thaumarchaeote KM3_82_C03 TaxID=1456303 RepID=A0A075HUY1_9ARCH
Cluster 2	RGC015072054	0.96563	Archaea;Thaumarchaeota	81.73	2e-90	338	Hypothetical conserved protein (CofC) n=6 Tax=environmental samples TaxID=2081902 RepID=A0A075FJ76_9ARCH
Cluster 2	RGC006612324	0.96563	Archaea;Thaumarchaeota	83.60	1e-153	549	Uncharacterized protein n=2 Tax=Nitrosopumilales archaeon TaxID=2026768 RepID=A0A2A3T641_9ARCH
Cluster 2	RGC035811207	0.96563	Archaea;Thaumarchaeota	-	-	-
Cluster 2	RGC028662629	0.96563	Archaea;Thaumarchaeota	-	-	-
Cluster 2	RGC022242278	0.96563	Archaea;Thaumarchaeota	90.96	7e-81	306	Threonine synthase n=9 Tax=Thaumarchaeota TaxID=651137 RepID=A0A2A3T596_9ARCH
Cluster 2	RGC010063795	0.96563	Archaea;Thaumarchaeota	95.33	2e-132	479	GTPase HflX n=1 Tax=uncultured marine thaumarchaeote KM3_36_H05 TaxID=1456136 RepID=A0A075H4M3_9ARCH
Cluster 2	RGC024206230	0.96563	Archaea;Thaumarchaeota	95.36	8e-76	289	Alkyl hydroperoxide reductase/ Thiol specific antioxidant/ Mal allergen n=2 Tax=environmental samples TaxID=2081902 RepID=A0A075HRW6_9ARCH
Cluster 2	RGC027573520	0.96563	Archaea;Thaumarchaeota	91.13	2e-66	258	Uncharacterized protein n=3 Tax=Thaumarchaeota TaxID=651137 RepID=A0A087RLB7_9ARCH
Cluster 2	RGC020308786	0.96563	Archaea;Thaumarchaeota	93.49	2e-85	321	SMC protein-like protein n=1 Tax=uncultured marine thaumarchaeote KM3_47_F06 TaxID=1456168 RepID=A0A075H420_9ARCH
Cluster 2	RGC021243783	0.96563	Archaea;Thaumarchaeota	-	-	-
Cluster 2	RGC026132955	0.96563	Archaea;Thaumarchaeota	90.51	3e-65	254	Putative transcriptional regulator n=7 Tax=Thaumarchaeota TaxID=651137 RepID=A0A075HTX8_9ARCH
Cluster 2	RGC009065485	0.96563	Archaea;Thaumarchaeota	75.00	2e-112	412	TPR repeat-containing protein n=3 Tax=environmental samples TaxID=2081902 RepID=A0A075H1K6_9ARCH
Cluster 2	RGC010453767	0.96563	Archaea;Thaumarchaeota	87.70	2e-121	442	Serine/threonine protein kinase n=2 Tax=environmental samples TaxID=2081902 RepID=A0A075GND0_9ARCH
Cluster 2	RGC005420588	0.96563	Archaea;Thaumarchaeota	90.06	6e-171	607	Adenylosuccinate synthetase n=3 Tax=Thaumarchaeota TaxID=651137 RepID=A0A087RPA4_9ARCH
Cluster 2	RGC025966882	0.96563	Archaea;Thaumarchaeota	-	-	-
Cluster 2	RGC020340373	0.96563	Archaea;Thaumarchaeota	78.98	5e-73	280	Putative NAD dependent epimerase/dehydratase family protein (GalE, GALE) n=1 Tax=uncultured marine thaumarchaeote SAT1000_24_E05 TaxID=1456397 RepID=A0A075I8A3_9ARCH
Cluster 2	RGC033989966	0.96563	Archaea;Thaumarchaeota	-	-	-
Cluster 2	RGC010706980	0.96563	Archaea;Thaumarchaeota	86.01	1e-124	452	SAM-dependent methyltransferase n=1 Tax=uncultured marine thaumarchaeote SAT1000_07_E05 TaxID=1456364 RepID=A0A075I5N6_9ARCH
Cluster 2	RGC028105305	0.96563	Archaea;Thaumarchaeota	-	-	-
Cluster 2	RGC029320476	0.96563	Archaea;Thaumarchaeota	-	-	-
Cluster 2	RGC003857650	0.96563	Archaea;Thaumarchaeota	89.73	5e-171	608	Glutamine--scyllo-inositol transaminase n=1 Tax=uncultured marine thaumarchaeote AD1000_31_G03 TaxID=1455907 RepID=A0A075FU10_9ARCH
Cluster 2	RGC033720606	0.96563	Archaea;Thaumarchaeota	-	-	-
Cluster 2	RGC014132661	0.96563	Archaea;Thaumarchaeota	88.94	1e-110	405	Thioredoxin n=12 Tax=Thaumarchaeota TaxID=651137 RepID=A0A2A3T5U0_9ARCH
Cluster 2	RGC028861277	0.96563	Archaea;Thaumarchaeota	-	-	-
Cluster 2	RGC027901397	0.96563	Archaea;Thaumarchaeota	-	-	-
Cluster 2	RGC029062254	0.96563	Archaea;Thaumarchaeota	-	-	-
Cluster 2	RGC020572392	0.96563	Archaea;Thaumarchaeota	95.98	2e-88	331	Putative membrane SNARE associated-like protein n=1 Tax=uncultured marine thaumarchaeote KM3_90_C11 TaxID=1456342 RepID=A0A075HYA5_9ARCH
Cluster 2	RGC011980275	0.96563	Archaea;Thaumarchaeota	94.49	4e-105	387	Uncharacterized protein n=3 Tax=environmental samples TaxID=2081902 RepID=A0A075GQV3_9ARCH
Cluster 2	RGC031187549	0.96563	Archaea;Thaumarchaeota	-	-	-
Cluster 2	RGC025353905	0.96563	Archaea;Thaumarchaeota	90.21	6e-69	266	Uncharacterized protein n=1 Tax=uncultured marine thaumarchaeote KM3_105_E03 TaxID=1455981 RepID=A0A075G652_9ARCH
Cluster 2	RGC018648285	0.96563	Archaea;Thaumarchaeota	-	-	-
Cluster 2	RGC011446510	0.96563	Archaea;Thaumarchaeota	-	-	-
Cluster 2	RGC017866435	0.96563	Archaea;Thaumarchaeota	96.84	9e-101	372	Dihydrolipoamide dehydrogenase (DLD, lpd, pdhD) n=1 Tax=uncultured marine thaumarchaeote KM3_197_F10 TaxID=1456088 RepID=A0A075GSR1_9ARCH
Cluster 2	RGC009148797	0.96563	Archaea;Thaumarchaeota	88.43	2e-132	478	Glycosyl transferase family protein (DPM1) n=9 Tax=Thaumarchaeota TaxID=651137 RepID=A0A075GHV2_9ARCH
Cluster 2	RGC035554622	0.96563	Archaea;Thaumarchaeota	-	-	-
Cluster 2	RGC034601573	0.96563	Archaea;Thaumarchaeota	-	-	-
Cluster 2	RGC007611068	0.96563	Archaea;Thaumarchaeota	92.01	2e-144	519	Peroxyureidoacrylate-ureidoacrylate amidohydrolase RutB protein n=3 Tax=Thaumarchaeota TaxID=651137 RepID=A0A087RP39_9ARCH
Cluster 2	RGC030887399	0.96563	Archaea;Thaumarchaeota	-	-	-
Cluster 2	RGC029247323	0.96563	Archaea;Thaumarchaeota	-	-	-
Cluster 2	RGC025408009	0.96563	Archaea;Thaumarchaeota	92.96	2e-74	285	Uncharacterized protein n=1 Tax=uncultured marine thaumarchaeote KM3_175_G11 TaxID=1456056 RepID=A0A075GNL4_9ARCH
Cluster 2	RGC018549972	0.96563	Archaea;Thaumarchaeota	85.95	1e-84	318	50S ribosomal protein L6 n=4 Tax=Thaumarchaeota TaxID=651137 RepID=A0A075HB40_9ARCH
Cluster 2	RGC016915450	0.96563	Archaea;Thaumarchaeota	86.15	3e-89	334	DNA-directed RNA polymerase subunit A'' n=2 Tax=environmental samples TaxID=2081902 RepID=A0A075FRT3_9ARCH
Cluster 2	RGC001540354	0.96563	Archaea;Thaumarchaeota	76.71	0.0	713	Uncharacterized protein n=2 Tax=environmental samples TaxID=2081902 RepID=A0A075G1T9_9ARCH
Cluster 2	RGC017864359	0.96563	Archaea;Thaumarchaeota	99.47	6e-94	349	Uncharacterized protein n=1 Tax=uncultured marine thaumarchaeote SAT1000_07_E05 TaxID=1456364 RepID=A0A075I2B9_9ARCH
Cluster 2	RGC007580021	0.96563	Archaea;Thaumarchaeota	88.36	9e-138	496	Putative dehydrogenase n=1 Tax=uncultured marine thaumarchaeote KM3_38_E02 TaxID=1456138 RepID=A0A075H509_9ARCH
Cluster 2	RGC001274627	0.96563	Archaea;Thaumarchaeota	40.74	4e-65	257	Outer membrane phospholipase A n=1 Tax=uncultured marine thaumarchaeote KM3_70_D05 TaxID=1456251 RepID=A0A075HLW6_9ARCH
Cluster 2	RGC025713135	0.96563	Archaea;Thaumarchaeota	-	-	-
Cluster 2	RGC002497416	0.93211	Archaea;Thaumarchaeota	79.09	0.0	677	tRNA(Ile2) 2-agmatinylcytidine synthetase TiaS n=1 Tax=uncultured marine thaumarchaeote AD1000_63_F07 TaxID=1455928 RepID=A0A075FVC5_9ARCH
Cluster 2	RGC007269377	0.93211	Archaea;Thaumarchaeota	-	-	-
Cluster 2	RGC008868489	0.93211	Archaea;Thaumarchaeota	84.93	2e-116	425	Alanine--tRNA ligase n=1 Tax=uncultured marine thaumarchaeote KM3_87_A02 TaxID=1456325 RepID=A0A075HY59_9ARCH
Cluster 2	RGC019132727	0.93211	Archaea;Thaumarchaeota	98.90	6e-96	356	Mn2+-dependent serine/threonine protein kinase n=1 Tax=uncultured marine thaumarchaeote KM3_61_H06 TaxID=1456215 RepID=A0A075HBT6_9ARCH
Cluster 2	RGC002937808	0.93211	Archaea;Thaumarchaeota	72.18	4e-173	615	Uncharacterized protein n=1 Tax=Candidatus Marinimicrobia bacterium TaxID=2026760 RepID=A0A2E2Z3Q5_9BACT
Cluster 2	RGC017757103	0.93211	Archaea;Thaumarchaeota	-	-	-
Cluster 2	RGC022176950	0.93211	Archaea;Thaumarchaeota	83.93	5e-79	300	Peptidyl-prolyl isomerase (PPIB, ppiB) n=1 Tax=uncultured marine thaumarchaeote KM3_74_G09 TaxID=1456275 RepID=A0A075HQP2_9ARCH
Cluster 2	RGC016799136	0.93211	Archaea;Thaumarchaeota	90.86	1e-100	372	Threonine--tRNA ligase (Fragment) n=1 Tax=Nitrosopumilales archaeon TaxID=2026768 RepID=A0A2A3T1J4_9ARCH
Cluster 2	RGC003633144	0.93211	Archaea;Thaumarchaeota	91.00	0.0	664	Carbamoyl-phosphate synthase large subunit (CarB, CPA2) n=9 Tax=Thaumarchaeota TaxID=651137 RepID=A0A075HX94_9ARCH
Cluster 23	RGC001440229	0.97511	Archaea;Thaumarchaeota	88.40	0.0	904	Amidohydrolase (AbgB) n=2 Tax=cellular organisms TaxID=131567 RepID=A0A075HJK8_9ARCH
Cluster 3	RGC001571668	0.99863	Archaea;Thaumarchaeota	77.28	0.0	704	Putative membrane protein required for N-linked glycosylation (STT3) n=1 Tax=uncultured marine thaumarchaeote KM3_53_B02 TaxID=1456180 RepID=A0A075HAX1_9ARCH
Cluster 3	RGC018425619	0.99863	Archaea;Thaumarchaeota	91.98	1e-90	338	Thermosome subunit n=1 Tax=uncultured marine thaumarchaeote AD1000_31_F12 TaxID=1455906 RepID=A0A075FNA7_9ARCH
Cluster 3	RGC000443837	0.96563	Archaea;Thaumarchaeota	32.35	7e-98	366	Pentapeptide repeat protein n=2 Tax=Candidatus Nitrosopelagicus brevis TaxID=1410606 RepID=A0A0A7V6A3_9ARCH
Cluster 3	RGC009128713	0.93211	Archaea;Thaumarchaeota	97.42	4e-128	464	S-methyl-5'-thioadenosine phosphorylase n=1 Tax=uncultured marine thaumarchaeote KM3_42_C02 TaxID=1456147 RepID=A0A075H1B1_9ARCH
Cluster 3	RGC003456405	0.93211	Archaea;Thaumarchaeota	89.20	0.0	686	Pyruvate carboxyltransferase (LeuA) n=11 Tax=Thaumarchaeota TaxID=651137 RepID=A0A075H171_9ARCH
Cluster 3	RGC028524513	0.93211	Archaea;Thaumarchaeota	-	-	-
Cluster 3	RGC016120996	0.93211	Archaea;Thaumarchaeota	90.10	7e-98	363	ABC-type transport system, involved in lipoprotein release, permease component (ABC.LPT.P, lolC, lolE) n=20 Tax=Thaumarchaeota TaxID=651137 RepID=A0A075GX39_9ARCH
Cluster 3	RGC030814155	0.93211	Archaea;Thaumarchaeota	-	-	-
Cluster 3	RGC027990681	0.93211	Archaea;Thaumarchaeota	-	-	-
Cluster 3	RGC026952034	0.93211	Archaea;Thaumarchaeota	97.67	7e-65	253	Cysteine desulfurase (IscS, NFS1) n=2 Tax=environmental samples TaxID=2081902 RepID=A0A075GH05_9ARCH
Cluster 3	RGC029485702	0.93211	Archaea;Thaumarchaeota	-	-	-
Cluster 3	RGC023297114	0.93211	Archaea;Thaumarchaeota	83.75	1e-75	288	Uncharacterized protein n=2 Tax=environmental samples TaxID=2081902 RepID=A0A075G6P4_9ARCH
Cluster 3	RGC013506841	0.93211	Archaea;Thaumarchaeota	94.59	7e-119	433	Proline--tRNA ligase n=11 Tax=Thaumarchaeota TaxID=651137 RepID=A0A075FGL1_9ARCH
Cluster 33	RGC004645024	0.93211	Archaea;Thaumarchaeota	94.63	0.0	681	Myo-inositol-1-phosphate synthase (INO1) n=6 Tax=Thaumarchaeota TaxID=651137 RepID=A0A075GAZ1_9ARCH
Cluster 33	RGC015892356	0.93211	Archaea;Thaumarchaeota	95.05	3e-108	397	Imidazole glycerol phosphate synthase subunit HisH n=1 Tax=uncultured marine thaumarchaeote KM3_53_E01 TaxID=1456183 RepID=A0A075H6T7_9ARCH
Cluster 6	RGC014132657	0.99863	Archaea;Thaumarchaeota	88.27	7e-97	360	Putative pentapeptide repeat-containing protein n=1 Tax=uncultured marine thaumarchaeote SAT1000_50_F07 TaxID=1456417 RepID=A0A075IBM6_9ARCH
Cluster 6	RGC015945476	0.99863	Archaea;Thaumarchaeota	93.60	5e-107	393	Tryptophan synthase beta chain n=28 Tax=Thaumarchaeota TaxID=651137 RepID=A0A087RNP3_9ARCH
Cluster 6	RGC000317922	0.93211	Archaea;Thaumarchaeota	82.79	0.0	1362	Aminopeptidase n=3 Tax=Thaumarchaeota TaxID=651137 RepID=A0A075H6G2_9ARCH
Cluster 6	RGC005141948	0.93211	Archaea;Thaumarchaeota	89.74	1e-170	606	Inosine-5'-monophosphate dehydrogenase n=7 Tax=environmental samples TaxID=2081902 RepID=A0A075HST3_9ARCH
Cluster 6	RGC015234611	0.93211	Archaea;Thaumarchaeota	97.12	3e-88	331	K(+)-insensitive pyrophosphate-energized proton pump n=6 Tax=Thaumarchaeota TaxID=651137 RepID=A0A075I9J5_9ARCH
Cluster 6	RGC010140502	0.93211	Archaea;Thaumarchaeota	91.83	4e-130	471	Fe-S cluster assembly ATPase SufC n=11 Tax=Thaumarchaeota TaxID=651137 RepID=A0A2A3T429_9ARCH
Cluster 6	RGC028270250	0.93211	Archaea;Thaumarchaeota	-	-	-
Cluster 6	RGC001106710	0.93211	Archaea;Thaumarchaeota	77.55	0.0	832	Putative Oligosaccharyl transferase STT3 subunit family protein (STT3) n=1 Tax=uncultured marine thaumarchaeote SAT1000_15_B11 TaxID=1456384 RepID=A0A075I3S2_9ARCH
Cluster 11	RGC012575027	0.93211	Bacteria	-	-	-
Cluster 11	RGC013163818	0.93211	Bacteria	96.89	3e-124	451	Peptidase M19 n=1 Tax=Pelagibacteraceae bacterium TaxID=2026775 RepID=A0A2A4LM36_9PROT
Cluster 11	RGC018885461	0.93211	Bacteria	89.67	6e-96	356	Putative coenzyme F420 hydrogenase/dehydrogenase, beta subunit C-terminal domain n=1 Tax=uncultured marine microorganism HF4000_008G09 TaxID=455513 RepID=B3T163_9ZZZZ
Cluster 11	RGC000393660	0.93211	Bacteria	95.81	0.0	1501	Carbon monoxide dehydrogenase form I, large chain n=2 Tax=root TaxID=1 RepID=A0A160VF57_9ZZZZ
Cluster 11	RGC001270610	0.93211	Bacteria	68.00	1e-168	600	Uncharacterized protein n=2 Tax=unclassified Rhodospirillaceae TaxID=41296 RepID=A0A1Z9J8T4_9PROT
Cluster 11	RGC025124226	0.93211	Bacteria	88.28	1e-74	285	(2Fe-2S)-binding protein n=2 Tax=root TaxID=1 RepID=A0A2A4LNZ5_9PROT
Cluster 11	RGC004551977	0.93211	Bacteria	86.87	5e-174	617	Uncharacterized protein n=1 Tax=uncultured marine microorganism HF4000_007I05 TaxID=455511 RepID=B3T0Y0_9ZZZZ
Cluster 11	RGC024070442	0.93211	Bacteria	92.81	3e-75	287	Putative isocitrate lyase family protein n=1 Tax=uncultured marine microorganism HF4000_097M14 TaxID=455520 RepID=B3T1X7_9ZZZZ
Cluster 11	RGC017955942	0.93211	Bacteria	82.54	7e-82	309	Rhomboid family intramembrane serine protease n=2 Tax=Pelagibacteraceae TaxID=1655514 RepID=A0A2D6XSY9_9PROT
Cluster 11	RGC029612558	0.93211	Bacteria	-	-	-
Cluster 11	RGC024085731	0.93211	Bacteria	99.34	2e-84	318	Carbon monoxide dehydrogenase n=1 Tax=Candidatus Marinimicrobia bacterium TaxID=2026760 RepID=A0A2E7SU96_9BACT
Cluster 11	RGC006357275	0.93211	Bacteria	91.40	1e-163	582	Sarcosine dehydrogenase n=3 Tax=root TaxID=1 RepID=A0A2D6XTP6_9PROT
Cluster 11	RGC015547668	0.93211	Bacteria	93.69	3e-113	414	Glutamate synthase, small subunit n=3 Tax=root TaxID=1 RepID=Q6SHM1_9BACT
Cluster 11	RGC011473471	0.93211	Bacteria	90.50	1e-119	436	Iron-sulfur protein n=2 Tax=root TaxID=1 RepID=A0A2A4LMJ3_9PROT
Cluster 12	RGC005844030	0.91829	Bacteria	87.31	4e-155	555	Uncharacterized protein n=4 Tax=root TaxID=1 RepID=E0XYV3_9PROT
Cluster 12	RGC006316096	0.91829	Bacteria	96.41	4e-170	604	Sodium:solute symporter n=4 Tax=root TaxID=1 RepID=A0A2D6XTJ5_9PROT
Cluster 12	RGC011308402	0.91829	Bacteria	89.71	1e-130	472	Aldolase n=1 Tax=Candidatus Pelagibacter sp. TaxID=2024849 RepID=A0A2G2AAZ7_9PROT
Cluster 12	RGC004332175	0.91829	Bacteria	90.66	4e-174	618	Polyamine ABC transporter substrate-binding protein n=1 Tax=Candidatus Pelagibacter sp. TMED64 TaxID=1986830 RepID=A0A1Z8W804_9PROT
Cluster 12	RGC007436367	0.91829	Bacteria	93.01	4e-112	411	Polyamine ABC transporter permease n=4 Tax=root TaxID=1 RepID=A0A1Z8W7T4_9PROT
Cluster 12	RGC008970401	0.91829	Bacteria	-	-	-
Cluster 12	RGC001723160	0.91829	Bacteria	86.75	0.0	844	2-methylcitrate dehydratase n=1 Tax=Candidatus Pelagibacter sp. TaxID=2024849 RepID=A0A2D6XT24_9PROT
Cluster 12	RGC010990197	0.91829	Bacteria	92.28	4e-123	447	taurine ABC transporter substrate-binding protein n=1 Tax=Pelagibacteraceae bacterium ETNP-OMZ-SAG-E4 TaxID=1891189 RepID=UPI000845BD17
Cluster 12	RGC005887722	0.91829	Bacteria	94.74	1e-160	566	Glycine cleavage system protein T n=3 Tax=root TaxID=1 RepID=A0A2D6XSY0_9PROT
Cluster 12	RGC002200312	0.91829	Bacteria	88.70	0.0	776	Ammonium transporter n=1 Tax=Candidatus Pelagibacter sp. TaxID=2024849 RepID=A0A2D6TKT2_9PROT
Cluster 12	RGC001690324	0.91829	Bacteria	87.62	0.0	847	2-methylcitrate dehydratase n=1 Tax=Candidatus Pelagibacter sp. TaxID=2024849 RepID=A0A2D6XT24_9PROT
Cluster 12	RGC001744201	0.91829	Bacteria	91.92	0.0	908	Pyruvate dehydrogenase E1 component n=2 Tax=Bacteria TaxID=2 RepID=A0A2A4LMS8_9PROT
Cluster 12	RGC001822741	0.91829	Bacteria	-	-	-
Cluster 12	RGC008340894	0.91829	Bacteria	88.57	7e-119	434	Ammonium transporter n=1 Tax=Candidatus Pelagibacter sp. TaxID=2024849 RepID=A0A2D6TKT2_9PROT
Cluster 12	RGC021328522	0.91829	Bacteria	92.44	2e-84	318	Ammonium transporter n=1 Tax=Candidatus Pelagibacter sp. TaxID=2024849 RepID=A0A2D6TKT2_9PROT
Cluster 12	RGC009416816	0.91829	Bacteria	88.26	1e-128	466	Putative ammonium transporter family n=5 Tax=root TaxID=1 RepID=B3T028_9ZZZZ
Cluster 12	RGC002751378	0.91829	Bacteria	89.72	0.0	694	Histidinol dehydrogenase n=2 Tax=Candidatus Pelagibacter TaxID=198251 RepID=A0A1Z8W1V1_9PROT
Cluster 12	RGC007620052	0.91829	Bacteria	93.84	3e-160	571	Putative biotin-requiring enzyme n=1 Tax=uncultured marine microorganism HF4000_010L19 TaxID=455518 RepID=B3T1N4_9ZZZZ
Cluster 12	RGC004588241	0.91829	Bacteria	90.73	8e-170	603	Polyamine ABC transporter substrate-binding protein n=1 Tax=Candidatus Pelagibacter sp. TMED64 TaxID=1986830 RepID=A0A1Z8W804_9PROT
Cluster 12	RGC008110620	0.98769	Bacteria	79.20	5e-133	481	Putative Phytanoyl-CoA dioxygenase (PhyH) n=1 Tax=uncultured marine microorganism HF4000_007I05 TaxID=455511 RepID=B3T0Z5_9ZZZZ
Cluster 12	RGC014288774	0.96563	Bacteria	90.23	1e-87	329	Uncharacterized protein n=2 Tax=prokaryotic environmental samples TaxID=81490 RepID=B3T0T0_9ZZZZ
Cluster 12	RGC037814855	0.93211	Bacteria	-	-	-
Cluster 12	RGC019332989	0.93211	Bacteria	93.96	3e-99	367	Glutamine synthetase n=2 Tax=Candidatus Pelagibacter TaxID=198251 RepID=A0A1Z9RY14_9PROT
Cluster 13	RGC021088542	0.93211	Bacteria	98.70	8e-80	302	Uncharacterized protein n=4 Tax=Alteromonas TaxID=226 RepID=K0D2W1_ALTMS
Cluster 13	RGC010429096	0.93211	Bacteria	96.05	2e-142	512	Uncharacterized protein n=11 Tax=Alteromonas TaxID=226 RepID=A0A0E0YH69_ALTME
Cluster 14	RGC000421250	0.95095	Bacteria	98.32	0.0	1410	Lon protease n=1 Tax=Gammaproteobacteria bacterium TaxID=1913989 RepID=A0A2E7RNU2_9GAMM
Cluster 14	RGC005078778	0.91829	Bacteria	94.44	6e-162	577	Fe(3+) ABC transporter substrate-binding protein n=3 Tax=Candidatus Pelagibacter TaxID=198251 RepID=A0A1Z9QY97_9PROT
Cluster 15	RGC001801076	0.99863	Bacteria	-	-	-
Cluster 15	RGC030963957	0.99863	Bacteria	-	-	-
Cluster 15	RGC000043841	0.93211	Bacteria	87.67	0.0	2479	DNA-directed RNA polymerase subunit beta' n=2 Tax=Bacteria TaxID=2 RepID=A0A2A5XAH5_9BACT
Cluster 15	RGC000064480	0.93211	Bacteria	86.65	0.0	2243	DNA-directed RNA polymerase subunit beta n=6 Tax=Bacteria TaxID=2 RepID=A0A2E4RJI0_9BACT
Cluster 15	RGC000119180	0.93211	Bacteria	72.03	0.0	1602	Glycosyl hydrolase n=1 Tax=Crocinitomicaceae bacterium TaxID=2026728 RepID=A0A2E9DWZ6_9FLAO
Cluster 15	RGC000483332	0.93211	Bacteria	77.19	0.0	1086	DNA helicase n=1 Tax=Cytophagia bacterium TaxID=2026730 RepID=A0A2E0GX19_9BACT
Cluster 15	RGC001693649	0.93211	Bacteria	89.18	0.0	826	ATP synthase subunit beta n=3 Tax=Bacteria TaxID=2 RepID=A0A1Z9GJM3_9BACT
Cluster 15	RGC001186597	0.93211	Bacteria	85.28	0.0	859	Cation acetate symporter n=1 Tax=Rhodothermaeota bacterium MED-G19 TaxID=1986240 RepID=A0A2A5X1Q6_9BACT
Cluster 15	RGC003464371	0.93211	Bacteria	92.91	0.0	716	Elongation factor Tu n=8 Tax=Bacteria TaxID=2 RepID=A0A2E4RJM6_9BACT
Cluster 15	RGC002481221	0.93211	Bacteria	81.09	0.0	685	MFS transporter n=1 Tax=Polaribacter reichenbachii TaxID=996801 RepID=A0A1B8TUG4_9FLAO
Cluster 15	RGC003965439	0.93211	Bacteria	91.51	3e-174	619	60 kDa chaperonin n=5 Tax=Gammaproteobacteria TaxID=1236 RepID=A0A0M3T1Z1_9GAMM
Cluster 15	RGC035853778	0.93211	Bacteria	-	-	-
Cluster 19	RGC009471704	0.99901	Bacteria	83.71	2e-129	469	Uncharacterized protein n=2 Tax=Synechococcus phage S-SSM7 TaxID=445686 RepID=E3SL33_9CAUD
Cluster 19	RGC023430908	0.99107	Bacteria	98.05	2e-83	314	Uncharacterized protein n=2 Tax=Synechococcus phage S-SSM7 TaxID=445686 RepID=E3SLA3_9CAUD
Cluster 2	RGC003447195	0.99863	Bacteria	90.40	0.0	688	Uncharacterized protein n=1 Tax=Acidiferrobacteraceae bacterium TaxID=2024893 RepID=A0A2E9RBP4_9GAMM
Cluster 2	RGC003421208	0.96563	Bacteria	59.19	9e-121	441	Phosphoglycerate kinase n=1 Tax=Candidatus Marinimicrobia bacterium TaxID=2026760 RepID=A0A2A5D454_9BACT
Cluster 2	RGC011732174	0.96563	Bacteria	89.50	7e-121	440	Putative 3' exoribonuclease family, domain 1 n=1 Tax=uncultured marine microorganism HF4000_APKG2H5 TaxID=455545 RepID=B3T6G7_9ZZZZ
Cluster 2	RGC009467877	0.96563	Bacteria	90.53	2e-137	495	Putative 3' exoribonuclease family, domain 1 n=1 Tax=uncultured marine microorganism HF4000_APKG2H5 TaxID=455545 RepID=B3T6G8_9ZZZZ
Cluster 2	RGC011439852	0.96563	Bacteria	87.30	1e-93	332	DNA-directed RNA polymerase n=5 Tax=Euryarchaeota archaeon TaxID=2026739 RepID=A0A2E7S5L5_9EURY
Cluster 2	RGC015071820	0.96563	Bacteria	90.91	2e-77	295	Uncharacterized protein n=5 Tax=root TaxID=1 RepID=A0A075FTT3_9EURY
Cluster 2	RGC012158212	0.96563	Bacteria	87.00	2e-107	395	Putative KH domain protein n=1 Tax=uncultured marine microorganism HF4000_APKG2H5 TaxID=455545 RepID=B3T6G6_9ZZZZ
Cluster 2	RGC015557741	0.96563	Bacteria	92.23	4e-107	394	Glutamine synthetase n=2 Tax=root TaxID=1 RepID=A0A2A4LM04_9PROT
Cluster 2	RGC002234802	0.96563	Bacteria	79.74	0.0	722	Carbamoyltransferase n=1 Tax=uncultured marine thaumarchaeote KM3_76_G12 TaxID=1456285 RepID=A0A075HMZ6_9ARCH
Cluster 2	RGC001809591	0.96563	Bacteria	100.00	0.0	954	Uncharacterized protein n=1 Tax=Verrucomicrobiales bacterium TaxID=2026801 RepID=A0A2E7SCB9_9BACT
Cluster 2	RGC010728051	0.96563	Bacteria	90.40	2e-117	428	Putative CoA-binding domain protein n=1 Tax=uncultured marine microorganism HF4000_133I24 TaxID=455522 RepID=B3T232_9ZZZZ
Cluster 2	RGC034037913	0.96563	Bacteria	-	-	-
Cluster 2	RGC000870444	0.96563	Bacteria	-	-	-
Cluster 2	RGC008958419	0.96563	Bacteria	95.59	3e-148	531	Methylmalonyl-CoA mutase n=1 Tax=hydrothermal vent metagenome TaxID=652676 RepID=A0A1L7SGB8_9ZZZZ
Cluster 2	RGC008351131	0.96563	Bacteria	88.85	1e-117	429	Uncharacterized protein n=1 Tax=uncultured marine microorganism HF4000_133G03 TaxID=455521 RepID=B3T223_9ZZZZ
Cluster 2	RGC000313029	0.96563	Bacteria	-	-	-
Cluster 2	RGC011696669	0.96563	Bacteria	94.14	2e-129	468	Phytanoyl-CoA dioxygenase, peroxisomal n=2 Tax=root TaxID=1 RepID=A0A160TRX9_9ZZZZ
Cluster 2	RGC000794869	0.96563	Bacteria	80.53	0.0	910	ATP-dependent zinc metalloprotease FtsH n=3 Tax=unclassified Gammaproteobacteria (miscellaneous) TaxID=33811 RepID=A0A1Z9RRS6_9GAMM
Cluster 2	RGC017284268	0.93211	Bacteria	93.30	2e-103	381	Glutamine synthetase n=2 Tax=root TaxID=1 RepID=A0A2A4LM04_9PROT
Cluster 20	RGC001837729	0.99863	Bacteria	95.06	0.0	905	Phosphomannomutase n=5 Tax=Proteobacteria TaxID=1224 RepID=F2GAI4_ALTMD
Cluster 20	RGC001018185	0.98769	Bacteria	92.16	0.0	1103	Iduronate sulfatase n=3 Tax=Alteromonadaceae TaxID=72275 RepID=F2GAH9_ALTMD
Cluster 21	RGC000195010	0.91829	Bacteria	76.75	0.0	1478	p-loop containing nucleoside triphosphate hydrolase n=2 Tax=Ostreococcus tauri TaxID=70448 RepID=Q011I9_OSTTA
Cluster 21	RGC001559219	0.91829	Bacteria	89.93	0.0	726	Uncharacterized protein n=1 Tax=Ostreococcus lucimarinus (strain CCE9901) TaxID=436017 RepID=A4RUB4_OSTLU
Cluster 21	RGC004707394	0.91829	Bacteria	80.45	9e-160	570	Peptidylprolyl isomerase n=2 Tax=Ostreococcus tauri TaxID=70448 RepID=A0A090M8Z0_OSTTA
Cluster 23	RGC010988264	0.97511	Bacteria	100.00	4e-128	464	Dihydropteroate synthase (Fragment) n=1 Tax=Candidatus Actinomarina minuta TaxID=1389454 RepID=S5DM80_9ACTN
Cluster 23	RGC000503612	0.97511	Bacteria	78.72	0.0	1125	Aconitate hydratase n=1 Tax=Candidatus Marinimicrobia bacterium TaxID=2026760 RepID=A0A2E1WDK7_9BACT
Cluster 23	RGC002206181	0.95095	Bacteria	90.20	0.0	823	Tyrosine phenol-lyase n=3 Tax=root TaxID=1 RepID=A0A1Z9MVI0_9ACTN
Cluster 23	RGC001154880	0.91829	Bacteria	98.05	0.0	1038	Acetyl-CoA carboxylase biotin carboxylase subunit n=1 Tax=Actinobacteria bacterium TaxID=1883427 RepID=A0A2D5C991_9ACTN
Cluster 23	RGC001075141	0.91829	Bacteria	92.22	0.0	840	Uncharacterized protein n=1 Tax=Actinobacteria bacterium TaxID=1883427 RepID=A0A2D4XDX6_9ACTN
Cluster 23	RGC000162607	0.91829	Bacteria	99.90	0.0	1969	Phosphoribosylformylglycinamidine synthase subunit PurL n=4 Tax=unclassified Euryarchaeota (miscellaneous) TaxID=115531 RepID=A0A1Z9DL01_9EURY
Cluster 23	RGC012438406	0.91829	Bacteria	97.40	2e-129	468	Uncharacterized protein n=2 Tax=Actinobacteria TaxID=201174 RepID=A0A2D5C8J9_9ACTN
Cluster 23	RGC000209024	0.91829	Bacteria	100.00	0.0	1867	Uncharacterized protein n=3 Tax=unclassified Euryarchaeota (miscellaneous) TaxID=115531 RepID=A0A2E4B2V4_9EURY
Cluster 23	RGC003206839	0.91829	Bacteria	90.82	0.0	680	Aspartokinase n=2 Tax=Actinobacteria TaxID=201174 RepID=S5DQE7_9ACTN
Cluster 23	RGC000257460	0.91829	Bacteria	78.65	0.0	1303	DNA gyrase subunit A n=1 Tax=Flavobacteriales bacterium TMED96 TaxID=1986730 RepID=A0A1Z9AML6_9FLAO
Cluster 23	RGC003089915	0.91829	Bacteria	99.03	0.0	725	Uncharacterized protein n=2 Tax=cellular organisms TaxID=131567 RepID=A0A1Z9EWD4_9EURY
Cluster 23	RGC000210256	0.91829	Bacteria	96.05	0.0	1857	Uncharacterized protein n=6 Tax=unclassified Euryarchaeota (miscellaneous) TaxID=115531 RepID=A0A2E1FMK0_9EURY
Cluster 23	RGC001028814	0.91829	Bacteria	100.00	0.0	1128	Uncharacterized protein n=4 Tax=unclassified Euryarchaeota (miscellaneous) TaxID=115531 RepID=A0A2E4B4G9_9EURY
Cluster 23	RGC001507822	0.91829	Bacteria	98.22	0.0	883	DNA-directed RNA polymerase subunit A'' n=1 Tax=Euryarchaeota archaeon TaxID=2026739 RepID=A0A2E1HX28_9EURY
Cluster 23	RGC023461521	0.91829	Bacteria	92.99	1e-76	292	2-amino-4-hydroxy-6-hydroxymethyldihydropteridine diphosphokinase n=2 Tax=Actinobacteria TaxID=201174 RepID=A0A2D5C8H1_9ACTN
Cluster 23	RGC005286743	0.91829	Bacteria	95.83	0.0	681	Glutamine synthetase n=1 Tax=Euryarchaeota archaeon TMED117 TaxID=1986683 RepID=A0A1Z9DTD8_9EURY
Cluster 23	RGC003634320	0.91829	Bacteria	94.33	0.0	678	Amino acid transporters n=1 Tax=Candidatus Actinomarina minuta TaxID=1389454 RepID=S5DJW3_9ACTN
Cluster 23	RGC010008626	0.91829	Bacteria	88.33	6e-122	444	Cytochrome B6 n=1 Tax=Actinobacteria bacterium TaxID=1883427 RepID=A0A2E1SZT8_9ACTN
Cluster 23	RGC002628257	0.90104	Bacteria	99.08	0.0	740	Permease n=4 Tax=Actinobacteria TaxID=201174 RepID=S5DQT0_9ACTN
Cluster 23	RGC003984045	0.90104	Bacteria	82.93	8e-179	634	Uncharacterized protein n=1 Tax=Actinobacteria bacterium TaxID=1883427 RepID=A0A2D5C8V1_9ACTN
Cluster 23	RGC009160154	0.90104	Bacteria	98.88	1e-141	509	Uncharacterized protein n=2 Tax=Actinobacteria TaxID=201174 RepID=A0A1Z9KLQ7_9ACTN
Cluster 23	RGC000208877	0.99863	Bacteria	82.99	4e-79	304	Uncharacterized protein n=1 Tax=Daphnia magna TaxID=35525 RepID=A0A0N7ZLK5_9CRUS
Cluster 23	RGC000212508	0.96563	Bacteria	-	-	-
Cluster 23	RGC001533655	0.93211	Bacteria	78.10	0.0	725	Uncharacterized protein n=1 Tax=Gaetbulibacter sp. 4G1 TaxID=1891971 RepID=A0A2G5GGU5_9FLAO
Cluster 25	RGC000718913	0.99863	Bacteria	90.72	0.0	1130	NADP-dependent malic enzyme n=1 Tax=Sphingopyxis baekryungensis TaxID=279369 RepID=UPI0003B38282
Cluster 25	RGC002198947	0.99863	Bacteria	99.56	0.0	915	Succinate-semialdehyde dehydrogenase n=1 Tax=Sphingorhabdus sp. TaxID=1902408 RepID=A0A2D5DL99_9SPHN
Cluster 25	RGC002307271	0.99863	Bacteria	100.00	0.0	828	Argininosuccinate lyase n=2 Tax=Sphingomonadaceae TaxID=41297 RepID=A0A2D5DIY7_9SPHN
Cluster 27	RGC002949198	0.97511	Bacteria	90.93	0.0	771	Putative biotin-requiring enzyme n=1 Tax=uncultured marine microorganism HF4000_010L19 TaxID=455518 RepID=B3T1N4_9ZZZZ
Cluster 27	RGC002752582	0.97511	Bacteria	89.65	0.0	699	ABC transporter substrate-binding protein n=1 Tax=Acidiferrobacteraceae bacterium TaxID=2024893 RepID=A0A2E9IG73_9GAMM
Cluster 27	RGC002003320	0.95095	Bacteria	99.79	0.0	889	ATP synthase subunit beta n=4 Tax=Rhodobiaceae bacterium TaxID=2026785 RepID=A0A2E8AIA8_9RHIZ
Cluster 27	RGC004464490	0.95095	Bacteria	72.14	1e-150	540	5-methyltetrahydropteroyltriglutamate--homocysteine methyltransferase n=1 Tax=Magnetovibrio sp. TaxID=2024836 RepID=A0A2E5MWE3_9PROT
Cluster 27	RGC004205103	0.95095	Bacteria	68.25	1e-143	516	5-methyltetrahydropteroyltriglutamate--homocysteine methyltransferase n=1 Tax=Magnetovibrio sp. TaxID=2024836 RepID=A0A2E5MWE3_9PROT
Cluster 27	RGC005012960	0.95095	Bacteria	88.50	0.0	641	ABC transporter substrate-binding protein n=1 Tax=Pelagibacter ubique TaxID=198252 RepID=UPI00094CDB65
Cluster 27	RGC003219768	0.95095	Bacteria	95.57	0.0	734	ATP-dependent Clp protease ATP-binding subunit ClpX n=3 Tax=Rhodobiaceae bacterium TaxID=2026785 RepID=A0A2E6C9A8_9RHIZ
Cluster 27	RGC003741870	0.95095	Bacteria	78.85	0.0	667	Phosphoserine transaminase n=1 Tax=Candidatus Pelagibacter sp. TaxID=2024849 RepID=A0A2D6XMX3_9PROT
Cluster 27	RGC008138269	0.95095	Bacteria	-	-	-
Cluster 27	RGC001384263	0.91829	Bacteria	89.65	0.0	891	Extracellular solute-binding protein family 5 n=1 Tax=Puniceispirillum marinum (strain IMCC1322) TaxID=488538 RepID=D5BRE9_PUNMI
Cluster 3	RGC001517881	0.97511	Bacteria	95.94	0.0	1006	Methylmalonyl-CoA carboxyltransferase n=18 Tax=root TaxID=1 RepID=A0A2D7BYD6_9EURY
Cluster 3	RGC000081806	0.95095	Bacteria	95.03	0.0	2320	DNA-directed RNA polymerase subunit beta n=17 Tax=root TaxID=1 RepID=A0A2D7ASK8_9EURY
Cluster 3	RGC000209024	0.95095	Bacteria	100.00	0.0	1867	Uncharacterized protein n=3 Tax=unclassified Euryarchaeota (miscellaneous) TaxID=115531 RepID=A0A2E4B2V4_9EURY
Cluster 3	RGC000134205	0.95095	Bacteria	97.79	0.0	2015	DNA-directed RNA polymerase subunit n=4 Tax=root TaxID=1 RepID=A0A2E1HWZ9_9EURY
Cluster 3	RGC001507822	0.95095	Bacteria	98.22	0.0	883	DNA-directed RNA polymerase subunit A'' n=1 Tax=Euryarchaeota archaeon TaxID=2026739 RepID=A0A2E1HX28_9EURY
Cluster 3	RGC007467061	0.95095	Bacteria	99.32	2e-160	572	3-hydroxy-5-phosphonooxypentane-2,4-dione thiolase n=1 Tax=Deltaproteobacteria bacterium TaxID=2026735 RepID=A0A2E1RCC0_9DELT
Cluster 3	RGC001154880	0.91829	Bacteria	98.05	0.0	1038	Acetyl-CoA carboxylase biotin carboxylase subunit n=1 Tax=Actinobacteria bacterium TaxID=1883427 RepID=A0A2D5C991_9ACTN
Cluster 3	RGC001075141	0.91829	Bacteria	92.22	0.0	840	Uncharacterized protein n=1 Tax=Actinobacteria bacterium TaxID=1883427 RepID=A0A2D4XDX6_9ACTN
Cluster 3	RGC000162607	0.91829	Bacteria	99.90	0.0	1969	Phosphoribosylformylglycinamidine synthase subunit PurL n=4 Tax=unclassified Euryarchaeota (miscellaneous) TaxID=115531 RepID=A0A1Z9DL01_9EURY
Cluster 3	RGC012438406	0.91829	Bacteria	97.40	2e-129	468	Uncharacterized protein n=2 Tax=Actinobacteria TaxID=201174 RepID=A0A2D5C8J9_9ACTN
Cluster 3	RGC003206839	0.91829	Bacteria	90.82	0.0	680	Aspartokinase n=2 Tax=Actinobacteria TaxID=201174 RepID=S5DQE7_9ACTN
Cluster 3	RGC000257460	0.91829	Bacteria	78.65	0.0	1303	DNA gyrase subunit A n=1 Tax=Flavobacteriales bacterium TMED96 TaxID=1986730 RepID=A0A1Z9AML6_9FLAO
Cluster 3	RGC001990053	0.91829	Bacteria	-	-	-
Cluster 3	RGC003089915	0.91829	Bacteria	99.03	0.0	725	Uncharacterized protein n=2 Tax=cellular organisms TaxID=131567 RepID=A0A1Z9EWD4_9EURY
Cluster 3	RGC000210256	0.91829	Bacteria	96.05	0.0	1857	Uncharacterized protein n=6 Tax=unclassified Euryarchaeota (miscellaneous) TaxID=115531 RepID=A0A2E1FMK0_9EURY
Cluster 3	RGC001028814	0.91829	Bacteria	100.00	0.0	1128	Uncharacterized protein n=4 Tax=unclassified Euryarchaeota (miscellaneous) TaxID=115531 RepID=A0A2E4B4G9_9EURY
Cluster 3	RGC023461521	0.91829	Bacteria	92.99	1e-76	292	2-amino-4-hydroxy-6-hydroxymethyldihydropteridine diphosphokinase n=2 Tax=Actinobacteria TaxID=201174 RepID=A0A2D5C8H1_9ACTN
Cluster 3	RGC005286743	0.91829	Bacteria	95.83	0.0	681	Glutamine synthetase n=1 Tax=Euryarchaeota archaeon TMED117 TaxID=1986683 RepID=A0A1Z9DTD8_9EURY
Cluster 3	RGC003634320	0.91829	Bacteria	94.33	0.0	678	Amino acid transporters n=1 Tax=Candidatus Actinomarina minuta TaxID=1389454 RepID=S5DJW3_9ACTN
Cluster 3	RGC010008626	0.91829	Bacteria	88.33	6e-122	444	Cytochrome B6 n=1 Tax=Actinobacteria bacterium TaxID=1883427 RepID=A0A2E1SZT8_9ACTN
Cluster 3	RGC011989030	0.91829	Bacteria	93.64	2e-121	442	30S ribosomal protein S2 n=4 Tax=Actinobacteria TaxID=201174 RepID=A0A1Z9MUP0_9ACTN
Cluster 3	RGC004311462	0.93211	Bacteria	94.25	0.0	728	Phosphoenolpyruvate carboxykinase [GTP] n=2 Tax=root TaxID=1 RepID=A0A2E5P2Z8_9ACTN
Cluster 34	RGC002076444	0.97511	Bacteria	84.52	0.0	717	Precursor of major head subunit n=1 Tax=uncultured Mediterranean phage TaxID=1868660 RepID=A0A1B1IU43_9VIRU
Cluster 34	RGC000392690	0.95095	Bacteria	92.64	0.0	1463	Carbon monoxide dehydrogenase n=1 Tax=Rhodobacteraceae bacterium TMED160 TaxID=1986860 RepID=A0A1Z9IJ96_9RHOB
Cluster 34	RGC002149621	0.95095	Bacteria	78.39	0.0	697	Major capsid protein n=7 Tax=Viruses TaxID=10239 RepID=C7BV73_9CAUD
Cluster 34	RGC020430346	0.95095	Bacteria	91.48	2e-89	334	Major capsid protein n=7 Tax=Viruses TaxID=10239 RepID=C7BV73_9CAUD
Cluster 4	RGC000081806	0.95095	Bacteria	95.03	0.0	2320	DNA-directed RNA polymerase subunit beta n=17 Tax=root TaxID=1 RepID=A0A2D7ASK8_9EURY
Cluster 4	RGC000080996	0.95095	Bacteria	99.25	0.0	2385	DNA-directed RNA polymerase subunit beta n=15 Tax=cellular organisms TaxID=131567 RepID=A0A2E4B513_9EURY
Cluster 4	RGC000162607	0.95095	Bacteria	99.90	0.0	1969	Phosphoribosylformylglycinamidine synthase subunit PurL n=4 Tax=unclassified Euryarchaeota (miscellaneous) TaxID=115531 RepID=A0A1Z9DL01_9EURY
Cluster 4	RGC000209024	0.95095	Bacteria	100.00	0.0	1867	Uncharacterized protein n=3 Tax=unclassified Euryarchaeota (miscellaneous) TaxID=115531 RepID=A0A2E4B2V4_9EURY
Cluster 4	RGC000645770	0.95095	Bacteria	93.81	0.0	1296	Uncharacterized protein n=18 Tax=root TaxID=1 RepID=A0A2E1L1B2_9EURY
Cluster 4	RGC000134205	0.95095	Bacteria	97.79	0.0	2015	DNA-directed RNA polymerase subunit n=4 Tax=root TaxID=1 RepID=A0A2E1HWZ9_9EURY
Cluster 4	RGC001028814	0.95095	Bacteria	100.00	0.0	1128	Uncharacterized protein n=4 Tax=unclassified Euryarchaeota (miscellaneous) TaxID=115531 RepID=A0A2E4B4G9_9EURY
Cluster 4	RGC001507822	0.95095	Bacteria	98.22	0.0	883	DNA-directed RNA polymerase subunit A'' n=1 Tax=Euryarchaeota archaeon TaxID=2026739 RepID=A0A2E1HX28_9EURY
Cluster 4	RGC007467061	0.95095	Bacteria	99.32	2e-160	572	3-hydroxy-5-phosphonooxypentane-2,4-dione thiolase n=1 Tax=Deltaproteobacteria bacterium TaxID=2026735 RepID=A0A2E1RCC0_9DELT
Cluster 4	RGC000534525	0.91829	Bacteria	90.54	0.0	1293	Iron-sulfur protein n=6 Tax=Actinobacteria TaxID=201174 RepID=A0A1Z9MX03_9ACTN
Cluster 5	RGC000192497	0.99901	Bacteria	-	-	-
Cluster 5	RGC002609419	0.93211	Bacteria	-	-	-
Cluster 5	RGC003453980	0.93211	Bacteria	-	-	-
Cluster 5	RGC005904592	0.93211	Bacteria	81.82	2e-154	552	Transketolase n=4 Tax=Bacteria TaxID=2 RepID=A0A1Z9L3Z3_9GAMM
Cluster 5	RGC000148484	0.93211	Bacteria	75.82	0.0	1613	Glycosyl hydrolase n=1 Tax=Crocinitomicaceae bacterium TaxID=2026728 RepID=A0A2E9DWZ6_9FLAO
Cluster 5	RGC031427884	0.93211	Bacteria	-	-	-
Cluster 6	RGC000318921	0.91829	Bacteria	91.72	0.0	1510	DNA gyrase subunit A n=1 Tax=Flavobacteriaceae bacterium TaxID=1871037 RepID=A0A2E6N8J2_9FLAO
Cluster 6	RGC021817133	0.99863	Bacteria	81.66	8e-77	292	Putative ErfK/YbiS/YcfS/YnhG n=2 Tax=prokaryotic environmental samples TaxID=81490 RepID=B3T0Q3_9ZZZZ
Cluster 6	RGC006256829	0.93211	Bacteria	86.01	7e-151	540	Iron-sulfur protein n=2 Tax=root TaxID=1 RepID=A0A2A4LMJ3_9PROT
Cluster 11	RGC003133139	0.93211	Bacteria	84.80	0.0	685	Uracil permease n=1 Tax=Pelagibacteraceae bacterium TaxID=2026775 RepID=A0A2A4LLC2_9PROT
Cluster 11	RGC024421807	0.93211	Bacteria	-	-	-
Cluster 11	RGC005040161	0.93211	Bacteria	93.88	9e-157	560	Signal recognition particle protein n=4 Tax=Bacteria TaxID=2 RepID=B3TCQ0_9BACT
Cluster 11	RGC003829351	0.93211	Bacteria	89.01	0.0	704	Tryptophan synthase subunit beta n=2 Tax=Candidatus Pelagibacter sp. TaxID=2024849 RepID=A0A2G2ADR0_9PROT
Cluster 11	RGC000704440	0.93211	Bacteria	86.21	0.0	1030	Peptidase S9 n=1 Tax=Candidatus Pelagibacter sp. TaxID=2024849 RepID=A0A2D6XM96_9PROT
Cluster 11	RGC000044682	0.93211	Bacteria	97.00	0.0	2692	DNA-directed RNA polymerase subunit beta' n=12 Tax=Bacteroidetes TaxID=976 RepID=A3XGT1_LEEBM
Cluster 11	RGC006277882	0.93211	Bacteria	98.03	3e-162	578	Alpha-L-glutamate ligase n=1 Tax=uncultured alpha proteobacterium TaxID=91750 RepID=A0A1B0Z219_9PROT
Cluster 11	RGC019405382	0.93211	Bacteria	88.40	2e-71	274	tRNA pseudouridine synthase A n=2 Tax=Bacteria TaxID=2 RepID=Q6SHN9_9BACT
Cluster 11	RGC016264777	0.93211	Bacteria	-	-	-
Cluster 11	RGC004438070	0.93211	Bacteria	61.20	2e-131	476	Uncharacterized protein n=1 Tax=Deltaproteobacteria bacterium TaxID=2026735 RepID=A0A2E5PWV3_9DELT
Cluster 11	RGC021813738	0.93211	Bacteria	92.86	9e-84	315	Uncharacterized protein n=8 Tax=Proteobacteria TaxID=1224 RepID=Q4FKZ3_PELUB
Cluster 11	RGC009834997	0.93211	Bacteria	81.70	3e-90	338	50S ribosomal protein L3 n=1 Tax=Candidatus Pelagibacter sp. TaxID=2024849 RepID=A0A2E7Z037_9PROT
Cluster 11	RGC008729652	0.93211	Bacteria	96.73	1e-146	526	branched-chain amino acid ABC transporter permease n=1 Tax=Pelagibacteraceae bacterium ETNP-OMZ-SAG-E5 TaxID=1891188 RepID=UPI0008460D01
Cluster 11	RGC025156386	0.93211	Bacteria	86.11	4e-65	253	Uncharacterized protein n=1 Tax=uncultured bacterium EB000_36F02 TaxID=710810 RepID=E0XZ73_9BACT
Cluster 11	RGC005996892	0.93211	Bacteria	84.66	1e-145	523	Uncharacterized protein n=1 Tax=Proteobacteria bacterium TMED261 TaxID=1986846 RepID=A0A1Z9T6H9_9PROT
Cluster 11	RGC013577525	0.93211	Bacteria	92.09	2e-115	421	Glutamate synthase, small subunit n=3 Tax=root TaxID=1 RepID=Q6SHM1_9BACT
Cluster 11	RGC005240929	0.93211	Bacteria	80.24	7e-149	534	Fumarylacetoacetate hydrolase n=1 Tax=Rhodospirillaceae bacterium TaxID=1898112 RepID=A0A2E9Y2W3_9PROT
Cluster 11	RGC000409581	0.93211	Bacteria	93.08	0.0	1439	DNA-directed RNA polymerase subunit beta (Fragment) n=1 Tax=Candidatus Pelagibacter sp. TaxID=2024849 RepID=A0A2E1MQS8_9PROT
Cluster 11	RGC000643479	0.93211	Bacteria	81.79	0.0	1064	Malate synthase G n=1 Tax=Candidatus Pelagibacter sp. TMED64 TaxID=1986830 RepID=A0A1Z8W3Z2_9PROT
Cluster 12	RGC002578907	0.91829	Bacteria	91.10	0.0	677	C4-dicarboxylate ABC transporter n=6 Tax=Bacteria TaxID=2 RepID=A0A2A4LFW7_9PROT
Cluster 12	RGC005703899	0.91829	Bacteria	87.00	1e-154	553	Uncharacterized protein n=4 Tax=root TaxID=1 RepID=E0XYV3_9PROT
Cluster 12	RGC004893247	0.91829	Bacteria	90.49	0.0	653	Uncharacterized protein n=1 Tax=Pelagibacteraceae bacterium TMED201 TaxID=1986809 RepID=A0A1Z9MA54_9PROT
Cluster 12	RGC000401707	0.91829	Bacteria	92.30	0.0	1489	formate dehydrogenase subunit alpha n=1 Tax=Pelagibacteraceae bacterium ETNP-OMZ-SAG-B3 TaxID=1891196 RepID=UPI000846132A
Cluster 12	RGC002388885	0.91829	Bacteria	91.07	0.0	668	C4-dicarboxylate ABC transporter n=6 Tax=Bacteria TaxID=2 RepID=A0A2A4LFW7_9PROT
Cluster 12	RGC001404366	0.91829	Bacteria	88.14	0.0	935	ABC transporter ATP-binding protein n=2 Tax=Bacteria TaxID=2 RepID=A0A2G2AES7_9PROT
Cluster 12	RGC000061301	0.91829	Bacteria	97.63	0.0	2452	DNA-directed RNA polymerase subunit beta n=1 Tax=Thaumarchaeota archaeon TaxID=2026795 RepID=A0A2E0QH45_9ARCH
Cluster 12	RGC001280001	0.91829	Bacteria	93.47	0.0	967	60 kDa chaperonin n=3 Tax=Proteobacteria TaxID=1224 RepID=A0A1Z8QB37_9GAMM
Cluster 12	RGC003383160	0.91829	Bacteria	92.96	0.0	772	Formate dehydrogenase n=3 Tax=Proteobacteria TaxID=1224 RepID=A0A1Z9PIZ8_9GAMM
Cluster 12	RGC002978302	0.91829	Bacteria	-	-	-
Cluster 12	RGC003891801	0.91829	Bacteria	90.53	0.0	730	Acyl-CoA synthetase n=3 Tax=Proteobacteria TaxID=1224 RepID=A0A1Z8QCY6_9GAMM
Cluster 12	RGC001497393	0.91829	Bacteria	83.85	0.0	894	ABC-type dipeptide transport system, periplasmic component n=2 Tax=Bacteria TaxID=2 RepID=E7C6F2_9BACT
Cluster 12	RGC007431420	0.91829	Bacteria	90.55	2e-135	489	Pyruvate dehydrogenase E1 component n=2 Tax=Bacteria TaxID=2 RepID=A0A2A4LMS8_9PROT
Cluster 12	RGC016180536	0.91829	Bacteria	-	-	-
Cluster 12	RGC003344029	0.91829	Bacteria	93.69	0.0	682	Elongation factor Tu n=6 Tax=cellular organisms TaxID=131567 RepID=A0A2E5RJA4_9GAMM
Cluster 12	RGC001960162	0.91829	Bacteria	93.50	0.0	850	Aldehyde dehydrogenase family protein n=1 Tax=Candidatus Pelagibacter sp. TaxID=2024849 RepID=A0A2E1MRL2_9PROT
Cluster 12	RGC006215980	0.91829	Bacteria	89.46	2e-151	542	Thioredoxin reductase n=1 Tax=Candidatus Endolissoclinum sp. TMED55 TaxID=1986641 RepID=A0A1Z8VL81_9PROT
Cluster 12	RGC016143462	0.91829	Bacteria	91.54	5e-93	347	Acyl-CoA synthetase n=3 Tax=Proteobacteria TaxID=1224 RepID=A0A1Z8QCY6_9GAMM
Cluster 12	RGC029078382	0.91829	Bacteria	-	-	-
Cluster 12	RGC010421210	0.91829	Bacteria	88.89	3e-118	431	Alpha/beta hydrolase n=2 Tax=Pelagibacteraceae TaxID=1655514 RepID=A0A2D6XUN7_9PROT
Cluster 12	RGC002981079	0.91829	Bacteria	94.47	0.0	810	Formyl-CoA:oxalate CoA-transferase n=4 Tax=Alphaproteobacteria TaxID=28211 RepID=A0A1Z8S453_9PROT
Cluster 12	RGC001313485	0.91829	Bacteria	95.02	0.0	1059	Cyclohexanone monooxygenase n=1 Tax=Rhodospirillaceae bacterium TaxID=1898112 RepID=A0A2E7V5G4_9PROT
Cluster 12	RGC014088725	0.99863	Bacteria	95.83	4e-114	417	Anhydro-N-acetylmuramic acid kinase n=2 Tax=Gammaproteobacteria TaxID=1236 RepID=E7C4S3_9GAMM
Cluster 12	RGC028597953	0.99863	Bacteria	-	-	-
Cluster 12	RGC004646318	0.98769	Bacteria	66.29	9e-123	447	(S)-2-hydroxy-acid oxidase n=3 Tax=Pelagibacter ubique TaxID=198252 RepID=Q4FNZ1_PELUB
Cluster 12	RGC001394690	0.96563	Bacteria	95.87	0.0	999	DNA-directed RNA polymerase subunit beta n=1 Tax=uncultured gamma proteobacterium HF4000_48J03 TaxID=723584 RepID=E7C8W6_9GAMM
Cluster 12	RGC001144378	0.96563	Bacteria	89.26	0.0	1003	DNA-directed RNA polymerase subunit beta' n=1 Tax=uncultured gamma proteobacterium HF4000_48J03 TaxID=723584 RepID=E7C8W7_9GAMM
Cluster 12	RGC023226373	0.96563	Bacteria	93.08	5e-77	293	30S ribosomal protein S7 n=2 Tax=Gammaproteobacteria TaxID=1236 RepID=A0A2E6YDQ6_9GAMM
Cluster 12	RGC027763812	0.96563	Bacteria	-	-	-
Cluster 14	RGC001947313	0.97511	Bacteria	92.68	0.0	945	Uncharacterized protein n=3 Tax=Bacteria TaxID=2 RepID=W9E3W1_PELUQ
Cluster 14	RGC005447130	0.95095	Bacteria	95.50	0.0	679	Putative hydrocarbon oxygenase MocD n=1 Tax=uncultured marine bacterium HF10_45G01 TaxID=415446 RepID=A4GJR1_9BACT
Cluster 14	RGC008238096	0.95095	Bacteria	97.51	3e-134	484	acyl-CoA synthetase n=1 Tax=Pelagibacter ubique TaxID=198252 RepID=UPI00094DC22D
Cluster 14	RGC001959052	0.95095	Bacteria	-	-	-
Cluster 14	RGC000621390	0.95095	Bacteria	90.25	0.0	1221	DNA topoisomerase (ATP-hydrolyzing) n=1 Tax=Pelagibacterales bacterium MED-G44 TaxID=1986252 RepID=A0A2A5V0Q0_9PROT
Cluster 14	RGC016496790	0.95095	Bacteria	91.46	7e-95	353	Sarcosine oxidase, beta subunit family, heterotetrameric form n=9 Tax=Pelagibacteraceae TaxID=1655514 RepID=J9YX95_9PROT
Cluster 15	RGC000171807	0.93211	Bacteria	78.55	0.0	1605	Glycosyl hydrolase n=1 Tax=Flavobacteriaceae bacterium TaxID=1871037 RepID=A0A2E7FCP7_9FLAO
Cluster 15	RGC001294531	0.93211	Bacteria	91.84	0.0	881	60 kDa chaperonin n=8 Tax=Bacteria TaxID=2 RepID=A0A1Z9UV23_9RICK
Cluster 15	RGC007577556	0.93211	Bacteria	88.66	8e-142	510	Lipoyl synthase n=5 Tax=Bacteria TaxID=2 RepID=A0A2A5WX62_9BACT
Cluster 15	RGC001915531	0.93211	Bacteria	85.83	0.0	820	NAD-dependent succinate-semialdehyde dehydrogenase n=3 Tax=Pelagibacter ubique TaxID=198252 RepID=UPI00094C431B
Cluster 15	RGC013244065	0.93211	Bacteria	95.11	6e-119	433	DNA-directed RNA polymerase subunit beta n=1 Tax=Candidatus Pelagibacter sp. TMED273 TaxID=1986826 RepID=A0A1Z9T751_9PROT
Cluster 15	RGC005128053	0.93211	Bacteria	85.34	1e-161	576	Peptide chain release factor 1 n=1 Tax=Candidatus Pelagibacter sp. TaxID=2024849 RepID=A0A2G2AAE0_9PROT
Cluster 15	RGC033328403	0.93211	Bacteria	-	-	-
Cluster 2	RGC001552225	0.96563	Bacteria	96.70	0.0	1014	Lipoprotein, putative n=1 Tax=hydrothermal vent metagenome TaxID=652676 RepID=A0A160VIF2_9ZZZZ
Cluster 2	RGC007934724	0.96563	Bacteria	94.43	6e-156	557	Uncharacterized protein n=1 Tax=uncultured gamma proteobacterium HF0770_40P16 TaxID=723580 RepID=E7C7Q8_9GAMM
Cluster 2	RGC004347288	0.96563	Bacteria	96.14	0.0	662	Uncharacterized protein n=1 Tax=uncultured bacterium 4130011-I07 TaxID=1343842 RepID=S4WAH9_9BACT
Cluster 2	RGC001238884	0.96563	Bacteria	97.11	0.0	1060	Uncharacterized protein n=1 Tax=uncultured bacterium 4130011-I07 TaxID=1343842 RepID=S4WAH9_9BACT
Cluster 2	RGC009677674	0.96563	Bacteria	86.21	5e-124	451	Uncharacterized protein n=3 Tax=Bacteria TaxID=2 RepID=E0XVR7_9GAMM
Cluster 2	RGC006606360	0.96563	Bacteria	93.20	1e-131	476	Uncharacterized protein n=1 Tax=uncultured bacterium 4130011-I07 TaxID=1343842 RepID=S4W617_9BACT
Cluster 2	RGC002139442	0.96563	Bacteria	96.02	0.0	808	Tyrosine--tRNA ligase n=1 Tax=uncultured actinobacterium HF0500_35G12 TaxID=723604 RepID=E7C669_9ACTN
Cluster 2	RGC023114425	0.96563	Bacteria	-	-	-
Cluster 2	RGC013740985	0.96563	Bacteria	87.21	1e-110	405	Pyridoxine/pyridoxamine 5'-phosphate oxidase n=3 Tax=environmental samples TaxID=2081902 RepID=E0XYQ9_9GAMM
Cluster 2	RGC007869264	0.96563	Bacteria	90.49	3e-148	531	3-methyladenine DNA glycosylase/8-oxoguanine DNA glycosylase n=2 Tax=Verrucomicrobia TaxID=74201 RepID=E0XUQ1_9BACT
Cluster 2	RGC010099662	0.96563	Bacteria	-	-	-
Cluster 2	RGC021689072	0.96563	Bacteria	-	-	-
Cluster 2	RGC032244916	0.96563	Bacteria	-	-	-
Cluster 2	RGC013437334	0.96563	Bacteria	95.52	2e-110	405	Dioxygenases related to 2-nitropropane dioxygenase n=4 Tax=Bacteria TaxID=2 RepID=E0XVR8_9GAMM
Cluster 2	RGC031931677	0.96563	Bacteria	-	-	-
Cluster 2	RGC000268324	0.96563	Bacteria	61.22	0.0	1046	Uncharacterized protein n=1 Tax=Gammaproteobacteria bacterium TaxID=1913989 RepID=A0A2E6YCX0_9GAMM
Cluster 2	RGC028616116	0.96563	Bacteria	-	-	-
Cluster 2	RGC014258753	0.96563	Bacteria	92.56	9e-108	396	Dioxygenases related to 2-nitropropane dioxygenase n=4 Tax=Bacteria TaxID=2 RepID=E0XVR8_9GAMM
Cluster 2	RGC007657287	0.96563	Bacteria	83.16	6e-145	520	Alpha-hydroxy-acid oxidizing enzyme n=3 Tax=Pelagibacteraceae TaxID=1655514 RepID=A0A2D6XUI6_9PROT
Cluster 2	RGC005733342	0.96563	Bacteria	92.35	1e-165	590	NADH-quinone oxidoreductase subunit L n=1 Tax=Nitrospinae bacterium TaxID=2026769 RepID=A0A2E6DFV6_9BACT
Cluster 2	RGC013186520	0.96563	Bacteria	88.89	3e-112	411	Peptidase, M20/M25/M40 family n=4 Tax=root TaxID=1 RepID=Q6SHW5_9BACT
Cluster 2	RGC003349273	0.96563	Bacteria	92.75	0.0	685	3-oxoacyl-[acyl-carrier-protein] synthase 2 n=2 Tax=Bacteria TaxID=2 RepID=A0A2E5DC10_9GAMM
Cluster 2	RGC035346973	0.96563	Bacteria	-	-	-
Cluster 2	RGC002819405	0.96563	Bacteria	90.80	0.0	796	NADH-quinone oxidoreductase subunit M n=1 Tax=Nitrospinae bacterium TaxID=2026769 RepID=A0A2E6DFI2_9BACT
Cluster 2	RGC020247410	0.93211	Bacteria	-	-	-
Cluster 2	RGC027265814	0.93211	Bacteria	93.70	2e-64	251	2-hydroxychromene-2-carboxylate isomerase n=1 Tax=uncultured gamma proteobacterium HF4000_48J03 TaxID=723584 RepID=E7C8U6_9GAMM
Cluster 21	RGC003112646	0.91829	Bacteria	99.02	0.0	790	Chaperone SurA n=1 Tax=Gammaproteobacteria bacterium TaxID=1913989 RepID=A0A2E8XIF1_9GAMM
Cluster 23	RGC000180095	0.97511	Bacteria	86.18	0.0	1729	Uncharacterized protein n=1 Tax=uncultured bacterium FPPP_13C3 TaxID=1343845 RepID=S4WBA1_9BACT
Cluster 23	RGC000202537	0.97511	Bacteria	97.36	0.0	1977	Molybdenum enzyme n=3 Tax=Bacteria TaxID=2 RepID=S4W5M7_9BACT
Cluster 23	RGC000449437	0.97511	Bacteria	88.46	0.0	1114	Uncharacterized protein n=1 Tax=uncultured bacterium FPPP_13C3 TaxID=1343845 RepID=S4WBC0_9BACT
Cluster 23	RGC000559128	0.97511	Bacteria	90.23	0.0	1298	Catalase-peroxidase n=1 Tax=Candidatus Marinimicrobia bacterium TaxID=2026760 RepID=A0A2E3Y3G4_9BACT
Cluster 23	RGC000682098	0.97511	Bacteria	88.16	0.0	1219	Transketolase n=1 Tax=uncultured bacterium FPPP_13C3 TaxID=1343845 RepID=S4W4F7_9BACT
Cluster 23	RGC002032124	0.97511	Bacteria	94.04	0.0	759	Anion transporter n=1 Tax=uncultured bacterium FPPP_13C3 TaxID=1343845 RepID=S4W7S5_9BACT
Cluster 23	RGC002531241	0.97511	Bacteria	99.53	0.0	845	Uncharacterized protein n=1 Tax=Candidatus Marinimicrobia bacterium TaxID=2026760 RepID=A0A2E2BE53_9BACT
Cluster 23	RGC000132801	0.91829	Bacteria	-	-	-
Cluster 23	RGC001482681	0.91829	Bacteria	87.93	0.0	866	DNA-directed RNA polymerase subunit A'' n=10 Tax=cellular organisms TaxID=131567 RepID=A0A2E5WXJ9_9EURY
Cluster 23	RGC010245471	0.91829	Bacteria	97.10	5e-112	410	Bacteriorhodopsin n=14 Tax=root TaxID=1 RepID=B6BSG6_9PROT
Cluster 23	RGC001818319	0.91829	Bacteria	94.27	0.0	868	RelA/SpoT family protein n=13 Tax=Pelagibacterales TaxID=54526 RepID=B6BPF0_9PROT
Cluster 25	RGC038537547	0.99863	Bacteria	-	-	-
Cluster 27	RGC000036543	0.97511	Bacteria	76.31	0.0	2347	Glutamate synthase large subunit n=1 Tax=Flavobacteriaceae bacterium TaxID=1871037 RepID=A0A2E9VZU5_9FLAO
Cluster 27	RGC026583393	0.97511	Bacteria	-	-	-
Cluster 27	RGC016925512	0.97511	Bacteria	99.46	5e-95	353	UPF0301 protein n=1 Tax=uncultured gamma proteobacterium HF0130_22O14 TaxID=723567 RepID=E7C2U0_9GAMM
Cluster 27	RGC000271565	0.97511	Bacteria	89.46	0.0	1563	Glycine dehydrogenase (decarboxylating) n=17 Tax=Pelagibacteraceae TaxID=1655514 RepID=A0A1C2B0U0_9PROT
Cluster 27	RGC025451352	0.97511	Bacteria	92.20	1e-67	262	Putative pre-16S rRNA nuclease n=2 Tax=Gammaproteobacteria TaxID=1236 RepID=A0A1Z8QB83_9GAMM
Cluster 27	RGC000782582	0.97511	Bacteria	73.74	0.0	782	Uncharacterized protein n=1 Tax=uncultured marine bacterium HF10_45G01 TaxID=415446 RepID=A4GJQ2_9BACT
Cluster 27	RGC000543026	0.97511	Bacteria	-	-	-
Cluster 27	RGC000220012	0.95095	Bacteria	86.30	0.0	1573	Bifunctional aconitate hydratase 2/2-methylisocitrate dehydratase n=3 Tax=Alphaproteobacteria TaxID=28211 RepID=A0A2E1MT08_9RHIZ
Cluster 27	RGC003872617	0.95095	Bacteria	95.78	0.0	730	Anhydro-N-acetylmuramic acid kinase n=1 Tax=uncultured gamma proteobacterium HF0130_22O14 TaxID=723567 RepID=E7C2V7_9GAMM
Cluster 27	RGC000442472	0.95095	Bacteria	96.32	0.0	1464	TonB-denpendent receptor n=1 Tax=Gammaproteobacteria bacterium TMED36 TaxID=1986762 RepID=A0A1Z8Q827_9GAMM
Cluster 27	RGC013395316	0.95095	Bacteria	-	-	-
Cluster 27	RGC001562610	0.95095	Bacteria	97.27	0.0	942	ATP synthase subunit alpha n=4 Tax=Proteobacteria TaxID=1224 RepID=A0A1Z8Q818_9GAMM
Cluster 27	RGC005448804	0.95095	Bacteria	91.57	1e-167	596	Uncharacterized protein n=1 Tax=Gammaproteobacteria bacterium TMED36 TaxID=1986762 RepID=A0A1Z8Q819_9GAMM
Cluster 27	RGC000788249	0.95095	Bacteria	86.34	0.0	1066	1-deoxy-D-xylulose-5-phosphate synthase n=1 Tax=Pelagibacter ubique TaxID=198252 RepID=UPI00094C3077
Cluster 27	RGC007919306	0.95095	Bacteria	97.55	2e-148	532	ATP synthase gamma chain n=2 Tax=unclassified Gammaproteobacteria (miscellaneous) TaxID=33811 RepID=A0A1Z8Q830_9GAMM
Cluster 27	RGC020173811	0.95095	Bacteria	92.61	2e-83	314	50S ribosomal protein L10 n=4 Tax=Proteobacteria TaxID=1224 RepID=A0A2E5RI63_9GAMM
Cluster 27	RGC006871193	0.95095	Bacteria	87.75	5e-139	501	Permeases of the drug/metabolite transporter (DMT) superfamily n=1 Tax=uncultured gamma proteobacterium HF0130_22O14 TaxID=723567 RepID=E7C2W0_9GAMM
Cluster 27	RGC000165101	0.95095	Bacteria	88.98	0.0	1768	Pyruvate dehydrogenase E1 component n=1 Tax=Candidatus Pelagibacter sp. TaxID=2024849 RepID=A0A2D7AQK8_9PROT
Cluster 27	RGC001619638	0.91829	Bacteria	91.34	0.0	954	Sulfoacetaldehyde acetyltransferase n=1 Tax=Candidatus Pelagibacter sp. TaxID=2024849 RepID=A0A2G2AD85_9PROT
Cluster 3	RGC000124366	0.97511	Bacteria	99.81	0.0	2110	DNA-directed RNA polymerase subunit n=6 Tax=cellular organisms TaxID=131567 RepID=A0A1Z9E1Q0_9EURY
Cluster 3	RGC002113218	0.95095	Bacteria	91.61	0.0	864	Uncharacterized protein n=17 Tax=cellular organisms TaxID=131567 RepID=A0A2E4QGS0_9EURY
Cluster 3	RGC000132801	0.91829	Bacteria	-	-	-
Cluster 3	RGC005588466	0.91829	Bacteria	93.29	5e-178	630	Uncharacterized protein n=1 Tax=Actinobacteria bacterium TaxID=1883427 RepID=A0A2D5WKB8_9ACTN
Cluster 3	RGC001482681	0.91829	Bacteria	87.93	0.0	866	DNA-directed RNA polymerase subunit A'' n=10 Tax=cellular organisms TaxID=131567 RepID=A0A2E5WXJ9_9EURY
Cluster 3	RGC010245471	0.91829	Bacteria	97.10	5e-112	410	Bacteriorhodopsin n=14 Tax=root TaxID=1 RepID=B6BSG6_9PROT
Cluster 3	RGC001818319	0.91829	Bacteria	94.27	0.0	868	RelA/SpoT family protein n=13 Tax=Pelagibacterales TaxID=54526 RepID=B6BPF0_9PROT
Cluster 3	RGC000347104	0.93211	Bacteria	89.45	0.0	1394	UvrABC system protein A n=2 Tax=root TaxID=1 RepID=A0A2E2WZZ3_9ACTN
Cluster 3	RGC006724142	0.93211	Bacteria	86.32	4e-150	538	Uncharacterized protein n=1 Tax=uncultured nuHF2 cluster bacterium HF0770_19K18 TaxID=723592 RepID=E7C781_9BACT
Cluster 3	RGC003027042	0.93211	Bacteria	86.99	0.0	762	Adenylate cyclase n=1 Tax=hydrothermal vent metagenome TaxID=652676 RepID=A0A161KH48_9ZZZZ
Cluster 34	RGC021163312	0.93211	Bacteria	91.91	1e-78	298	NADH-quinone oxidoreductase subunit B n=6 Tax=Pelagibacteraceae TaxID=1655514 RepID=A0A1C2AIA8_9PROT
Cluster 34	RGC016241290	0.93211	Bacteria	91.04	3e-89	334	Replicative DNA helicase n=1 Tax=Pelagibacteraceae bacterium TaxID=2026775 RepID=A0A2E7R5N7_9PROT
Cluster 4	RGC000124366	0.95095	Bacteria	99.81	0.0	2110	DNA-directed RNA polymerase subunit n=6 Tax=cellular organisms TaxID=131567 RepID=A0A1Z9E1Q0_9EURY
Cluster 4	RGC002113218	0.95095	Bacteria	91.61	0.0	864	Uncharacterized protein n=17 Tax=cellular organisms TaxID=131567 RepID=A0A2E4QGS0_9EURY
Cluster 4	RGC003374796	0.95095	Bacteria	94.29	0.0	717	5-formaminoimidazole-4-carboxamide-1-(Beta)-D-ribofuranosyl 5'-monophosphate synthetase n=13 Tax=cellular organisms TaxID=131567 RepID=A0A2E4QJ55_9EURY
Cluster 4	RGC002694396	0.91829	Bacteria	95.80	0.0	813	Uncharacterized protein n=1 Tax=Euryarchaeota archaeon TaxID=2026739 RepID=A0A2E4B206_9EURY
Cluster 5	RGC005368674	0.93211	Bacteria	93.33	4e-172	611	DNA-directed RNA polymerase subunit alpha n=4 Tax=Bacteria TaxID=2 RepID=A0A1B2YX59_9BACT
Cluster 6	RGC000593292	0.99901	Bacteria	87.63	0.0	1219	Elongation factor G n=2 Tax=Gammaproteobacteria TaxID=1236 RepID=A0A2E5RHU4_9GAMM
Cluster 6	RGC000171886	0.99107	Bacteria	81.63	0.0	1694	Amidohydrolase n=1 Tax=Candidatus Marinimicrobia bacterium TaxID=2026760 RepID=A0A2E3Y3T1_9BACT
Cluster 6	RGC001561710	0.99863	Bacteria	95.52	0.0	933	ATP synthase subunit alpha n=1 Tax=Gammaproteobacteria bacterium TaxID=1913989 RepID=A0A2E6YE53_9GAMM
Cluster 6	RGC004386371	0.99863	Bacteria	93.07	0.0	659	Uncharacterized protein n=3 Tax=Gammaproteobacteria TaxID=1236 RepID=A0A2E6YBU1_9GAMM
Cluster 6	RGC001394690	0.99863	Bacteria	95.87	0.0	999	DNA-directed RNA polymerase subunit beta n=1 Tax=uncultured gamma proteobacterium HF4000_48J03 TaxID=723584 RepID=E7C8W6_9GAMM
Cluster 6	RGC027763812	0.99863	Bacteria	-	-	-
Cluster 6	RGC003353018	0.93211	Bacteria	95.01	0.0	803	Dimethylglycine dehydrogenase n=1 Tax=Candidatus Pelagibacter sp. TMED239 TaxID=1986816 RepID=A0A1Z9QXK3_9PROT
Cluster 13	RGC001211765	0.99901	Bacteria	90.84	0.0	974	Dihydroxy-acid dehydratase n=32 Tax=Prochloraceae TaxID=1213 RepID=ILVD_PROMP
Cluster 13	RGC006794700	0.99901	Bacteria	93.11	7e-161	573	Small ribosomal subunit biogenesis GTPase RsgA n=13 Tax=Prochlorococcus TaxID=1218 RepID=A2BNE5_PROMS
Cluster 13	RGC006420637	0.99901	Bacteria	93.91	1e-173	616	Aldo/keto reductase family n=25 Tax=Prochlorococcus TaxID=1218 RepID=A3PAA8_PROM0
Cluster 13	RGC005404142	0.99901	Bacteria	92.22	6e-179	634	tRNA-dihydrouridine(20/20a) synthase n=15 Tax=Prochlorococcus TaxID=1218 RepID=A3PA61_PROM0
Cluster 13	RGC024045908	0.99901	Bacteria	-	-	-
Cluster 13	RGC005576683	0.99901	Bacteria	96.97	8e-174	617	Flavoprotein n=16 Tax=Prochlorococcus TaxID=1218 RepID=A3PA93_PROM0
Cluster 13	RGC014795404	0.99901	Bacteria	98.10	1e-111	409	cysteine desulfurase n=1 Tax=Prochlorococcus sp. HOT208_60m_810B23 TaxID=1961086 RepID=UPI0009A2EBA7
Cluster 13	RGC037121819	0.99901	Bacteria	-	-	-
Cluster 13	RGC033525163	0.99901	Bacteria	-	-	-
Cluster 13	RGC016006721	0.99901	Bacteria	95.57	1e-106	392	Phosphate-binding protein n=14 Tax=Prochlorococcus TaxID=1218 RepID=Q0GLJ6_PROMS
Cluster 13	RGC000373938	0.95095	Bacteria	84.38	0.0	1299	Uncharacterized protein n=1 Tax=Prochlorococcus phage MED4-213 TaxID=889956 RepID=M4QFN0_9CAUD
Cluster 14	RGC009252921	0.91829	Bacteria	84.27	4e-117	427	tRNA ligase n=3 Tax=Prochlorococcus phage P-SSM2 TaxID=268746 RepID=Q58MF6_BPPRM
Cluster 15	RGC007865831	0.99901	Bacteria	82.23	4e-95	355	Virion structural protein n=3 Tax=unclassified Myoviridae TaxID=196896 RepID=E3SMZ8_9CAUD
Cluster 15	RGC006108328	0.99901	Bacteria	82.08	3e-150	538	DNA polymerase n=2 Tax=Prochlorococcus phage P-SSM2 TaxID=268746 RepID=Q58MH2_BPPRM
Cluster 21	RGC002081651	0.99107	Bacteria	91.88	0.0	876	3-isopropylmalate dehydratase large subunit n=24 Tax=Prochloraceae TaxID=1213 RepID=LEUC_PROM9
Cluster 21	RGC013260651	0.99107	Bacteria	85.27	5e-101	374	recombinase family protein n=1 Tax=Prochlorococcus marinus TaxID=1219 RepID=UPI00094C211B
Cluster 21	RGC000003256	0.93211	Bacteria	28.72	9e-66	262	Structural protein n=1 Tax=Prochlorococcus phage P-SSM7 TaxID=445688 RepID=E3SNK8_9CAUD
Cluster 23	RGC017872838	0.91829	Bacteria	-	-	-
Cluster 23	RGC007851488	0.91829	Bacteria	86.82	4e-117	428	Cytosine-specific methyl transferase n=2 Tax=Prochlorococcus phage P-SSM2 TaxID=268746 RepID=Q58MI9_BPPRM
Cluster 23	RGC029582072	0.91829	Bacteria	-	-	-
Cluster 23	RGC022926632	0.91829	Bacteria	77.16	5e-73	280	Uncharacterized protein n=2 Tax=Prochlorococcus phage P-SSM2 TaxID=268746 RepID=Q58MT2_BPPRM
Cluster 3	RGC000176237	0.99901	Bacteria	99.70	0.0	1815	Phage tail fiber-like protein n=1 Tax=Prochlorococcus phage P-SSM2 TaxID=268746 RepID=Q58MY3_BPPRM
Cluster 3	RGC005546021	0.99901	Bacteria	99.39	0.0	647	Uncharacterized protein n=2 Tax=Prochlorococcus phage P-SSM2 TaxID=268746 RepID=Q58MY2_BPPRM
Cluster 3	RGC001904955	0.99901	Bacteria	92.53	0.0	827	Phage tail fiber-like protein n=2 Tax=Prochlorococcus phage P-SSM2 TaxID=268746 RepID=Q58M62_BPPRM
Cluster 3	RGC005960852	0.99901	Bacteria	94.39	1e-152	546	Uncharacterized protein n=2 Tax=Prochlorococcus phage P-SSM2 TaxID=268746 RepID=Q58MN6_BPPRM
Cluster 3	RGC013065282	0.99901	Bacteria	95.56	2e-128	465	Putative glycosyltransferase family 2 n=2 Tax=Prochlorococcus phage P-SSM2 TaxID=268746 RepID=Q58M94_BPPRM
Cluster 3	RGC017872838	0.91829	Bacteria	-	-	-
Cluster 3	RGC007851488	0.91829	Bacteria	86.82	4e-117	428	Cytosine-specific methyl transferase n=2 Tax=Prochlorococcus phage P-SSM2 TaxID=268746 RepID=Q58MI9_BPPRM
Cluster 3	RGC029582072	0.91829	Bacteria	-	-	-
Cluster 3	RGC022926632	0.91829	Bacteria	77.16	5e-73	280	Uncharacterized protein n=2 Tax=Prochlorococcus phage P-SSM2 TaxID=268746 RepID=Q58MT2_BPPRM
Cluster 34	RGC012187330	0.99107	Bacteria	92.77	3e-114	418	Phage tail fiber-like protein n=2 Tax=Prochlorococcus phage P-SSM2 TaxID=268746 RepID=Q58MX0_BPPRM
Cluster 34	RGC024182378	0.97511	Bacteria	-	-	-
Cluster 34	RGC008175937	0.95095	Bacteria	96.82	3e-155	555	DNA polymerase n=2 Tax=Prochlorococcus phage P-SSM2 TaxID=268746 RepID=Q58MH2_BPPRM
Cluster 34	RGC001832983	0.95095	Bacteria	91.58	0.0	920	ATP-dependent DNA helicase uvsW n=2 Tax=Prochlorococcus phage P-SSM2 TaxID=268746 RepID=Q58ML2_BPPRM
Cluster 34	RGC007840032	0.95095	Bacteria	91.09	5e-123	447	Cytosine-specific methyl transferase n=2 Tax=Prochlorococcus phage P-SSM2 TaxID=268746 RepID=Q58MI9_BPPRM
Cluster 34	RGC011297712	0.95095	Bacteria	98.36	1e-129	469	PDZ/DHR/GLGF protein n=5 Tax=Prochlorococcus TaxID=1218 RepID=Q46HT4_PROMT
Cluster 34	RGC014142299	0.95095	Bacteria	90.74	1e-94	352	Uncharacterized protein n=5 Tax=Prochlorococcus TaxID=1218 RepID=A2C0M2_PROM1
Cluster 34	RGC014164382	0.95095	Bacteria	94.93	9e-113	412	DNA topoisomerase 1 n=4 Tax=Prochlorococcus TaxID=1218 RepID=A2C0P3_PROM1
Cluster 34	RGC017243124	0.95095	Bacteria	96.39	3e-101	374	Predicted protein n=1 Tax=Prochlorococcus phage P-SSM2 TaxID=268746 RepID=Q58MK7_BPPRM
Cluster 34	RGC000512223	0.95095	Bacteria	100.00	0.0	1299	Predicted protein n=3 Tax=root TaxID=1 RepID=Q58MM5_BPPRM
Cluster 34	RGC017386366	0.95095	Bacteria	90.16	5e-99	366	Uncharacterized protein n=3 Tax=Prochlorococcus phage P-SSM2 TaxID=268746 RepID=D1LWC6_BPPRM
Cluster 34	RGC017849677	0.95095	Bacteria	93.12	9e-101	372	Uncharacterized protein n=3 Tax=Prochlorococcus phage P-SSM2 TaxID=268746 RepID=Q58MS6_BPPRM
Cluster 34	RGC034341974	0.95095	Bacteria	-	-	-
Cluster 34	RGC027903794	0.95095	Bacteria	-	-	-
Cluster 34	RGC008379029	0.95095	Bacteria	86.43	4e-141	508	GDP-D-mannose dehydratase n=2 Tax=Prochlorococcus phage P-SSM2 TaxID=268746 RepID=Q58M98_BPPRM
Cluster 34	RGC027540159	0.95095	Bacteria	-	-	-
Cluster 34	RGC024437167	0.95095	Bacteria	-	-	-
Cluster 34	RGC029406423	0.95095	Bacteria	-	-	-
Cluster 34	RGC010212645	0.95095	Bacteria	96.81	6e-145	520	Uncharacterized protein n=3 Tax=root TaxID=1 RepID=Q58MP8_BPPRM
Cluster 34	RGC003632618	0.95095	Bacteria	85.57	0.0	697	Probable glycosyltransferase n=5 Tax=Prochlorococcus TaxID=1218 RepID=A2C485_PROM1
Cluster 34	RGC035326771	0.95095	Bacteria	-	-	-
Cluster 34	RGC020460880	0.91829	Bacteria	97.71	1e-87	328	Photosystem I PsaL protein (Subunit XI) n=5 Tax=Prochlorococcus TaxID=1218 RepID=A2C4V5_PROM1
Cluster 34	RGC009973685	0.91829	Bacteria	82.31	5e-125	454	tRNA ligase n=3 Tax=Prochlorococcus phage P-SSM2 TaxID=268746 RepID=Q58MF6_BPPRM
Cluster 10	RGC001525289	0.99901	no BLASTn result	96.91	0.0	962	Aldehyde dehydrogenase n=6 Tax=Pelagibacteraceae TaxID=1655514 RepID=A0A1Z9N3H0_9PROT
Cluster 10	RGC001664827	0.97511	no BLASTn result	62.27	6e-177	628	Uncharacterized protein n=1 Tax=Rickettsiales bacterium TMED211 TaxID=1986869 RepID=A0A1Z9MV48_9RICK
Cluster 10	RGC011671108	0.98769	no BLASTn result	85.36	2e-106	392	Uncharacterized protein n=1 Tax=Verrucomicrobiales bacterium TaxID=2026801 RepID=A0A2E6T4L7_9BACT
Cluster 10	RGC000262668	0.93211	no BLASTn result	72.42	0.0	1267	Uncharacterized protein n=1 Tax=Gammaproteobacteria bacterium TaxID=1913989 RepID=A0A2E6YBM2_9GAMM
Cluster 10	RGC010098436	0.93211	no BLASTn result	-	-	-
Cluster 10	RGC000252462	0.93211	no BLASTn result	67.41	0.0	1186	Uncharacterized protein n=1 Tax=Euryarchaeota archaeon TaxID=2026739 RepID=A0A2E8BUT7_9EURY
Cluster 10	RGC000123967	0.93211	no BLASTn result	92.21	0.0	1811	SusC/RagA family TonB-linked outer membrane protein n=1 Tax=Flavobacteriaceae bacterium TaxID=1871037 RepID=A0A2E9IAD8_9FLAO
Cluster 11	RGC001002455	0.99901	no BLASTn result	74.11	0.0	851	Uncharacterized protein n=1 Tax=Candidatus Marinimicrobia bacterium TaxID=2026760 RepID=A0A2E3Y3T4_9BACT
Cluster 11	RGC000744948	0.99901	no BLASTn result	91.82	0.0	1218	SusC/RagA family TonB-linked outer membrane protein n=1 Tax=Candidatus Marinimicrobia bacterium TaxID=2026760 RepID=A0A2E3Y5A5_9BACT
Cluster 11	RGC002060190	0.99901	no BLASTn result	83.16	0.0	759	Glutamate--tRNA ligase n=1 Tax=Candidatus Marinimicrobia bacterium TaxID=2026760 RepID=A0A2E3Y3U8_9BACT
Cluster 11	RGC003100336	0.99901	no BLASTn result	99.27	0.0	801	Uncharacterized protein n=1 Tax=Candidatus Marinimicrobia bacterium TaxID=2026760 RepID=A0A2E8VE31_9BACT
Cluster 11	RGC005269234	0.99901	no BLASTn result	98.22	0.0	657	Aldehyde reductase n=1 Tax=Gammaproteobacteria bacterium TaxID=1913989 RepID=A0A2E8KWB5_9GAMM
Cluster 11	RGC005853777	0.99107	no BLASTn result	93.97	1e-150	540	Uncharacterized protein n=1 Tax=Euryarchaeota archaeon TaxID=2026739 RepID=A0A2D6DPC6_9EURY
Cluster 11	RGC009975737	0.99107	no BLASTn result	93.80	4e-136	491	NH(3)-dependent NAD(+) synthetase n=4 Tax=Euryarchaeota archaeon TaxID=2026739 RepID=A0A2E7LS17_9EURY
Cluster 11	RGC005887620	0.99107	no BLASTn result	-	-	-
Cluster 11	RGC017537526	0.99107	no BLASTn result	98.42	4e-100	370	Holliday junction resolvase n=2 Tax=Euryarchaeota archaeon TaxID=2026739 RepID=A0A2D6DMV2_9EURY
Cluster 11	RGC013485128	0.99107	no BLASTn result	95.96	2e-112	412	Uncharacterized protein (Fragment) n=1 Tax=Proteobacteria bacterium TaxID=1977087 RepID=A0A2D6XQD6_9PROT
Cluster 11	RGC025743246	0.99107	no BLASTn result	-	-	-
Cluster 11	RGC017066361	0.99107	no BLASTn result	87.18	9e-94	349	Acetyl-CoA C-acyltransferase n=2 Tax=Euryarchaeota archaeon TaxID=2026739 RepID=A0A2E4JTA2_9EURY
Cluster 11	RGC027210828	0.99107	no BLASTn result	-	-	-
Cluster 11	RGC032667259	0.95095	no BLASTn result	-	-	-
Cluster 11	RGC002130424	0.95095	no BLASTn result	100.00	0.0	868	tRNA-2-methylthio-N(6)-dimethylallyladenosine synthase n=3 Tax=Bacteria TaxID=2 RepID=A0A2E8T7A7_9PROT
Cluster 11	RGC002123339	0.91829	no BLASTn result	99.14	0.0	946	Uncharacterized protein n=2 Tax=Chloroflexi bacterium TaxID=2026724 RepID=A0A2E9D7X8_9CHLR
Cluster 11	RGC002804106	0.93211	no BLASTn result	63.29	2e-138	499	Uncharacterized protein n=1 Tax=Deltaproteobacteria bacterium TaxID=2026735 RepID=A0A2E1RC62_9DELT
Cluster 11	RGC006228237	0.93211	no BLASTn result	65.91	2e-101	376	2-dehydropantoate 2-reductase n=1 Tax=Deltaproteobacteria bacterium TaxID=2026735 RepID=A0A2E7ZIA1_9DELT
Cluster 11	RGC006705294	0.93211	no BLASTn result	78.03	8e-140	503	Sulfurtransferase n=1 Tax=Gammaproteobacteria bacterium TaxID=1913989 RepID=A0A2E6YXV7_9GAMM
Cluster 11	RGC008427045	0.93211	no BLASTn result	63.74	1e-90	340	Hydratase n=1 Tax=Deltaproteobacteria bacterium TaxID=2026735 RepID=A0A2E7ZKS7_9DELT
Cluster 11	RGC000134267	0.93211	no BLASTn result	99.15	0.0	1993	DNA polymerase III alpha subunit n=1 Tax=hydrothermal vent metagenome TaxID=652676 RepID=A0A1L7S9U1_9ZZZZ
Cluster 11	RGC000168528	0.93211	no BLASTn result	92.09	0.0	1828	Glycosyl hydrolase n=2 Tax=root TaxID=1 RepID=A0A2E5HFP9_9BACT
Cluster 11	RGC011012956	0.93211	no BLASTn result	75.61	3e-89	335	Amino acid ABC transporter substrate-binding protein n=1 Tax=Thiotrichales bacterium TaxID=2026796 RepID=A0A2E8YEQ3_9GAMM
Cluster 11	RGC015104214	0.93211	no BLASTn result	96.15	3e-114	417	Sarcosine oxidase subunit beta n=2 Tax=Deltaproteobacteria bacterium TaxID=2026735 RepID=A0A2E8JLZ4_9DELT
Cluster 11	RGC005004797	0.93211	no BLASTn result	-	-	-
Cluster 11	RGC000421234	0.93211	no BLASTn result	93.26	0.0	1273	Uncharacterized protein n=2 Tax=root TaxID=1 RepID=A0A2E5HFK4_9BACT
Cluster 11	RGC017895006	0.93211	no BLASTn result	72.11	8e-71	273	Fructosamine kinase n=1 Tax=Deltaproteobacteria bacterium TaxID=2026735 RepID=A0A2E4LQB3_9DELT
Cluster 11	RGC011018903	0.93211	no BLASTn result	89.02	1e-119	436	ATP-binding protein of ABC transporter NatA n=23 Tax=Pelagibacterales TaxID=54526 RepID=B6BQM2_9PROT
Cluster 11	RGC007768554	0.93211	no BLASTn result	61.67	7e-101	374	Uncharacterized protein n=1 Tax=Deltaproteobacteria bacterium TaxID=2026735 RepID=A0A2E9KZF5_9DELT
Cluster 11	RGC003505698	0.93211	no BLASTn result	86.58	0.0	644	Uncharacterized protein n=1 Tax=Gammaproteobacteria bacterium TaxID=1913989 RepID=A0A2E5VGX0_9GAMM
Cluster 11	RGC001925789	0.93211	no BLASTn result	76.92	0.0	693	Uncharacterized protein n=1 Tax=hydrothermal vent metagenome TaxID=652676 RepID=A0A160VJI0_9ZZZZ
Cluster 11	RGC000744272	0.93211	no BLASTn result	100.00	0.0	1299	Acetoacetyl-CoA synthetase n=2 Tax=root TaxID=1 RepID=A0A160VIW5_9ZZZZ
Cluster 11	RGC010264359	0.93211	no BLASTn result	73.02	4e-85	321	Probable membrane transporter protein n=1 Tax=Deltaproteobacteria bacterium TaxID=2026735 RepID=A0A2E7ZKF0_9DELT
Cluster 11	RGC000278343	0.93211	no BLASTn result	64.04	0.0	841	Uncharacterized protein n=1 Tax=Candidatus Marinimicrobia bacterium TaxID=2026760 RepID=A0A2E6SHY0_9BACT
Cluster 11	RGC018663941	0.93211	no BLASTn result	88.65	2e-89	334	Putative 3-hydroxyacyl-CoA dehydrogenase, NAD binding domain protein n=1 Tax=uncultured marine bacterium HF4000_APKG2098 TaxID=455614 RepID=B3TCP2_9BACT
Cluster 11	RGC000812861	0.93211	no BLASTn result	99.84	0.0	1139	Flagellar motor rotation protein MotB n=3 Tax=root TaxID=1 RepID=A0A160TPH2_9ZZZZ
Cluster 11	RGC003504063	0.93211	no BLASTn result	87.43	4e-170	605	Magnesium/cobalt efflux protein n=1 Tax=Gammaproteobacteria bacterium TaxID=1913989 RepID=A0A2E5VFZ8_9GAMM
Cluster 11	RGC001068488	0.93211	no BLASTn result	93.44	0.0	1048	Gamma-glutamyltransferase n=2 Tax=Chloroflexi TaxID=200795 RepID=A0A2A5F1E6_9CHLR
Cluster 11	RGC000966246	0.93211	no BLASTn result	32.84	5e-67	263	Uncharacterized protein (Fragment) n=1 Tax=Dehalococcoidia bacterium TaxID=2026734 RepID=A0A2D9LY48_9CHLR
Cluster 11	RGC014567732	0.93211	no BLASTn result	-	-	-
Cluster 11	RGC008519488	0.93211	no BLASTn result	79.15	2e-113	416	Enoyl-CoA hydratase n=2 Tax=Rhodobiaceae bacterium TaxID=2026785 RepID=A0A2E6NX74_9RHIZ
Cluster 11	RGC002328632	0.93211	no BLASTn result	99.09	0.0	803	Integral membrane transport protein n=1 Tax=hydrothermal vent metagenome TaxID=652676 RepID=A0A160VCH6_9ZZZZ
Cluster 11	RGC001950043	0.93211	no BLASTn result	100.00	0.0	843	Aspartyl-tRNA(Asn) amidotransferase subunit A @ Glutamyl-tRNA(Gln) amidotransferase subunit A n=4 Tax=root TaxID=1 RepID=A0A160VBG1_9ZZZZ
Cluster 11	RGC003843107	0.93211	no BLASTn result	95.51	0.0	711	Acetyl-CoA C-acyltransferase n=3 Tax=root TaxID=1 RepID=A0A2G2K2V2_9PROT
Cluster 11	RGC015502083	0.93211	no BLASTn result	87.38	4e-88	330	Oxidoreductase n=1 Tax=Pelagibacteraceae bacterium TaxID=2026775 RepID=A0A2E7R6J2_9PROT
Cluster 11	RGC022193475	0.93211	no BLASTn result	93.24	8e-71	272	Guanine permease n=2 Tax=Pelagibacteraceae TaxID=1655514 RepID=A0A2D6XRX5_9PROT
Cluster 11	RGC000526317	0.93211	no BLASTn result	82.60	0.0	997	Uncharacterized protein n=1 Tax=Candidatus Pelagibacter sp. TMED64 TaxID=1986830 RepID=A0A1Z8W725_9PROT
Cluster 11	RGC006737297	0.93211	no BLASTn result	73.87	6e-120	437	Uncharacterized protein n=1 Tax=Deltaproteobacteria bacterium TaxID=2026735 RepID=A0A2E5PU26_9DELT
Cluster 11	RGC004063112	0.93211	no BLASTn result	100.00	0.0	739	Deblocking aminopeptidase n=1 Tax=hydrothermal vent metagenome TaxID=652676 RepID=A0A170QAX5_9ZZZZ
Cluster 11	RGC004905789	0.93211	no BLASTn result	98.84	5e-168	597	Putative oxidoreductase n=1 Tax=hydrothermal vent metagenome TaxID=652676 RepID=A0A160VCR0_9ZZZZ
Cluster 11	RGC018139968	0.93211	no BLASTn result	-	-	-
Cluster 11	RGC002737160	0.93211	no BLASTn result	99.77	0.0	879	High-affinity leucine-specific transport system,periplasmic binding protein LivK (TC 3.A.1.4.1) n=4 Tax=root TaxID=1 RepID=A0A160TSF1_9ZZZZ
Cluster 11	RGC004788248	0.93211	no BLASTn result	91.95	9e-144	517	ABC-type branched-chain amino acid transport system, permease protein II n=17 Tax=Pelagibacterales TaxID=54526 RepID=B6BQM3_9PROT
Cluster 11	RGC000256043	0.93211	no BLASTn result	61.86	0.0	915	C4-dicarboxylate ABC transporter permease n=1 Tax=Motiliproteus sp. MSK22-1 TaxID=1897630 RepID=A0A1R1MEF7_9GAMM
Cluster 11	RGC012833348	0.93211	no BLASTn result	92.95	1e-107	396	HAD family hydrolase n=2 Tax=root TaxID=1 RepID=A0A2G2K433_9PROT
Cluster 11	RGC015287979	0.93211	no BLASTn result	87.50	5e-92	343	Acetylornithine deacetylase n=5 Tax=unclassified Pelagibacteraceae TaxID=1655516 RepID=A0A0R2RUB3_9PROT
Cluster 11	RGC007643990	0.93211	no BLASTn result	95.41	9e-162	576	Polysaccharide deacetylase n=5 Tax=root TaxID=1 RepID=A0A2A5F2Q9_9CHLR
Cluster 11	RGC010075889	0.93211	no BLASTn result	93.42	8e-94	350	Guanine permease n=2 Tax=Pelagibacteraceae TaxID=1655514 RepID=A0A2D6XRX5_9PROT
Cluster 11	RGC001441205	0.93211	no BLASTn result	91.84	0.0	855	Branched-chain amino acid ABC transporter permease n=4 Tax=root TaxID=1 RepID=A0A2E8MFP3_9GAMM
Cluster 11	RGC024954288	0.93211	no BLASTn result	80.69	1e-64	252	SAM-dependent methyltransferase n=1 Tax=Deltaproteobacteria bacterium TaxID=2026735 RepID=A0A2E1RAG5_9DELT
Cluster 11	RGC005516902	0.93211	no BLASTn result	85.80	2e-160	572	Uncharacterized protein n=1 Tax=Candidatus Marinimicrobia bacterium TaxID=2026760 RepID=A0A2E2VLF8_9BACT
Cluster 11	RGC014408346	0.93211	no BLASTn result	77.32	2e-70	271	EamA family transporter n=1 Tax=Deltaproteobacteria bacterium TaxID=2026735 RepID=A0A2E1R863_9DELT
Cluster 11	RGC026958755	0.93211	no BLASTn result	-	-	-
Cluster 11	RGC006864106	0.93211	no BLASTn result	95.74	2e-127	462	Uncharacterized protein n=1 Tax=hydrothermal vent metagenome TaxID=652676 RepID=A0A160V7H6_9ZZZZ
Cluster 11	RGC017811295	0.93211	no BLASTn result	-	-	-
Cluster 11	RGC007828741	0.93211	no BLASTn result	92.68	3e-148	531	Amino acid ABC transporter substrate-binding protein n=2 Tax=root TaxID=1 RepID=A0A2G2K865_9PROT
Cluster 11	RGC017859949	0.93211	no BLASTn result	75.26	2e-82	311	hypothetical protein n=1 Tax=Pelagibacter ubique TaxID=198252 RepID=UPI00094C1A41
Cluster 11	RGC002146523	0.93211	no BLASTn result	96.76	0.0	898	Dioxygenase n=1 Tax=Gammaproteobacteria bacterium TaxID=1913989 RepID=A0A2E4JZZ0_9GAMM
Cluster 11	RGC000418022	0.93211	no BLASTn result	83.03	0.0	1234	S9 family peptidase n=1 Tax=Candidatus Marinimicrobia bacterium TaxID=2026760 RepID=A0A2A5CND9_9BACT
Cluster 11	RGC000428070	0.93211	no BLASTn result	87.11	0.0	1371	Asp-tRNA(Asn)/Glu-tRNA(Gln) amidotransferase GatCAB subunit C n=1 Tax=Deltaproteobacteria bacterium TaxID=2026735 RepID=A0A2E8JLP6_9DELT
Cluster 11	RGC001784909	0.93211	no BLASTn result	92.26	0.0	916	Uncharacterized protein n=1 Tax=Candidatus Marinimicrobia bacterium TaxID=2026760 RepID=A0A2E5HF36_9BACT
Cluster 11	RGC002969701	0.93211	no BLASTn result	90.89	0.0	692	Phosphohydrolase n=1 Tax=Candidatus Marinimicrobia bacterium TaxID=2026760 RepID=A0A2E5HH52_9BACT
Cluster 11	RGC031257230	0.93211	no BLASTn result	-	-	-
Cluster 11	RGC000247619	0.93211	no BLASTn result	80.45	0.0	1494	Isoleucine--tRNA ligase n=1 Tax=Candidatus Pelagibacter sp. TaxID=2024849 RepID=A0A2D6XQX8_9PROT
Cluster 11	RGC022835708	0.93211	no BLASTn result	86.21	2e-69	268	Phosphoglycolate phosphatase n=1 Tax=uncultured alpha proteobacterium TaxID=91750 RepID=A0A1B0Z2C0_9PROT
Cluster 11	RGC010360819	0.93211	no BLASTn result	92.06	3e-129	468	ATPase n=4 Tax=root TaxID=1 RepID=A0A2E5MC39_9BACT
Cluster 11	RGC011452494	0.93211	no BLASTn result	94.61	5e-120	437	Short-chain dehydrogenase n=2 Tax=root TaxID=1 RepID=A0A2G2K6L9_9PROT
Cluster 11	RGC000186735	0.93211	no BLASTn result	67.36	0.0	1345	Oxidoreductase n=2 Tax=cellular organisms TaxID=131567 RepID=A0A2E6F527_9EURY
Cluster 11	RGC010442259	0.93211	no BLASTn result	93.98	4e-111	407	Uncharacterized protein n=2 Tax=root TaxID=1 RepID=A0A2E5HFH6_9BACT
Cluster 11	RGC000447620	0.93211	no BLASTn result	99.21	0.0	1417	Oxidoreductase n=1 Tax=Chloroflexi bacterium TaxID=2026724 RepID=A0A2E4JNB2_9CHLR
Cluster 11	RGC006963207	0.93211	no BLASTn result	91.06	6e-143	514	Protein RecA n=1 Tax=Pelagibacteraceae bacterium TMED268 TaxID=1986824 RepID=A0A1Z9SW20_9PROT
Cluster 11	RGC000496597	0.93211	no BLASTn result	91.14	0.0	1402	Uncharacterized protein n=1 Tax=Gammaproteobacteria bacterium TaxID=1913989 RepID=A0A2E6YBN8_9GAMM
Cluster 11	RGC007786034	0.93211	no BLASTn result	98.96	1e-165	589	Uncharacterized protein n=1 Tax=hydrothermal vent metagenome TaxID=652676 RepID=A0A160VAY0_9ZZZZ
Cluster 11	RGC003406060	0.93211	no BLASTn result	75.13	7e-167	594	Dipeptidase n=1 Tax=Candidatus Marinimicrobia bacterium TaxID=2026760 RepID=A0A2E3Y4Z1_9BACT
Cluster 11	RGC000424624	0.93211	no BLASTn result	98.94	0.0	1335	DNA helicase n=1 Tax=Chloroflexi bacterium TaxID=2026724 RepID=A0A2E4JM67_9CHLR
Cluster 11	RGC016759916	0.93211	no BLASTn result	84.02	6e-91	340	NADH-quinone oxidoreductase subunit C n=1 Tax=Pelagibacter ubique TaxID=198252 RepID=UPI00094C4CEE
Cluster 11	RGC024504498	0.93211	no BLASTn result	100.00	6e-77	293	Lactoylglutathione lyase n=1 Tax=hydrothermal vent metagenome TaxID=652676 RepID=A0A160TUY3_9ZZZZ
Cluster 11	RGC000036814	0.93211	no BLASTn result	-	-	-
Cluster 11	RGC028930643	0.93211	no BLASTn result	-	-	-
Cluster 11	RGC002344771	0.93211	no BLASTn result	54.12	4e-117	429	Uncharacterized protein n=1 Tax=Rhodospirillaceae bacterium TaxID=1898112 RepID=A0A2A4P4G1_9PROT
Cluster 11	RGC002531210	0.93211	no BLASTn result	67.64	7e-168	598	Uncharacterized protein (Fragment) n=1 Tax=Candidatus Marinimicrobia bacterium TaxID=2026760 RepID=A0A2A4ZYD4_9BACT
Cluster 11	RGC020572919	0.93211	no BLASTn result	96.51	3e-97	360	hypothetical protein n=1 Tax=Verrucomicrobia bacterium SCGC AAA168-F10 TaxID=1009423 RepID=UPI00056EADCC
Cluster 11	RGC011315857	0.93211	no BLASTn result	60.71	2e-72	279	Uncharacterized protein n=1 Tax=Candidatus Marinimicrobia bacterium TaxID=2026760 RepID=A0A2E4MFK3_9BACT
Cluster 11	RGC007249874	0.93211	no BLASTn result	91.92	1e-141	509	Carbon monoxide dehydrogenase n=1 Tax=Pelagibacteraceae bacterium TaxID=2026775 RepID=A0A2A4LIQ2_9PROT
Cluster 11	RGC002970680	0.93211	no BLASTn result	46.40	1e-93	351	Zn-dependent hydrolase n=1 Tax=Pseudoruegeria marinistellae TaxID=1739787 RepID=UPI000833AB36
Cluster 11	RGC018427277	0.93211	no BLASTn result	87.63	9e-88	329	Uncharacterized protein n=3 Tax=root TaxID=1 RepID=A0A2E5MCB0_9BACT
Cluster 11	RGC020934845	0.93211	no BLASTn result	97.67	2e-96	357	Uncharacterized protein n=2 Tax=root TaxID=1 RepID=A0A2E5HE96_9BACT
Cluster 11	RGC024080549	0.93211	no BLASTn result	97.35	2e-78	298	Uncharacterized protein n=1 Tax=hydrothermal vent metagenome TaxID=652676 RepID=A0A160VB41_9ZZZZ
Cluster 11	RGC038955628	0.93211	no BLASTn result	-	-	-
Cluster 11	RGC001990179	0.93211	no BLASTn result	91.35	0.0	851	Uncharacterized protein n=1 Tax=Gemmatimonadetes bacterium TaxID=2026742 RepID=A0A2E7U3I9_9BACT
Cluster 11	RGC009059541	0.93211	no BLASTn result	73.98	8e-90	337	Ion transporter n=1 Tax=Candidatus Marinimicrobia bacterium TaxID=2026760 RepID=A0A2A5A034_9BACT
Cluster 11	RGC005203224	0.93211	no BLASTn result	76.11	3e-142	512	Uncharacterized protein n=2 Tax=unclassified Euryarchaeota TaxID=33867 RepID=A0A2E1YFX5_9EURY
Cluster 11	RGC029187124	0.93211	no BLASTn result	-	-	-
Cluster 11	RGC022162404	0.93211	no BLASTn result	-	-	-
Cluster 11	RGC012403051	0.93211	no BLASTn result	82.40	2e-114	418	Uncharacterized protein n=3 Tax=Pelagibacter ubique TaxID=198252 RepID=W9DVZ6_PELUQ
Cluster 11	RGC001216401	0.93211	no BLASTn result	74.05	0.0	776	N,N-dimethylformamidase large subunit n=2 Tax=Marinovum sp. TaxID=2024839 RepID=A0A2E7WLQ7_9RHOB
Cluster 11	RGC010808671	0.93211	no BLASTn result	93.15	9e-127	459	Short-chain dehydrogenase n=2 Tax=root TaxID=1 RepID=A0A2G2K4C6_9PROT
Cluster 11	RGC036898897	0.93211	no BLASTn result	-	-	-
Cluster 11	RGC015439364	0.93211	no BLASTn result	-	-	-
Cluster 11	RGC005994008	0.93211	no BLASTn result	92.19	2e-171	609	Glycine/betaine ABC transporter substrate-binding protein n=2 Tax=Pelagibacteraceae TaxID=1655514 RepID=A0A1C2AYF4_9PROT
Cluster 11	RGC012950760	0.93211	no BLASTn result	-	-	-
Cluster 11	RGC024208752	0.93211	no BLASTn result	86.18	3e-78	297	Molecular chaperone DnaJ n=1 Tax=Pelagibacteraceae bacterium TMED268 TaxID=1986824 RepID=A0A1Z9SUZ5_9PROT
Cluster 11	RGC006818696	0.93211	no BLASTn result	76.00	2e-131	476	Protoheme IX farnesyltransferase n=1 Tax=Marine Group III euryarchaeote CG-Epi2 TaxID=1888996 RepID=A0A1J5TKD4_9EURY
Cluster 11	RGC001481798	0.93211	no BLASTn result	48.55	5e-134	486	ABC transporter substrate-binding protein n=1 Tax=Sulfitobacter noctilucae TaxID=1342302 RepID=UPI0009E0973A
Cluster 11	RGC004740946	0.93211	no BLASTn result	91.48	0.0	681	Uncharacterized protein n=1 Tax=hydrothermal vent metagenome TaxID=652676 RepID=A0A170QC78_9ZZZZ
Cluster 11	RGC006725289	0.93211	no BLASTn result	88.74	1e-151	543	S-adenosyl-L-methionine-dependent methyltransferase n=2 Tax=Proteobacteria TaxID=1224 RepID=A0A2E5M584_9GAMM
Cluster 11	RGC007981477	0.93211	no BLASTn result	-	-	-
Cluster 11	RGC001263333	0.93211	no BLASTn result	95.24	0.0	1031	Peptidase n=2 Tax=root TaxID=1 RepID=A0A2E5HEV2_9BACT
Cluster 11	RGC023602149	0.93211	no BLASTn result	-	-	-
Cluster 11	RGC026847989	0.93211	no BLASTn result	-	-	-
Cluster 11	RGC023955764	0.93211	no BLASTn result	-	-	-
Cluster 11	RGC000606042	0.93211	no BLASTn result	97.34	0.0	1284	Uncharacterized protein n=2 Tax=Candidatus Poribacteria bacterium TaxID=2026781 RepID=A0A2E4DRT0_9BACT
Cluster 11	RGC012209766	0.93211	no BLASTn result	-	-	-
Cluster 11	RGC034551960	0.93211	no BLASTn result	-	-	-
Cluster 11	RGC001080831	0.93211	no BLASTn result	76.04	0.0	843	Adenylate/guanylate cyclase domain-containing protein n=1 Tax=Rhodospirillaceae bacterium TaxID=1898112 RepID=A0A2E6PCP9_9PROT
Cluster 11	RGC023590581	0.93211	no BLASTn result	-	-	-
Cluster 11	RGC018824110	0.93211	no BLASTn result	77.47	6e-78	296	Uncharacterized protein n=1 Tax=Deltaproteobacteria bacterium TaxID=2026735 RepID=A0A2E1RCH3_9DELT
Cluster 11	RGC025453426	0.93211	no BLASTn result	-	-	-
Cluster 11	RGC029099297	0.93211	no BLASTn result	-	-	-
Cluster 11	RGC008701001	0.93211	no BLASTn result	86.55	1e-129	469	Dihydroxy-acid dehydratase n=1 Tax=Deltaproteobacteria bacterium TaxID=2026735 RepID=A0A2E4LQE7_9DELT
Cluster 11	RGC007693398	0.93211	no BLASTn result	97.92	2e-156	558	Glutathione-dependent disulfide-bond oxidoreductase n=1 Tax=Candidatus Thioglobus sp. MED-G25 TaxID=1986229 RepID=A0A2A5WY17_9GAMM
Cluster 11	RGC000102323	0.93211	no BLASTn result	42.32	1e-78	303	Uncharacterized protein (Fragment) n=1 Tax=Candidatus Marinimicrobia bacterium TaxID=2026760 RepID=A0A2E5GH92_9BACT
Cluster 11	RGC015910311	0.93211	no BLASTn result	72.16	2e-69	268	Uncharacterized protein n=1 Tax=Candidatus Pelagibacter sp. TMED128 TaxID=1986799 RepID=A0A1Z9DUY2_9PROT
Cluster 11	RGC005805405	0.93211	no BLASTn result	98.14	2e-160	572	Branched-chain amino acid ABC transporter permease n=1 Tax=Rhodospirillaceae bacterium TaxID=1898112 RepID=A0A2E4BTU2_9PROT
Cluster 11	RGC002196124	0.93211	no BLASTn result	62.56	2e-143	517	Amidase n=1 Tax=Puniceispirillum marinum (strain IMCC1322) TaxID=488538 RepID=D5BRE5_PUNMI
Cluster 11	RGC026638585	0.93211	no BLASTn result	-	-	-
Cluster 11	RGC000208198	0.93211	no BLASTn result	98.13	0.0	1856	Uncharacterized protein n=1 Tax=Planctomycetaceae bacterium TaxID=2026779 RepID=A0A2E7RZG2_9PLAN
Cluster 11	RGC002694834	0.93211	no BLASTn result	89.74	0.0	680	C4-dicarboxylate ABC transporter permease n=1 Tax=Rhodospirillaceae bacterium TaxID=1898112 RepID=A0A2E7QCV3_9PROT
Cluster 11	RGC024589091	0.93211	no BLASTn result	96.35	5e-70	270	Uncharacterized protein n=1 Tax=hydrothermal vent metagenome TaxID=652676 RepID=A0A160V6A1_9ZZZZ
Cluster 11	RGC006686616	0.93211	no BLASTn result	54.40	9e-89	334	Uncharacterized protein n=2 Tax=Proteobacteria TaxID=1224 RepID=A0A2D7Q352_9PROT
Cluster 11	RGC016189878	0.93211	no BLASTn result	88.56	3e-105	387	Zn-dependent aminopeptidase n=1 Tax=hydrothermal vent metagenome TaxID=652676 RepID=A0A160VHV6_9ZZZZ
Cluster 11	RGC014863766	0.93211	no BLASTn result	90.05	4e-101	374	Adenylate/guanylate cyclase domain-containing protein n=2 Tax=root TaxID=1 RepID=A0A2G2KCM4_9PROT
Cluster 11	RGC001679284	0.93211	no BLASTn result	79.65	0.0	717	DNA ligase (Fragment) n=1 Tax=Pelagibacteraceae bacterium BACL20 MAG-120920-bin64 TaxID=1655618 RepID=A0A0R2V809_9PROT
Cluster 11	RGC004467878	0.93211	no BLASTn result	93.04	0.0	656	Uncharacterized protein n=1 Tax=Gemmatimonadetes bacterium TaxID=2026742 RepID=A0A2E9LU32_9BACT
Cluster 11	RGC025333228	0.93211	no BLASTn result	-	-	-
Cluster 11	RGC007309047	0.93211	no BLASTn result	91.13	1e-124	442	Carbon monoxide dehydrogenase n=1 Tax=Pelagibacteraceae bacterium TaxID=2026775 RepID=A0A2A4LIQ2_9PROT
Cluster 11	RGC002462056	0.93211	no BLASTn result	82.11	2e-179	636	Uncharacterized protein n=1 Tax=Gemmatimonadetes bacterium TaxID=2026742 RepID=A0A2E7U021_9BACT
Cluster 11	RGC011605019	0.93211	no BLASTn result	95.02	1e-126	459	Methionine adenosyltransferase n=2 Tax=Pelagibacteraceae TaxID=1655514 RepID=A0A2D6XS63_9PROT
Cluster 11	RGC004064594	0.93211	no BLASTn result	50.92	5e-84	318	NAD(P)/FAD-dependent oxidoreductase n=1 Tax=Pusillimonas noertemannii TaxID=305977 RepID=UPI000305DA8C
Cluster 11	RGC005243112	0.93211	no BLASTn result	97.92	2e-166	592	NADP-dependent oxidoreductase n=1 Tax=Deltaproteobacteria bacterium TaxID=2026735 RepID=A0A2E9H9E2_9DELT
Cluster 11	RGC038167648	0.93211	no BLASTn result	-	-	-
Cluster 11	RGC035192410	0.93211	no BLASTn result	-	-	-
Cluster 11	RGC009877376	0.93211	no BLASTn result	76.54	8e-103	380	ABC transporter permease n=1 Tax=Acidithiobacillus sp. TaxID=1872118 RepID=A0A2G2K222_9PROT
Cluster 11	RGC009466409	0.93211	no BLASTn result	64.63	4e-77	295	Nucleotidyltransferase n=2 Tax=Shewanella TaxID=22 RepID=A0A2G1ZM31_9GAMM
Cluster 11	RGC000991336	0.93211	no BLASTn result	81.99	0.0	844	ABC transporter permease n=1 Tax=Rhodospirillales bacterium RIFCSPLOWO2_01_FULL_65_14 TaxID=1802020 RepID=A0A1G3I5B1_9PROT
Cluster 11	RGC013549806	0.93211	no BLASTn result	99.07	2e-101	375	Uncharacterized protein n=2 Tax=Bacteria TaxID=2 RepID=A0A2E2VIX2_9CHLR
Cluster 11	RGC006359648	0.93211	no BLASTn result	70.06	1e-126	459	2-keto-4-pentenoate hydratase n=1 Tax=SAR92 bacterium BACL16 MAG-120619-bin48 TaxID=1655625 RepID=A0A0R2W7Q7_9GAMM
Cluster 11	RGC004990544	0.93211	no BLASTn result	57.63	2e-102	379	Uncharacterized protein n=1 Tax=Candidatus Omnitrophica bacterium CG11_big_fil_rev_8_21_14_0_20_45_26 TaxID=1974748 RepID=A0A2H0LLL1_9BACT
Cluster 11	RGC011442153	0.93211	no BLASTn result	51.88	7e-68	264	Serine/threonine protein phosphatase n=1 Tax=Candidatus Pelagibacter sp. TaxID=2024849 RepID=A0A2G2A4W3_9PROT
Cluster 11	RGC019003148	0.93211	no BLASTn result	84.80	2e-83	315	2,3-bisphosphoglycerate-dependent phosphoglycerate mutase n=2 Tax=Pelagibacteraceae TaxID=1655514 RepID=A0A2D6XRY9_9PROT
Cluster 11	RGC005050357	0.93211	no BLASTn result	98.51	1e-168	599	NADP-dependent oxidoreductase n=1 Tax=Chloroflexi bacterium TaxID=2026724 RepID=A0A2E4JM58_9CHLR
Cluster 11	RGC003996898	0.93211	no BLASTn result	80.00	3e-180	638	Gamma-butyrobetaine hydroxylase n=1 Tax=Candidatus Pelagibacter sp. TaxID=2024849 RepID=A0A2D6XS25_9PROT
Cluster 11	RGC009392740	0.93211	no BLASTn result	79.25	6e-93	347	Outer membrane protein assembly factor BamD n=1 Tax=Pelagibacteraceae bacterium TaxID=2026775 RepID=A0A2A4LN09_9PROT
Cluster 11	RGC024959647	0.93211	no BLASTn result	96.55	2e-76	291	CoxE n=3 Tax=root TaxID=1 RepID=A0A2E5MC79_9BACT
Cluster 11	RGC010612666	0.93211	no BLASTn result	86.40	1e-115	423	Chromosome partitioning protein ParA n=1 Tax=Candidatus Pelagibacter sp. TaxID=2024849 RepID=A0A2G2A907_9PROT
Cluster 11	RGC036370771	0.93211	no BLASTn result	-	-	-
Cluster 11	RGC016610288	0.93211	no BLASTn result	70.79	1e-68	265	Uncharacterized protein n=1 Tax=Candidatus Marinimicrobia bacterium TaxID=2026760 RepID=A0A2E5JRN0_9BACT
Cluster 11	RGC026136357	0.93211	no BLASTn result	-	-	-
Cluster 11	RGC004247234	0.93211	no BLASTn result	96.17	0.0	679	Uncharacterized protein n=1 Tax=Chloroflexi bacterium TaxID=2026724 RepID=A0A2E4JM65_9CHLR
Cluster 11	RGC001345411	0.93211	no BLASTn result	63.13	0.0	699	Reductive dehalogenase n=3 Tax=unclassified Rhizobiales (miscellaneous) TaxID=41292 RepID=A0A1H5A6K5_9RHIZ
Cluster 11	RGC008639361	0.93211	no BLASTn result	94.91	4e-137	494	Peptidase n=2 Tax=root TaxID=1 RepID=A0A2E5HEV2_9BACT
Cluster 11	RGC004564864	0.93211	no BLASTn result	99.44	0.0	743	Alkane 1-monooxygenase n=1 Tax=Chloroflexi bacterium TaxID=2026724 RepID=A0A2E4JQ53_9CHLR
[truncated: 8,663 more rows]

## Sheet: S4
Table S3. Genes of interest that co-occurred with MGII bins
Functional gene	Gene (Tara Oceans ID)	Co-occuring cluster	Taxonomy	UniRef90 Id	blastp %	E-val	score
4Fe-4S ferredoxin	RGC001329096	Cluster 23	Bacteria	UniRef90_A0A2E1RUU7	99.63	0.0	1108
4Fe-4S ferredoxin	RGC001329096	Cluster 3	Bacteria	UniRef90_A0A2E1RUU7	99.63	0.0	1108
4Fe-4S ferredoxin	RGC002718939	Cluster 33	Bacteria	UniRef90_A0A2E4F2R3	99.77	0.0	872
4Fe-4S ferredoxin iron-sulfur binding protein	RGC004021806	Cluster 2	Euryarchaeota	UniRef90_B3V6W2	95.99	0.0	695
4Fe-4S ferredoxin	RGC012885981	Cluster 2	MGII	UniRef90_A0A075GAM0	94.42	7e-106	390
4Fe-4S ferredoxin	RGC017332300	Cluster 2	Thaumarchaeota	UniRef90_A0A075HQA9	92.75	1e-93	348
luciferase	RGC004963807	Cluster 2	Bacteria	UniRef90_A0A0C1RL80	81.69	8e-167	593
luciferase	RGC003023122	Cluster 27	MGII	UniRef90_A0A075GAM0	94.42	0.0	797
luciferase	RGC003014761	Cluster 25	Euryarchaeota	UniRef90_A0A2E7BYN6	96.63	0.0	791
Fibrillins and Ca2+-binding EGF-like domain family	RGC008156553	Cluster 6	MGII	UniRef90_A0A075HH28	97.84	3e-160	571
Fibrillins and Ca2+-binding EGF-like domain family	RGC008156553	Cluster 15	MGII	UniRef90_A0A075HH28	97.84	3e-160	571
dTDP-glucose 4,6-dehydratase n=1 Tax=Planctomycetes bacterium	RGC005089734	Cluster 15	Bacteria	UniRef90_A0A2E3A7H9	98.83	2e-180	639
dTDP-glucose 4,6-dehydratase (GalE, GALE)	RGC006325988	Cluster 26	MGII	UniRef90_A0A075I7N3	99.36	5e-175	620
dTDP-glucose 4,6-dehydratase (RfbB, rffG)	RGC005645131	Cluster 2	Thaumarchaeota	UniRef90_A0A075H301	96.95	0.0	649
dTDP-glucose 4,6-dehydratase	RGC008635925	Cluster 5	Bacteria	UniRef90_A0A2E0GX40	70.99	4e-98	365
dTDP-glucose 4,6-dehydratase	RGC005089734	Cluster 6	Bacteria	UniRef90_A0A2E3A7H9	98.83	2e-180	639
Mastigoneme-like protein	RGC004068637	Cluster 2	MGII	UniRef90_A0A075G1P9	82.31	1e-117	431
Mastigoneme-like protein	RGC010127629	Cluster 2	MGII	UniRef90_A0A075G1P9	81.96	2e-117	429
Mastigoneme-like protein	RGC005948857	Cluster 2	MGII	UniRef90_A0A075G1P9	93.48	3e-161	575
Mastigoneme-like protein	RGC003463836	Cluster 2	MGII	UniRef90_A0A075G624	99.49	0.0	847
Mastigoneme-like protein	RGC010442376	Cluster 2	MGII	UniRef90_A0A075G624	99.13	2e-121	442
Mastigoneme-like protein	RGC003712631	Cluster 2	MGII	UniRef90_A0A2A5VVX0	91.82	0.0	723
Flagellar motor rotation protein MotB	RGC000812861	Cluster 11		UniRef90_A0A160TPH2	99.84	0.0	1139
Flagellar motor protein MotA	RGC013815029	Cluster 15	Bacteria	UniRef90_A0A2A5X265	95.41	1e-100	372
Thermosome subunit	RGC020708437	Cluster 2	MGII	UniRef90_A0A075HPE2	92.57	5e-81	306
Thermosome subunit	RGC001468703	Cluster 2	Euryarchaeota	UniRef90_A0A075GIV6	84.89	0.0	824
Thermosome subunit	RGC013894738	Cluster 2	Thaumarchaeota	UniRef90_A0A2A3T148	92.24	2e-108	398
Thermosome subunit	RGC003006279	Cluster 2	Thaumarchaeota	UniRef90_A0A075H4R7	89.66	0.0	730
Thermosome subunit	RGC002709812	Cluster 2	MGII	UniRef90_A0A075HPE2	94.44	3e-180	639
Thermosome subunit	RGC018425619	Cluster 3	Thaumarchaeota	UniRef90_A0A075FNA7	91.98	1e-90	338
Thermosome subunit	RGC001256153	Cluster 21	Euryarchaeota	UniRef90_A0A2D5KK49	95.31	0.0	918
Thermosome subunit	RGC001167108	Cluster 3	MCG	UniRef90_A0A2E4B455	100.00	0.0	1063
Thermosome subunit	RGC001330421	Cluster 3	MCG	UniRef90_A0A2D8AS92	95.37	0.0	950
Thermosome subunit	RGC001330037	Cluster 3	Euryarchaeota	UniRef90_A0A2E4QFV5	95.37	0.0	978
Thermosome subunit	RGC001167108	Cluster 4	MCG	UniRef90_A0A2E4B455	100.00	0.0	1063
Thermosome subunit	RGC001330421	Cluster 4	MCG	UniRef90_A0A2D8AS92	95.37	0.0	950
Thermosome subunit	RGC001330037	Cluster 4	Euryarchaeota	UniRef90_A0A2E4QFV5	95.37	0.0	978
Ammonia monooxygenase subunit A	RGC026951590	Cluster 2	Arc	UniRef90_A0A075G223	96.15	3e-70	270
Magnesium chelatase	RGC004676234	Cluster 27	Euryarchaeota	niRef90_A0A2E3S665	97.25	4e-174	618
Magnesium chelatase	RGC003537436	Cluster 3	Euryarchaeota	UniRef90_A0A2D7AUG6	96.6	2e-174	619
Magnesium chelatase	RGC003537436	Cluster 4	Euryarchaeota	UniRef90_A0A2D7AUG6	96.6	2e-174	619
Magnesium chelatase	RGC005323060	Cluster 4	Euryarchaeota	UniRef90_A0A2E4TTU4	91.57	7e-168	597
Methanol dehydrogenase regulatory protein	RGC005666517	Cluster 3	Bacteria	UniRef90_A0A075HF47	94.10	6e-169	600
PQQ-dependent dehydrogenase, methanol/ethanol	RGC001352275	Cluster 2	Bacteria	UniRef90_A0A2E3UQS1	99.63	0.0	1095
Methanol dehydrogenase regulatory protein	RGC005716300	Cluster 2	Euryarchaeota	UniRef90_A0A075HF47	97.85	7e-177	627
PQQ-dependent dehydrogenase, methanol/ethanol	RGC001542202	Cluster 2	Bacteria	UniRef90_A0A2E1VY56	97.48	0.0	905
PQQ-dependent dehydrogenase, methanol/ethanol	RGC013325438	Cluster 11	Bacteria	UniRef90_A0A2E5VCL3	94.64	1e-125	456
Methanol dehydrogenase regulatory protein (MoxR)	RGC005666517	Cluster 23	Euryarchaeota	UniRef90_A0A075HF47	94.1	6e-169	600
PQQ-dependent dehydrogenase, methanol/ethanol	RGC000503298	Cluster 27	Bacteria	UniRef90_A0A2E8YNW0	96.04	0.0	1380
PQQ-dependent dehydrogenase, methanol/ethanol	RGC000483955	Cluster 27	Bacteria	UniRef90_A0A2E8YNU1	96.36	0.0	1416
NAD-dependent methanol dehydrogenase	RGC004395273	Cluster 27	Bacteria	UniRef90_A0A1X7BPL7	49.59	1e-99	370
Secretion protein	RGC003025763	Cluster 3	Euryarchaeota	UniRef90_A0A2E0DW22	95.89	0.0	793
Secretion system protein E	RGC001614525	Cluster 4	Euryarchaeota	UniRef90_A0A2E2CPI6	96.33	0.0	949
Type II secretory pathway, ATPase PulE/Tfp pilus assembly pathway	RGC001051543	Cluster 12	Bacteria	UniRef90_F2I3P5	88.89	0.0	961
Secreted protein containing N-terminal Zinc-dependent carboxypeptidase	RGC010655341	Cluster 2	hv	UniRef90_A0A160VEM6	96.02	9e-141	506
Putative secreted protein	RGC013812039	Cluster 2	met	UniRef90_A0A160VDX8	92.27	7e-106	390
Putative secreted protein	RGC015803205	Cluster 2	hv	UniRef90_A0A1L7SGU3	96.63	4e-91	340
Type I secretion system permease/ATPase	RGC020575432	Cluster 6	Bacteria	UniRef90_A0A2E6YDY1	83.73	2e-58	231
Type II secretory pathway, ATPase PulE/Tfp pilus assembly pathway	RGC013922523	Cluster 6	Bacteria	UniRef90_F2I3P5	87.73	4e-98	364
Type II/IV secretion system protein	RGC001793101	Cluster 13	Thaumarchaeota	UniRef90_A0A0A7UYM1	93.27	0.0	903
Secreted protein containing N-terminal Zinc-dependent carboxypeptidase	RGC000296991	Cluster 23	hv	UniRef90_A0A160VEM6	71.61	0.0	1253
Predicted secreted alpha-N-acetylgalactosaminidase	RGC002328803	Cluster 23		UniRef90_A0A170QDL2	80.09	0.0	776
Secretion protein	RGC003025763	Cluster 23	Euryarchaeota	UniRef90_A0A2E0DW22	95.89	0.0	793
Type II Secretion System PilC	RGC003053971	Cluster 27	Bacteria	UniRef90_B6BQP3	88.59	0.0	653
Putative K(+)-stimulated pyrophosphate-energized sodium pump	RGC000501094	Cluster 4	Euryarchaeota	UniRef90_A0A2E2UIJ8	85.81	0.0	936
Nicotinate-nucleotide pyrophosphorylase	RGC006431355	Cluster 4	MCG	UniRef90_A0A2E4B151	100.00	6e-175	620
Putative K(+)-stimulated pyrophosphate-energized sodium pum	RGC000667903	Cluster 12	Bacteria	UniRef90_A0A2E6KPU6	94.94	0.0	1061
Putative K(+)-stimulated pyrophosphate-energized sodium pump	RGC000556541	Cluster 15	Bacteria	UniRef90_A0A1Z9UTL6	85.92	0.0	1021
Putative K(+)-stimulated pyrophosphate-energized sodium pump	RGC001830638	Cluster 2	Euryarchaeota	UniRef90_A0A2A5VQH1	97.54	0.0	691
Pyrophosphate-energized proton pump	RGC002953585	Cluster 2	HV	UniRef90_A0A160VD00	96.18	1e-179	637
K(+)-insensitive pyrophosphate-energized proton pump	RGC000819568	Cluster 2	Bacteria	UniRef90_A0A2E6YDZ7	94.62	0.0	980
Putative K(+)-stimulated pyrophosphate-energized sodium pump	RGC000668699	Cluster 2	Bacteria	UniRef90_A0A2E6AB45	81.07	0.0	850
Putative K(+)-stimulated pyrophosphate-energized sodium pump	RGC000937166	Cluster 2	Bacteria	UniRef90_A0A0C1R8U2	89.8	0.0	921
K(+)-insensitive pyrophosphate-energized proton pump	RGC019985256	Cluster 2	Bacteria	UniRef90_A0A2E6YDZ7	95	2e-66	258
K(+)-insensitive pyrophosphate-energized proton pump	RGC015234611	Cluster 6	arc	UniRef90_A0A075I9J5	97.12	3e-88	331
Putative K(+)-stimulated pyrophosphate-energized sodium pump	RGC000621252	Cluster 23	Euryarchaeota	UniRef90_A0A2D9SAV1	97.53	0.0	1002
Putative K(+)-stimulated pyrophosphate-energized sodium pump	RGC000501094	Cluster 23	Euryarchaeota	UniRef90_A0A2E2UIJ8	85.81	0.0	936
K(+)-insensitive pyrophosphate-energized proton pump	RGC000634070	Cluster 27	Bacteria	UniRef90_A0A1Z8Q916	99	0.0	1073
K(+)-insensitive pyrophosphate-energized proton pump	RGC000561680	Cluster 27	Bacteria	UniRef90_A0A2E3BGE2	98	0.0	1176
Putative K(+)-stimulated pyrophosphate-energized sodium pump	RGC001519265	Cluster 27	Bacteria	UniRef90_A0A1Z9R8Y8	95	0.0	859
Putative K(+)-stimulated pyrophosphate-energized sodium pump	RGC000501094	Cluster 3	Euryarchaeota	UniRef90_A0A2E2UIJ8	85.81	0.0	936
Putative K(+)-stimulated pyrophosphate-energized sodium pump	RGC000621252	Cluster 3	Euryarchaeota	UniRef90_A0A2D9SAV1	97.53	0.0	1002
Homogentisate 1,2-dioxygenase	RGC003484325	Cluster 6	Euryarchaeota	UniRef90_A0A2E7SIZ4	91.88	0.0	781
Homogentisate 1,2-dioxygenase	RGC003507489	Cluster 2	Bacteria	UniRef90_A0A2E5I5X3	85.7	0.0	721
Urea amidohydrolase alpha subunit	RGC010531918	Cluster 2	Thaumarchaeota	UniRef90_A0A075G6Y3	90.48	7e-125	453
Urease accessory protein	RGC023693106	Cluster 14	Bacteria	UniRef90_A0A2E8Q6T5	99.35	8e-85	319
Urea amidohydrolase alpha subunit (UreC)	RGC000587747	Cluster 12	Thaumarchaeota	UniRef90_A0A075H6W3	99.71	0.0	1308
Chitinase	RGC009591216	Cluster 15	Bacteria	UniRef90_A0A256WDA2	63.12	9e-96	357
Chitinase	RGC013197893	Cluster 2	Thaumarchaeota	UniRef90_A0A075FYX6	80.97	7e-93	347
Putative PKD domain protein	RGC000149106	Cluster 2	Euryarchaeota	UniRef90_B3TAH7	90.99	0.0	1905
PKD domain-containing protein	RGC003882929	Cluster 2	Euryarchaeota	UniRef90_A0A075I5S3	57.85	2e-103	383
Glycoside hydrolase family 5	RGC001951949	Cluster 23	Euryarchaeota	UniRef90_A0A2D7BD67	61.64	3e-172	612
Glycoside hydrolase	RGC003928594	Cluster 15	Bacteria	UniRef90_A0A2A5WZE0	57.30	8e-117	427
Glycoside hydrolase, family 20, catalytic core	RGC003581475	Cluster 23	Euryarchaeota	UniRef90_A0A075GP08	77.35	1e-174	620
Electron transfer flavoprotein-ubiquinone oxidoreductase	RGC001285635	Cluster 14	Bacteria	UniRef90_A0A2E8SHL0	100	0.0	1125
Electron transfer flavoprotein subunit alpha	RGC006537933	Cluster 27	Bacteria	UniRef90_A0A2E8AJI7	97.41	3e-153	548
Electron transfer flavoprotein subunit alpha	RGC011538793	Cluster 27		UniRef90_A0A2E8RCT8	98.75	2e-131	475
Electron transfer flavoprotein-ubiquinone oxidoreductase	RGC001123293	Cluster 27	Bacteria	UniRef90_A0A2E8AKG4	96.67	0.0	1135
Electron transfer flavoprotein subunit alpha	RGC006342378	Cluster 6	Bacteria	UniRef90_A0A2E3DRC	75.72	2e-126	459
Electron transfer flavoprotein subunit alpha	RGC036154202	Cluster 12	Bacteria	UniRef90_A0A075FKN1	73.91	3e-12	77.8
Electron transfer flavoprotein subunit alph	RGC006425709	Cluster 15	Bacteria	UniRef90_A0A2E4RJ13	55.31	9e-81	307
Electron transfer flavoprotein subunit alpha	RGC010985068	Cluster 15	Bacteria	UniRef90_A0A2A5WXW8	61.38	6e-64	251
Electron transfer flavoprotein subunit alpha	RGC005654906	Cluster 2	Bacteria	UniRef90_A0A2E1WS53	98.48	2e-167	595
Electron transfer flavoprotein alpha subunit (FixB, etfA)	RGC006593689	Cluster 2	env	UniRef90_A0A075HUJ5	99.03	2e-147	529
Electron transfer flavoprotein, beta subunit	RGC013219415	Cluster 2	HV	UniRef90_A0A160VF99	95.54	1e-113	416
Electron transfer flavoprotein subunit alpha	RGC008604966	Cluster 2	Bacteria	UniRef90_A0A2A5CXI4	94.95	3e-141	508
Electron transfer flavoprotein	RGC006350031	Cluster 2	Bacteria	UniRef90_A0A2A5CW3	96.50	1e-170	606
Electron transfer flavoprotein	RGC001285162	Cluster 2	Bacteria	UniRef90_A0A2E8BBW6	85.71	0.0	973
Electron transport protein SCO1/SenC	RGC004299359	Cluster 2	Euryarchaeota	UniRef90_A0A075HE13	88.1	0.0	691
Electron transfer flavoprotein subunit alpha	RGC006179394	Cluster 6	Bacteria	UniRef90_A0A2E8UUA2	67.20	5e-105	388
V-type ATP synthase subunit	RGC000630807	Cluster 23	Euryarchaeota	UniRef90_A0A2E0M8K8	99.12	0.0	1255
V-type ATP synthase alpha chain	RGC001068841	Cluster 23	Euryarchaeota	UniRef90_A0A2E4TRB0	93.61	0.0	1085
V-type ATP synthase subunit I	RGC001387691	Cluster 23	Euryarchaeota	UniRef90_A0A2E4RHA8	93.64	0.0	835
V-type ATP synthase subunit I	RGC006758344	Cluster 27	Euryarchaeota	UniRef90_A0A2A5VCR5	94.52	1e-125	456
V-type ATP synthase subunit I	RGC005385993	Cluster 27	Euryarchaeota	UniRef90_A0A2A5VCR5	96.72	5e-174	617
V-type ATP synthase subunit D	RGC015470403	Cluster 27	Euryarchaeota	UniRef90_A0A075I9R6	91.71	4e-95	353
V-type ATP synthase alpha chain	RGC000980323	Cluster 27	Euryarchaeota	UniRef90_A0A075ICL5	90.52	0.0	1029
V-type ATP synthase beta chain	RGC002173370	Cluster 27	Euryarchaeota	UniRef90_A0A075I3M9	93.48	0.0	870
V-type ATP synthase subunit I	RGC000540666	Cluster 27	Euryarchaeota	UniRef90_A0A2A5VCR5	96.16	0.0	1239
V-type ATP synthase beta chain	RGC002202171	Cluster 3	Euryarchaeota	UniRef90_A0A2D9Q4Y3	93.45	0.0	826
V-type ATP synthase subunit I	RGC000630807	Cluster 3	Euryarchaeota	UniRef90_A0A2E0M8K8	99.12	0.0	1255
V-type ATP synthase alpha chain	RGC001068841	Cluster 3	Euryarchaeota	UniRef90_A0A2E4TRB0	93.61	0.0	1085
V-type ATP synthase subunit I	RGC001387691	Cluster 3	Euryarchaeota	UniRef90_A0A2E4RHA8	93.64	0.0	835
V-type ATP synthase beta chain	RGC002202171	Cluster 4	Euryarchaeota	UniRef90_A0A2D9Q4Y3	93.45	0.0	826
V-type ATP synthase subunit I	RGC000630807	Cluster 4	Euryarchaeota	UniRef90_A0A2E0M8K8	99.12	0.0	1255
V-type ATP synthase subunit I	RGC000410786	Cluster 4	Euryarchaeota	UniRef90_A0A2E0HPJ7	99.23	0.0	1431
V-type ATP synthase alpha chain	RGC001214064	Cluster 2	Euryarchaeota	UniRef90_A0A075FPJ4	91.55	0.0	1027
V-type ATP synthase beta chai	RGC002174806	Cluster 2	Euryarchaeota	UniRef90_A0A075I3M9	99.13	0.0	886
V-type ATP synthase subunit I	RGC000452446	Cluster 2	Euryarchaeota	UniRef90_A0A075G522	96.7	0.0	1290
V-type ATP synthase subunit D	RGC015338559	Cluster 2	Euryarchaeota	UniRef90_A0A075I9B0	99.51	7e-106	389
V-type ATP synthase subunit I	RGC017758898	Cluster 2	Euryarchaeota	UniRef90_A0A075G522	95.79	7e-70	270
Endolytic murein transglycosylase	RGC005064774	Cluster 15	Bacteria	UniRef90_A0A2E0GZ23	67.25	4e-131	475
Glutathione peroxidase	RGC016027630	Cluster 27	Bacteria	UniRef90_A0A2E8AIT3	98.14	4e-90	337
Catalase-peroxidase	RGC001784776	Cluster 3	Euryarchaeota	UniRef90_A0A2D6ADT5	91.06	0.0	947
Catalase-peroxidase	RGC001784776	Cluster 4	Euryarchaeota	UniRef90_A0A2D6ADT5	91.06	0.0	947
Catalase-peroxidase	RGC000701079	Cluster 4	Euryarchaeota	UniRef90_A0A2D6ADT5	91.98	0.0	1266
Catalase-peroxidase	RGC000559128	Cluster 23	Bacteria	UniRef90_A0A2E3Y3G4	90.23	0.0	1298
Bacterioferritin comigratory protein (BCP, PRXQ, DOT5)	RGC022468137	Cluster 2	MGII	UniRef90_A0A075GAL4	98.12	4e-87	327
Alkyl hydroperoxide reductase/ Thiol specific antioxidant/ Mal allergen	RGC024206230	Cluster 2	env	UniRef90_A0A075HRW6	95.36	8e-76	289
Spermidine/putrescine import ATP-binding protein PotA	RGC004450996	Cluster 2	Bacteria	UniRef90_A0A2E8LIS1	83.05	2e-151	543
ABC transporter, periplasmic spermidine putrescine-binding protein PotD	RGC004249335	Cluster 2	HV	UniRef90_A0A1L7SAZ3	98.86	0.0	647
Spermidine/putrescine ABC transporter permease	RGC007593916	Cluster 2	Bacteria	UniRef90_A0A2E6ACF6	81.03	7e-117	427
Spermidine Putrescine ABC transporter permease component potC	RGC009485659	Cluster 2	HV	UniRef90_A0A1L7SC95	97.87	4e-123	447
Spermidine Putrescine ABC transporter permease component PotB	RGC007000752	Cluster 2	HV	UniRef90_A0A1L7S2A9	81.57	3e-116	425
Spermidine/putrescine import ATP-binding protein PotA	RGC004440108	Cluster 14	Bacteria	UniRef90_A0A2E2MDY4	73.46	9e-142	510
Spermidine/putrescine ABC transporter	RGC009131651	Cluster 14	Bacteria	UniRef90_A0A2E1QYC0	82.20	7e-92	344
Spermidine/putrescine import ATP-binding protein PotA	RGC004278325	Cluster 27	Bacteria	UniRef90_A0A1Z8Q8T5	95.62	0.0	686
Fe3+/spermidine/putrescine ABC transporter ATP-binding protein	RGC007251389	Cluster 27	Bacteria	UniRef90_A0A2E8KV17	91.92	3e-141	508
Putative outer membrane adhesin-like protein	RGC007962415	Cluster 2	MGII	UniRef90_A0A075IA30	90.21	5e-87	328
Putative outer membrane adhesin-like protein	RGC000829526	Cluster 2	MGII	UniRef90_A0A075IA30	94.26	5e-146	526
Drug resistance transporter, EmrB/QacA subfamily	RGC008501878	Cluster 2	Euryarchaeota	UniRef90_A0A075GIX0	87.5	4e-114	418
Permeases of the drug/metabolite transporter family protein	RGC009408168	Cluster 2	Euryarchaeota	UniRef90_A0A075HHE6	92.08	1e-92	347
Multidrug transporter AcrB	RGC000564620	Cluster 14	Bacteria	UniRef90_A0A1W6BEU9	92.66	0.0	1144
Multidrug ABC transporter	RGC000906210	Cluster 23	Bacteria	UniRef90_A0A2E1WF92	87.21	0.0	934
MATE family multidrug exporter	RGC002250244	Cluster 27	Bacteria	UniRef90_A0A2E8AIY3	92.59	0.0	768
Multidrug ABC transporter ATP-binding protein	RGC006278184	Cluster 27	Bacteria	UniRef90_A0A2E5MT45	91.40	3e-136	491
Multidrug transporter AcrB	RGC002158207	Cluster 27	Bacteria	UniRef90_A0A1Z9B691	96.32	0.0	813
Permeases of the drug/metabolite transporter (DMT)	RGC006871193	Cluster 27	Bacteria	UniRef90_E7C2W0	87.75	5e-139	501
Multidrug transporter AcrB	RGC000142586	Cluster 27	Bacteria	UniRef90_A0A1Z9L7Y0	92.71	0.0	1734
Multidrug transporter	RGC000329413	Cluster 27	Bacteria	UniRef90_A0A2E5PIC4	60.42	0.0	878
Multidrug transporter AcrB	RGC000144101	Cluster 14	Bacteria	UniRef90_A0A1Z9Q588	90.48	0.0	1691
Multidrug DMT transporter permeas	RGC005411920	Cluster 15	Bacteria	UniRef90_A0A2E1WDV6	96.70	2e-162	578
Chlorohydrolase	RGC002738075	Cluster 27	Euryarchaeota	UniRef90_A0A2D9QM31	96.65	0.0	843
Bacteriorhodopsin	RGC010245471	Cluster 23	Bacteria	UniRef90_B6BSG6	97.1	5e-112	410
Proteorhodopsin	RGC008777060	Cluster 27	Euryarchaeota	UniRef90_Q2QAQ5	95.57	2e-133	482
Bacteriorhodopsin	RGC010245471	Cluster 3	Bacteria	UniRef90_B6BSG6	97.1	5e-112	410
Phosphate transporter	RGC011175863	Cluster 2	Euryarchaeota	UniRef90_A0A2E1B0D7	86.52	2e-87	328
inorganic phosphate transporter	RGC023178827	Cluster 2		UniRef90_UPI00096B8D6B	78.88	2e-66	258
Phosphate transporter	RGC001614800	Cluster 34	Bacteria	UniRef90_A0A2E7X0I9	98.58	0.0	756
Phosphate transporter	RGC000549762	Cluster 4	Euryarchaeota	UniRef90_A0A2E4B1C6	85.67	0.0	999
molybdopterin oxidoreductase	RGC000147085	Cluster 15	Bacteria	UniRef90_A0A2A5XKV4	66.79	0.0	1417
TraB/PrgY-like protein	RGC006902337	Cluster 2	Euryarchaeota	UniRef90_B3V6L1	96.05	2e-139	502
TraB/PrgY-like protein	RGC007002722	Cluster 2	Euryarchaeota	UniRef90_B3V6L1	97.89	3e-133	482
beta-glucosidase	RGC002298309	Cluster 14	Bacteria	UniRef90_UPI00094C61C9	99.12	0.0	947
beta-glucosidase	RGC000906464	Cluster 23	Bacteria	UniRef90_A0A2E1QBP9	55.22	0.0	653
beta-glucosidase	RGC007436515	Cluster 27	Bacteria	UniRef90_A0A2E8ANC6	91.13	4e-145	521
beta-glucosidase	RGC003569375	Cluster 27	Bacteria	UniRef90_A0A2E8ANC6	91.58	0.0	741
beta-glucosidase	RGC006540354	Cluster 27	Bacteria	UniRef90_A0A2E8ANC6	92.56	2e-154	552
beta-glucosidase	RGC000906464	Cluster 3	Bacteria	UniRef90_A0A2E1QBP9	55.22	0.0	653

## Sheet: S5
Table S4. Number of MGII Tara Oceans contigs affiliated to each MGII bins
MGII cluster	Number of contigs identified
Cluster 2	9
Cluster 3	10
Cluster 4	1
Cluster 5	81
Cluster 6	4
Cluster 10	7
Cluster 11	11
Cluster 12	27
Cluster 13	3
Cluster 14	31
Cluster 15	69
Cluster 16	10
Cluster 18	20
Cluster 19	33
Cluster 20	11
Cluster 21	12
Cluster 23	53
Cluster 25	29
Cluster 30	8
Cluster 33	7
Cluster 34	13
Cluster 35	1

## Sheet: S6
Table S6. List of Euryarchaeota contigs larger than 2000 bp (the ones used in our analysis are in bold)
Cluster number	Contig ID	SILVA 16S rRNA ID	Tara Oceans station	Filter Size	Contig Length	Id %	Alignement length
MGII_cluster_14	CEUJ01070406.1	CEPL01012082	TARA_125_MIX	0.22-0.45	57 505	100	564
	CEUW01017910.1	HQ529804	TARA_122_SRF	0.22-3	35 953	100	695
	CETP01015219.1	HQ529795	TARA_122_SRF	0.22-0.45	33 788	100	570
	CEVE01009740.1	HQ529804	TARA_124_SRF	0.22-0.45	30 591	100	691
	CETI01050738.1	HQ529827	TARA_111_DCM	0.22-3	19 218	99	481
	CEPJ01028653.1	CEPL01012082	TARA_048_SRF	0.22-1.6	16 757	100	691
	CEUV01029669.1	CEPL01012082	TARA_123_SRF	0.22-3	11 079	100	693
	CEUH01012640.1	HQ529795	TARA_137_SRF	0.22-3	8 621	99	693
	CEUU01022052.1	HQ529804	TARA_122_SRF	0.45-0.8	7 628	100	695
	CEPL01012082.1	CEPL01012082	TARA_045_SRF	0.22-1.6	6 750	100	1 351
	CEVZ01091764.1	HQ529782	TARA_041_DCM	0.22-1.6	6 152	99	604
	CESV01032326.1	HQ529804	TARA_100_SRF	0.22-3	4 966	100	693
	CESQ01096814.1	HQ529827	TARA_100_DCM	0.22-3	4 385	99	481
	CEPU01057135.1	CEPL01012082	TARA_041_SRF	0.22-1.6	3 174	100	564
	CEQD01029509.1	CEPL01012082	TARA_042_SRF	0.22-1.6	2 223	100	693
	CEUF01024568.1	CEPL01012082	TARA_138_SRF	0.22-3	2 139	100	693
MGII_cluster_25	CESR01098706.1	JX281348	TARA_100_MES	0.22-3	30 238	100	235
	CEWK01106785.1	KT454233	TARA_132_SRF	0.22-3	14 390	100	301
	CEUG01080943.1	JQ221124	TARA_128_SRF	0.22-3	6 628	100	168
	CEUW01253149.1	JQ221124	TARA_122_SRF	0.22-3	5 834	99	331
	CEVZ01109168.1	KT454206	TARA_041_DCM	0.22-1.6	5 824	98	308
	CEUU01011597.1	KT454233	TARA_122_SRF	0.45-0.8	5 743	100	305
	CEQD01049730.1	KT454233	TARA_042_SRF	0.22-1.6	5 739	100	303
	CEUW01002652.1	KC330842	TARA_122_SRF	0.22-3	4 883	100	305
	CETK01042268.1	HQ529796	TARA_111_SRF	0.22-3	4 683	100	231
	CEVZ01032940.1	KT454210	TARA_041_DCM	0.22-1.6	3 356	100	228
	CEUR01011741.1	KC330842	TARA_123_SRF	0.22-0.45	3 236	100	328
	CEPA01113919.1	HQ529796	TARA_052_SRF	0.22-1.6	2 772	100	231
	CETP01205234.1	JQ221124	TARA_122_SRF	0.22-0.45	2 411	99	233
	CEPK01021955.1	KT454210	TARA_042_DCM	0.22-1.6	2 104	99	228
MGII_cluster_5	CEUM01061150.1	AACY020187844	TARA_123_SRF	0.45-0.8	37 528	100	244
	CEQU01009057.1	CEQU01009057	TARA_076_DCM	0.22-3	23 226	100	1 310
	CEQQ01017680.1	CEQU01009057	TARA_076_DCM	0.45-0.8	14 692	100	1 308
	CEUV01061925.1	AACY020187844	TARA_123_SRF	0.22-3	10 178	100	244
	CETM01012536.1	CEQU01009057	TARA_122_DCM	0.22-3	9 086	100	858
	CETU01018827.1	AACY020555882	TARA_142_DCM	0.22-3	7 705	99	271
	CEUR01049931.1	AACY020187844	TARA_123_SRF	0.22-0.45	7 690	100	244
	CERV01081374.1	JQ222879	TARA_068_DCM	0.45-0.8	4 869	97	288
	CEVL01035304.1	AACY020555882	TARA_146_SRF	0.22-3	4 452	99	287
	CEQT01071452.1	CEQU01009057	TARA_072_SRF	0.22-3	4 435	99	394
	CEWH01025070.1	AACY020077730	TARA_109_SRF	0.22-3	4 218	100	231
	CEWE01171143.1	AACY020187844	TARA_124_SRF	0.22-3	3 601	100	242
	CETD01027118.1	AACY020187844	TARA_110_DCM	0.22-3	3 549	100	244
	CEQO01032985.1	JQ222879	TARA_078_DCM	0.22-3	3 006	97	290
	CESN01196069.1	AACY020555882	TARA_098_SRF	0.22-3	2 588	100	299
	CEWG01149204.1	AACY020187844	TARA_102_SRF	0.22-3	2 344	100	244
MGII_cluster_15	CEOP01098296.1	KP211789	TARA_009_DCM	0.22-1.6	37 985	100	472
	CETD01024081.1	KP211789	TARA_110_DCM	0.22-3	23 455	100	472
	CENX01204586.1	AACY020147130	TARA_018_DCM	0.22-1.6	15 651	95	258
	CEVZ01069304.1	LURP01000141	TARA_041_DCM	0.22-1.6	13 380	96	230
	CEUA01057544.1	KP211789	TARA_132_DCM	0.22-3	11 001	100	472
	CEWO01003719.1	KP211789	TARA_145_SRF	0.22-3	8 420	100	472
	CEOP01022023.1	AACY020147130	TARA_009_DCM	0.22-1.6	7 412	95	258
	CEOP01032213.1	AACY020147130	TARA_009_DCM	0.22-1.6	6 432	99	240
	CENJ01158204.1	AACY020125842	TARA_009_SRF	0.22-1.6	4 586	100	719
	CERE01009468.1	EU686643	TARA_070_MES	0.22-3	4 293	100	1 350
	CEOF01047062.1	AACY020147130	TARA_018_SRF	0.22-1.6	4 255	96	641
	CESM01035513.1	AACY020147130	TARA_102_DCM	0.22-3	4 180	94	244
	CEOY01044810.1	AACY020147130	TARA_056_SRF	0.22-3	2 668	95	448
	CENG01017880.1	AACY020125842	TARA_007_SRF	0.22-1.6	2 097	99	348
MGII_cluster_2	CEQH01032129.1	EU791571	TARA_076_MES	0.22-3	3 400	100	246
MGII_cluster_3	CEOP01069754.1	JQ225258	TARA_009_DCM	0.22-1.6	2 086	100	171
MGII_cluster_11	CESY01028559.1	DQ228613	TARA_098_MES	0.22-3	2 609	100	729
MGII_cluster_12	CEOV01010816.1	DQ156348	TARA_062_SRF	0.22-3	5 354	100	246
	CEOX01033547.1	DQ156348	TARA_065_DCM	0.22-3	4 431	100	83
	CEOJ01000404.1	DQ156348	TARA_034_SRF	0.22-1.6	3 302	99	246
	CEVM01259282.1	DQ156348	TARA_145_MES	0.22-3	2 216	100	83
MGII_cluster_16	CESD01053998.1	JX281625	TARA_098_DCM	0.22-3	13 565	100	214
	CETQ01112028.1	KT454146	TARA_110_SRF	0.22-3	12 094	100	303
	CEUU01090589.1	KT454146	TARA_122_SRF	0.45-0.8	4 454	100	303
	CEQI01001001.1	AF052950	TARA_076_SRF	0.45-0.8	4 129	100	301
	CEQL01001721.1	AF052950	TARA_076_SRF	0.22-0.45	2 544	100	301
MGII_cluster_18	CETY01112194.1	JQ181908	TARA_133_DCM	0.22-3	10 427	100	230
	CEVR01109825.1	JQ181852	TARA_148_SRF	0.22-3	9 933	99	231
	CEUB01106890.1	JQ181908	TARA_138_DCM	0.22-3	5 138	100	231
	CENX01073394.1	JQ181852	TARA_018_DCM	0.22-1.6	4 805	100	231
	CEVT01054713.1	JQ181908	TARA_150_DCM	0.22-3	3 276	100	230
	CEOM01056331.1	JQ181852	TARA_004_SRF	0.22-1.6	3 094	100	272
	CETU01107535.1	JQ181852	TARA_142_DCM	0.22-3	3 053	99	231
MGII_cluster_19	CEVR01009569.1	JQ181903	TARA_148_SRF	0.22-3	2 719	99	459
	CETE01270315.1	JQ181950	TARA_109_DCM	0.22-3	2 254	100	286
MGII_cluster_20	CEOF01075353.1	JQ181967	TARA_018_SRF	0.22-1.6	21 948	100	282
	CEUE01020939.1	JQ181960	TARA_133_SRF	0.22-3	15 894	99	321
	CENF01011181.1	JX281434	TARA_004_DCM	0.22-1.6	10 222	100	282
MGII_cluster_21	CETY01125980.1	KT454200	TARA_133_DCM	0.22-3	14 954	100	230
MGII_cluster_23	CEQM01027331.1	JQ182008	TARA_078_DCM	0.45-0.8	53 154	100	204
	CESZ01068386.1	JQ182008	TARA_078_SRF	0.45-0.8	39 610	100	231
	CEUG01016249.1	JQ181848	TARA_128_SRF	0.22-3	29 936	100	221
	CEWJ01020325.1	JQ181848	TARA_128_DCM	0.22-3	29 906	100	191
	CEVF01020529.1	JQ181848	TARA_124_SRF	0.45-0.8	29 097	100	221
	CESB01090325.1	JQ182008	TARA_078_SRF	0.22-0.45	22 047	100	231
	CEVC01048929.1	JQ181848	TARA_125_SRF	0.22-3	21 758	100	193
	CEUK01051874.1	JQ181848	TARA_125_MIX	0.45-0.8	21 741	100	180
	CEUJ01046000.1	JQ181848	TARA_125_MIX	0.22-0.45	21 707	100	191
	CERB01025551.1	JQ182008	TARA_072_DCM	0.22-3	17 130	100	204
	CENQ01036821.1	JQ181848	TARA_031_SRF	0.22-1.6	15 849	100	170
	CEUM01061254.1	JQ181848	TARA_123_SRF	0.45-0.8	15 783	100	191
	CETE01068868.1	JQ181848	TARA_109_DCM	0.22-3	13 852	99	191
	CEUR01033969.1	JQ181848	TARA_123_SRF	0.22-0.45	9 641	100	191
	CEVX01065545.1	JQ181848	TARA_152_SRF	0.22-3	8 320	100	180
	CETW01062053.1	JQ182008	TARA_052_DCM	0.22-1.6	7 508	100	178
	CEOC01106872.1	JQ182008	TARA_036_DCM	0.22-1.6	7 192	100	231
	CEUE01186559.1	JQ181975	TARA_133_SRF	0.22-3	7 090	100	231
	CEWG01216773.1	JQ181924	TARA_102_SRF	0.22-3	5 354	100	232
	CERK01035091.1	JQ181848	TARA_066_DCM	0.22-3	3 059	100	230
	CEVR01068712.1	JQ181848	TARA_148_SRF	0.22-3	2 844	100	221
	CENW01034184.1	JQ181848	TARA_032_SRF	0.22-1.6	2 627	100	234
	CEWE01088848.1	JQ181924	TARA_124_SRF	0.22-3	2 465	100	229
	CESZ01019858.1	JQ181848	TARA_078_SRF	0.45-0.8	2 168	100	228
	CEVG01096144.1	JQ181848	TARA_140_SRF	0.22-3	2 068	100	223
MGII_cluster_30	CESW01140410.1	JQ181836	TARA_096_SRF	0.22-3	16 172	100	470
	CEUV01102120.1	JF715318	TARA_123_SRF	0.22-3	4 761	95	301
	CEQM01010636.1	JF715318	TARA_078_DCM	0.45-0.8	3 064	96	301
MGII_cluster_34	CEOV01014071.1	HQ529831	TARA_062_SRF	0.22-3	12 515	100	307
	CEPK01101279.1	JF715315	TARA_042_DCM	0.22-1.6	6 311	99	701
	CEUU01025642.1	JQ22247	TARA_122_SRF	0.45-0.8	2 351	99	857
MGII_cluster_35	CEUM01087289.1	JQ611080	TARA_123_SRF	0.45-0.8	28 296	100	242
