# Supplementary material for: Genomic ecology of Marine Group II, the most common marine planktonic Archaea across the surface ocean
Source: Microbiologyopen. 2019 Jul 2;8(9):e00852. doi: 10.1002/mbo3.852 (PMC6741140; doi:10.1002/mbo3.852)
Supplement: Supplementary file 12 [file MBO3-8-e00852-s012.fasta]

>AY288409.1.878 Archaea;Euryarchaeota;Thermoplasmata;Thermoplasmatales;Marine Group II;uncultured euryarchaeote cluster_1
AGAGCTACCGCTATTGGAGTTCGATTAAGCCATGCGAGTCGCGAGTCCTAGGGACTCGGCGTACCGCTCAGTAACACGTGGGTAACCTGCCCTATGCAGGGGGATAACCTCGGGAAACTGAGAATAATACCCCATAGTTCACTACGCCTGGAACGGTGAGTGGATGAAAGTTCCGGCGGCATAGGATGGGCCTGCGGCGTATCAGGTTGTAGGGGGTGTAACGTACCCTCTAGCCCTCTACGCGTACGGGTGTTGGGAGACATAGCCCGGAGATGGATTCTGAGACACGAATCCAGACCCTACGGGGTGCAGCAGGCGCGAAAACTTGACAATGCGAGAAATCGTGATCAGGGAACTCCAAGTGGCTGGGGTAAGACCCAGTCTTTTCTTGACTCTACAAAGGTCTTGGAATAAGGGGTGGGTAAGGACGGTGCCAGCCGCCGCGGTAATACCGGCGCCTCAAGTGGTAGTCGCTTTTATTGGGCCTAAAACGTCCGTAGCCGGTCTGATACATTCGTGGGTAAATCAACTAGCTCAACTAGTTGAATTCTGCGAGGACGGTCAGACTTGGGACCGGGAGAGGTGTGGGGTACGCTCAGGGTAGGGGTAAAATCCTGTCATCCTAAGCGGACCACCTGTTGCGAAGGCGCCACACTAGAACGGATCCGACGGTCAGGGACGAAGCCTAGGGGCACGAACCGGATTAGATACCCGGGTAGTCCTAGGTGTAAACGCTGTGGACTTGATGTTGGGGGCGCTCCGAGCGCTTCCAGTGTCGAAGCGAAGGTGATAAGTCCACTGCCTGGGAAGTACGGTCGTAAGGCTGAAACTTAAAGGAATTGGCGGGGGAGCACCGCAACCTGAGGATTGTGCGGTTT
>EU199713.1.877 Archaea;Euryarchaeota;Thermoplasmata;Thermoplasmatales;Marine Group II;uncultured euryarchaeote cluster_1
AGGCTACCGCTATTGGAGTTCGATTAAGCCATGCGAGTCGCGAGTCCTAGGGACTCGGCGTACCGCTCAGTAACACGTGGGTAACCTGCCCTATGCAGGGGGATAACCTCGGGAAACTGAGAATAATACCCCATAGTTCACTACGCCTGGAACGGTGAGTGGATGAAAGCTCCGGCGGCATAGGATGGGCCTGCGGCGTATCAGGTTGTAGGGGGTGTAACGTACCCTCTAGCCCTCTACGCGTACGGGTGTTGGGAGACATAGCCCGGAGATGGATTCTGAGACACGAATCCAGACCCTACGGGGTGCAGCAGGCGCGAAAACTTGACAATGCGAGAAATCGTGATCAGGGAACTCCAAGTGGCTGGGGTAAGACCCAGTCTTTTCTTGACTCTACAAAGGTCTTGGAATAAGGGGTGGGTAAGGACGGTGCCAGCCGCCGCGGTAATACCGGCGCCTCAAGTGGTAGTCGCTTTTATTGGGCCTAAAACGTCCGTAGCCGGTCTGATACATTCGTGGGTAAATCAACTAGCTCAACTAGTTGAATTCTGCGAGGACGGTCAGACTTGGGACCGGGAGAGGTGTGGGGTACGCTCAGGGTAGGGGTAAAATCCTGTCATCCTAAGCGGACCACCTGTTGCGAAGGCGCCACACTAGAACGGATCCGACGGTCAGGGACGAAGCCTAGGGGCACGAACCGGATTAGATACCCGGGTAGTCCTAGGTGTAAACGCTGTGGACTTGATGTTGGGGGCGCTCCGAGCGCTTCCAGTGTCGAAGCGAAGGTGATAAGTCCACTGCCTGGGAAGTACGGTCGCAAGGCTGAAACTTAAAGGAATTGGCGGGGGAGCACCGCAACCTGAGGATTGTGCGGTTT
>EU199725.1.877 Archaea;Euryarchaeota;Thermoplasmata;Thermoplasmatales;Marine Group II;uncultured euryarchaeote cluster_1
AGGCTACCGCTATTGGAGTTCGATTAAGCCATGCGAGTCGCGAGTCCTAGGGACTCGGCGTACCGCTCAGTAACACGTGGGTAACCTGCCCTATGCAGGGGGATAACCTCGGGAAACTGAGAATAATACCCCATAGTTCACTACGCCTGGAACGGTGAGTGGATGAAAGCTCCGGCGGCATAGGATGGGCCTGCGGCGTATCAGGTCGTAGGGGGTGTAACGTACCCTCTAGCCCTCTACGCGTACGGGTGTTGGGAGACATAGCCCGGAGATGGATTCTGAGACACGAATCCAGACCCTACGGGGTGCAGCAGGCGCGAAAACTTGACAATGCGAGAAATCGTGATCAGGGAACTCCAAGTGGCTGGGGTAAGACCCAGTCTTTTCTTGACTCTACAAAGGTCTTGGAATAAGGGGTGGGTAAGGACGGTGCCAGCCGCCGCGGTAATACCGGCGCCTCAAGTGGTAGTCGCTTTTATTGGGCCTAAAACGTCCGTAGCCGGTCTGATACATTCGTGGGTAAATCAACTAGCTCAACTAGTTGAATTCTGCGAGGACGGTCAGACTTGGGACCGGGAGAGGTGTGGGGTACGCTCAGGGTAGGGGTAAAATCCTGTCATCCTAAGCGGACCACCTGTTGCGAAGGCGCCACACTAGAACGGATCCGACGGTCAGGGACGAAGCCTAGGGGCACGAACCGGATTAGATACCCGGGTAGTCCTAGGTGTAAACGCTGTGGACTTGATGTTGGGGGCGCTCCGAGCGCTTCCAGTGTCGAAGCGAAGGTGATAAGTCCACTGCCTGGGAAGTACGGTCGCAAGGCTGAAACTTAAAGGAATTGGCGGGGGAGCACCGCAACCTGAGGATTGTGCGGTTT
>EU199769.1.877 Archaea;Euryarchaeota;Thermoplasmata;Thermoplasmatales;Marine Group II;uncultured euryarchaeote cluster_1
AGGCTACCGCTATTGGAGTTCGATTAAGCCATGCGAGTCGCGAGTCCTAGGGACTCGGCGTACCGCTCAGTAACACGTGGGTAACCTGCCCTATGCAGGGGGATAACCTCGGGAAACTGAGAATAATACCCCATAGTTCACTACGCCTGGAACGGTGAGTGGACGAAAGCTCCGGCGGCATAGAATGGGCCTGCGGCGTATCAGGTTGTAGGGGGTGTAACGTACCCTCTAGCCCTCTACGCGTACGGGTGTTGGGAGACATAGCCCGGAGATGGATTCTGAGACACGAATCCAGACCCTACGGGGTGCAGCAGGCGCGAAAACTTGACAATGCGAGAAATCGTGATCAGGGAACTCCAAGTGGCTGGGGTAAGACCCAGTCTTTTCTTGACTCTACAAAGGTCTTGGAATAAGGGGTGGGTAAGGACGGTGCCAGCCGCCGCGGTAATACCGGCGCCTCAAGTGGTAGTCGCTTTTATTGGGCCTAAAACGTCCGTAGCCGGTCTGATACATTCGTGGGTAAATCAACTAGCTCAACTAGTTGAATTCTGCGAGGACGGTCAGACTTGGGACCGGGAGAGGTGTGGGGTACGCTCAGGGTAGGGGTAAAATCCTGTCATCCTAAGCGGACCACCTGTTGCGAAGGCGCCACACTAGAACGGATCCGACGGTCAGGGACGAAGCCTAGGGGCACGAACCGGATTAGATACCCGGGTAGTCCTAGGTGTAAACGCTGTGGACTTGATGTTGGGGGCGCTCCGAGCGCTTCCAGTGTCGAAGCGAAGGTGATAAGTCCACTGCCTGGGAAGTACGGTCGCAAGGCTGAAACTTAAAGGAATTGGCGGGGGAGCACCGCAACCTGAGGATTGTGCGGTTT
>EU199706.1.877 Archaea;Euryarchaeota;Thermoplasmata;Thermoplasmatales;Marine Group II;uncultured euryarchaeote cluster_1
AGGCTACCGCTATTGGAGTTCGATTAAGCCATGCGAGTCGCGAGTCCTAGGGACTCGGCGTACCGCTCAGTAACACGTGGGTAACCTGCCCTATGCAGGGGGATAACCTCGGGAAACTGAGAATAATACCCCATAGTTCACTACGCCTGGAACGGTGAGTGGATGAAAGCTCCGGCGGCATAGGATGGGCCTGCGGCGTATCAGGTTGTAGGGGGTGTAACGTACCCTCTAGCCCTCTACGCGTACGGGTGTTGGGAGACATAGCCCGGAGATGGATTCTGAGACACGAATCCAGACCCTACGGGGTGCAGCAGGCGCGAAAACTTGACAATGCGAGAAATCGTGATCAGGGAACTCCAAGTGGCTGGGGTAAGACCCAGTCTTTTCTTGACTCTACAAAGGTCTTGGAATAAGGGGNGGGTAAGGACGGTGCCAGCCGCCGCGGTAATACCGGCGCCTCAAGTGGTAGTCGCTTTTATTGGGCCTAAAACGTCCGTAGCCGGTCTGATACATTCGTGGGTAAATCAACTAGCTCAACTAGTTGAATTCTGCGAGGACGGTCAGACTTGGGACCGGGAGAGGTGTGGGGTACGCTCAGGGTAGGGGTAAAATCCTGTCATCCTAAGCGGACCACCTGTTGCGAAGGCGCCACACTAGAACGGATCCGACGGTCAGGGACGAAGCCTAGGGGCACGAACCGGATTAGATACCCGGGTAGTCCTAGGTGTAAACGCTGTGGACTTGATGTTGGGGGCGCTCCGAGCGCTTCCAGTGTCGAAGCGAAGGTGATAAGTCCACTGCCTGGGAAGTACGGTCGCAAGGCTGAAACTTAAAGGAATTGGCGGGGGAGCACCGCAACCTGAGGATTGTGCGGTTT
>EU199710.1.877 Archaea;Euryarchaeota;Thermoplasmata;Thermoplasmatales;Marine Group II;uncultured euryarchaeote cluster_1
AGGCTACCGCTATTGGAGTTCGATTAAGCCATGCGAGTCGAAAGTCTTAGGGACTCGGCGTACCGCTCAGTAACACGTGGGTAACCTGCCCTATGCTGGGGAATAACCTCGGGAAACTGAGAATAATACCCCATAGTTCACTACGCCTGGAACGGTGAGTGGATGAAAGCTCCGGCGGCATAGGATGGGCCTGCGGCGTATCAGGTCGTAGGGGGTGTAACGTACCCTCTAGCCCTCTACGCGTACGGGTGTTGGGAGACATAGCCCGGAGATGGATTCTGAGACACGAATCCAGACCCTACGGGGTGCAGCAGGCGCGAAAACTTGACAATGCGAGAAATCGTGATCAGGGAACTCCAAGTGGCTGGGGTAAGACCCAGTCTTTTCTTGACTCTACAAAGGTCTTGGAATAAGGGGTGGGTAAGGACGGTGCCAGCCGCCGCGGTAATACCGGCGCCTCAAGTGGTAGTCGCTTTTATTGGGCCTAAAACGTCCGTAGCCGGTCTGATACATTCGTGGGTAAATCAACTAGCTCAACTAGTTGAATTCTGCGAGGACGGTCAGACTTGGGACCGGGAGAGGTGTGGGGTACGCTCAGGGTAGGGGTAAAATCCTGTCATCCTAAGCGGACCACCTGTTGCGAAGGCGCCACACTAGAACGGATCCGACGGTCAGGGACGAAGCCTAGGGGCACGAACCGGATTAGATACCCGGGTAGTCCTAGGTGTAAACGCTGTGGACTTGATGTTGGGGGCGCTCCGAACGCTTCCAGTGTCGAAGCGAAGGTGATAAGTCCACTGCCTGGGAAGTACGGTCGCAAGGCTGAAACTTAAAGGAATTGGCGGGGGAGCACCGCAACCTGAGGATTGTGCGGTTT
>EU199714.1.877 Archaea;Euryarchaeota;Thermoplasmata;Thermoplasmatales;Marine Group II;uncultured euryarchaeote cluster_1
AGGCTACCGCTATTGGAGTTCGATTAAGCCATGCGAGTCGCGAGTCCTAGGGACTCGGCGTACCGCTCAGTAACACGTGGGTAACCTGCCCTATGCAGGGGGATAACCTCGGGAAACTGAGAATAATACCCCATAGTTCACTACGCCTGGAACGGTGAGTGGATGAAAGCTCCGGCGGCATAGGATGGGCCTGCGGCGTATCAGGTTGTAGGGGGTGTAACGTACCCTCTAGCCCTCTACGCGTACGGGTGTTGGGAGACATAGCCCGGAGATGGATTCTGAGACACGAATCCAGACCCTACGGGGTGCAGCAGGCGCGAAAACTTGACAATGCGAGAAATCGTGATCAGGGAACTCCAAGTGGCTGGGGTAAGACCCAGTCTTTTCTTGACTCTACAAAGGTCTTGGAATAAGGGGTGGGTAAGGACGGTGCCAGCCGCCGCGGTAATACCGGCGCCTCAAGTGGTAGTCGCTTTTATTGGGCCTAAAACGTCCGTAGCCGGTCTGATACATTCGTGGGTAAATCAACTAGCTCAACTAGTTGAATTCTGCGAGGACGGTCAGACTTGGGACCGGGAGAGGTGTGGGGTACGCTCAGGGTAGGGGTAAAATCCTGTCATCCTAAGCGGACCACCTGTTGCGAAGGCGCCACACTAGAACGGATCCGACGGTCAGGGACGAAGCCTAGGGGCACGAACCGGATTAGATACCCGGGTAGTCCTAGGTGTAAACGCTGTGGACTTGATGTTGGGGGCGCTCCGAGCGCTTCCAGTGTCGAAGCGAAGGTGATAAGTCCACTGCCTGGGAAGTACGGTCGCAAGGCTGAAACTTAAAGGAATTGGCGGGGGAGCACCGCAACCTGAGGATTGTGCGGTTT
>EU199718.1.877 Archaea;Euryarchaeota;Thermoplasmata;Thermoplasmatales;Marine Group II;uncultured euryarchaeote cluster_1
AGGCTACCGCTATTGGAGTTCGATTAAGCCATGCGAGTCGAAAGTCTTAGGGACTCGGCGTACCGCTCAGTAACACGTGGGTAACCTGCCCTATGCTGGGGAATAACCTCGGGAAACTGAGAATAATACCCCATAGTTCACTACGCCTGGAACGGTGAGTGGATGAAAGCTCCGGCGGCATAGGATGGGCCTGCGGCGTATCAGGTCGTAGGGGGTGTAACGTACCCTCTAGCCCTCTACGCGTACGGGTGTTGGGAGACATAGCCCGGAGATGGATTCTGAGACACGAATCCAGACCCTACGGGGTGCAGCAGGCGCGAAAACTTGACAATGCGAGAAATCGTGATCAGGGAACTCCAAGTGGCTGGGGTAAGACCCAGTCTTTTCTTGACTCTACAAAGGTCTTGGAATAAGGGGTGGGTAAGGACGGTGCCAGCCGCCGCGGTAATACCGGCGCCTCAAGTGGTAGTCGCTTTTATTGGGCCTAAAACGTCCGTAGCCGGTCTGATACATTCGTGGGTAAATCAACTAGCTCAACTAGTTGAATTCTGCGAGGACGGTCAGACTTGGGACCGGGAGAGGTGTGGGGTACGCTCAGGGTAGGGGTAAAATCCTGTCATCCTAAGCGGACCACCTGTTGCGAAGGCGCCACACTAGAACGGATCCGACGGTCAGGGACGAAGCCTAGGGGCACGAACCGGATTAGATACCCGGGTAGTCCTAGGTGTAAACGCTGTGGACTTGATGTTGGGGGCGCTCCGAACGCTTCCAGTGTCGAAGCGAAGGTGATAAGTCCACTGCCTGGGAAGTACGGTCGCAAGGCTGAAACTTAAAGGAATTGGCGGGGGAGCACCGCAACCTGAGGATTGTGCGGTTT
>EU199722.1.877 Archaea;Euryarchaeota;Thermoplasmata;Thermoplasmatales;Marine Group II;uncultured euryarchaeote cluster_1
AGGCTACCGCTATTGGAGTTCGATTAAGCCATGCGAGTCGCGAGTCCTAGGGACTCGGCGTACCGCTCAGTAACACGTGGGTAACCTGCCCTATGCAGGGGGATAACCTCGGGAAACTGAGAATAATACCCCATAGTTCACTACGCCTGGAACGGTGAGTGGATGAAAGCTCCGGCGGCATAGGATGGGCCTGCGGCGTATCAGGTTGTAGGGGGTGTAACGTACCCTCTAGCCCTCTACGCGTACGGGTGTTGGGAGACATAGCCCGGAGATGGATTCTGAGACACGAATCCAGACCCTACGGGGTGCAGCAGGCGCGAAAACTTGACAATGCGAGAAATCGTGATCAGGGAACTCCAAGTGGCTGGGGTAAGACCCAGTCTTTTCTTGACTCTACAAAGGTCTTGGAATAAGGGGTGGGTAAGGACGGTGCCAGCCGCCGCGGTAATACCGGCGCCTCAAGTGGTAGTCGCTTTTATTGGGCCTAAAACGTCCGTAGCCGGTCTGATACATTCGTGGGTAAATCAACTAGCTCAACTAGTTGAATTCTGCGAGGACGGTCAGACTTGGGACCGGGAGAGGTGTGGGGTACGCTCAGGGTAGGGGTAAAATCCTGTCATCCTAAGCGGACCACCTGTTGCGAAGGCGCCACACTAGAACGGATCCGACGGTCAGGGACGAAGCCTAGGGGCACGAACCGGATTAGATACCCGGGTAGTCCTAGGTGTAAACGCTGTGGACTTGATGTTGGGGGCGCTCCGAGCGCTTCCAGTGTCGAAGCGAAGGTGATAAGTCCACTGCCTGGGAAGTACGGTCGCAAGGCTGAAACTTAAAGGAATTGGCGGGGGAGCACCGCAACCTGAGGATTGTGCGGTTT
>EU199726.1.877 Archaea;Euryarchaeota;Thermoplasmata;Thermoplasmatales;Marine Group II;uncultured euryarchaeote cluster_1
AGGCTACCGCTATTGGAGTTCGATTAAGCCATGCGAGTCGCGAGTCCTAGGGACTCGGCGTACCGCTCAGTAACACGTGGGTAACCTGCCCTATGCAGGGGGATAACCTCGGGAAACTGAGAATAATACCCCATAGTTCACTACGCCTGGAACGGTGAGTGGATGAAAGCTCCGGCGGCATAGGATGGGCCTGCGGCGTATCAGGTTGTAGGGGGTGTAACGTACCCTCTAGCCCTCTACGCGTACGGGTGTTGGGAGACATAGCCCGGAGATGGATTCTGAGACACGAATCCAGACCCTACGGGGTGCAGCAGGCGCGAAAACTTGACAATGCGAGAAATCGTGATCAGGGAGCTCCAAGTGGCTGGGGTAAGACCCAGTCTTTTCTTGACTCTACAAAGGTCTTGGAATAAGGGGTGGGTAAGGACGGTGCCAGCCGCCGCGGTAATACCGGCGCCTCAAGTGGTAGTCGCTTTTATTGGGCCTAAAACGTCCGTAGCCGGTCTGATACATTCGTGGGTAAATCAACTAGCTCAACTAGTTGAATTCTGCGAGGACGGTCAGACTTGGGACCGGGAGAGGTGTGGGGTACGCTCAGGGTAGGGGTAAAATCCTGTCATCCTAAGCGGACCACCTGTTGCGAAGGCGCCACACTAGAACGGATCCGACGGTCAGGGACGAAGCCTAGGGGCACGAACCGGATTAGATACCCGGGTAGTCCTAGGTGTAAACGCTGTGGACTTGATGTTGGGGGCGCTCCGAGCGCTTCCAGTGTCGAAGCGAAGGTGATAAGTCCACTGCCTGGGAAGTACGGTCGCAAGGCTGAAACTTAAAGGAATTGGCGGGGGAGCACCGCAACCTGAGGATTGTGCGGTTT
>EU199723.1.877 Archaea;Euryarchaeota;Thermoplasmata;Thermoplasmatales;Marine Group II;uncultured euryarchaeote cluster_1
AGGCTACCGCTATTGGAGTTCGATTAAGCCATGCGAGTCGCGAGTCCTAGGGACTCGGCGTACCGCTCAGTAACACGTGGGTAACCTGCCCTATGCAGGGGGATAACCTCGGGAAACTGAGAATAATACCCCATAGTTCACTACGCCTGGAACGGTGAGTGGATGAAAGCTCCGGCGGCATAGGATGGGCCTGCGGCGTATCAGGTCGTAGGGGGTGTAACGTACCCTCTAGCCCTCTACGCGTACGGGTGTTGGGAGACATAGCCCGGAGATGGATTCTGAGACACGAATCCAGACCCTACGGGGTGCAGCAGGCGCGAAAACTTGACAATGCGAGAAATCGTGATCAGGGAACTCCAAGTGGCTGGGGTAAGACCCAGTCTTTTCTTGACTCTACAAAGGTCTTGGAATAAGGGGTGGGTAAGGACGGTGCCAGCCGCCGCGGTAATACCGGCGCCTCAAGTGGTAGTCGCTTTTATTGGGCCTAAAACGTCCGTAGCCGGTCTGATACATTCGTGGGTAAATCAACTAGCTCAACTAGTTGAATTCTGCGAGGACGGTCAGACTTGGGACCGGGAGAGGTGTGGGGTACGCTCAGGGTAGGGGTAAAATCCTGTCATCCTAAGCGGACCACCTGTTGCGAAGGCGCCACACTAGAACGGATCCGACGGTCAGGGACGAAGCCTAGGGGCACGAACCGGATTAGATACCCGGGTAGTCCTAGGTGTAAACGCTGTGGACTTGATGTTGGGGGCGCTCCGAGCGCTTCCAGTGTCGAAGCGAAGGTGATAAGTCCACTGCCTGGGAAGTACGGTCGCAAGGCTGAAACTTAAAGGAATTGGCGGGGGAGCACCGCAACCTGAGGATTGTGCGGTTT
>EU199712.1.877 Archaea;Euryarchaeota;Thermoplasmata;Thermoplasmatales;Marine Group II;uncultured euryarchaeote cluster_1
AGGCTACCGCTATTGGAGTTCGATTAAGCCATGCGAGTCGAAAGTCTTAGGGACTCGGCGTACCGCTCAGTAACACGTGGGTAACCTGCCCTATGCTGGGGAATAACCTCGGGAAACTGAGAATAATACCCCATAGTTCACTACGCCTGGAACGGTGAGTGGATGAAAGCTCCGGCGGCATAGGATGGGCCTGCGGCGTATCAGGTCGTAGGGGGTGTAACGTACCCTCTAGCCCTCTACGCGTACGGGTGTTGGGAGACATAGCCCGGAGATGGATTCTGAGACACGAATCCAGACCCTACGGGGTGCAGCAGGCGCGAAAACTTGACAATGCGAGAAATCGTGATCAGGGAACTCCAAGTGGCTGGGGTAAGACCCAGTCTTTTCTTGACTCTACAAAGGTCTTGGAATAAGGGGTGGGTAAGGACGGTGCCAGCCGCCGCGGTAATACCGGCGCCTCAAGTGGTAGTCGCTTTTATTGGGCCTAAAACGTCCGTAGCCGGTCTGATACATTCGTGGGTAAATCAACTAGCTCAACTAGTTGAATTCTGCGAGGACGGTCAGACTTGGGACCGGGAGAGGTGTGGGGTACGCTCAGGGTAGGGGTAAAATCCTGTCATCCTAAGCGGACCACCTGTTGCGAAGGCGCCACACTAGAACGGATCCGACGGTCAGGGACGAAGCCTAGGGGCACGAACCGGATTAGATACCCGGGTAGTCCTAGGTGTAAACGCTGTGGACTTGATGTTGGGGGCGCTCCGAACGCTTCCAGTGTCGAAGCGAAGGTGATAAGTCCACTGCCTGGGAAGTACGGTCGCAAGGCTGAAACTTAAAGGAATTGGCGGGGGAGCACCGCAACCTGAGGATTGTGCGGTTT
>EU199716.1.877 Archaea;Euryarchaeota;Thermoplasmata;Thermoplasmatales;Marine Group II;uncultured euryarchaeote cluster_1
AGGCTACCGCTATTGGAGTTCGATTAAGCCATGCGAGTCGAAAGTCTTAGGGACTCGGCGTACCGCTCAGTAACACGTGGGTAACCTGCCCTATGCTGGGGAATAACCTCGGGAAACTGAGAATAATACCCCATAGTTCACTACGCCTGGAACGGTGAGTGGATGAAAGCTCCGGCGGCATAGGATGGGCCTGCGGCGTATCAGGTCGTAGGGGGTGTAACGTACCCTCTAGCCCTCTACGCGTACGGGTGTTGGGAGACATAGCCCGGAGATGGATTCTGAGACACGAATCCAGACCCTACGGGGTGCAGCAGGCGCGAAAACTTGACAATGCGAGAAATCGTGATCAGGGAACTCCAAGTGGCTGGGGTAAGACCCAGTCTTTTCTTGACTCTACAAAGGTCTTGGAATAAGGGGTGGGTAAGGACGGTGCCAGCCGCCGCGGTAATACCGGCGCCTCAAGTGGTAGTCGCTTTTATTGGGCCTAAAACGTCCGTAGCCGGTCTGATACATTCGTGGGTAAATCAACTAGCTCAACTAGTTGAATTCTGCGAGGACGGTCAGACTTGGGACCGGGAGAGGTGTGGGGTACGCTCAGGGTAGGGGTAAAATCCTGTCATCCTAAGCGGACCACCTGTTGCGAAGGCGCCACACTAGAACGGATCCGACGGTCAGGGACGAAGCCTAGGGGCACGAACCGGATTAGATACCCGGGTAGTCCTAGGTGTAAACGCTGTGGACTTGATGTTGGGGGCGCTCCGAACGCTTCCAGTGTCGAAGCGAAGGTGATAAGTCCACTGCCTGGGAAGTACGGTCGCAAGGCTGAAACTTAAAGGAATTGGCGGGGGAGCACCGCAACCTGAGGATTGTGCGGTTT
>EU199724.1.877 Archaea;Euryarchaeota;Thermoplasmata;Thermoplasmatales;Marine Group II;uncultured euryarchaeote cluster_1
AGGCTACCGCTATTGGAGTTCGATTAAGCCATGCGAGTCGCGAGTCCTAGGGACTCGGCGTACCGCTCAGTAACACGTGGGTAACCTGCCCTATGCAGGGGGATAACCTCGGGAAACTGAGAATAATACCCCATAGTTCACTACGCCTGGAACGGTGAGTGGATGAAAGCTCCGGCGGCATAGGATGGGCCTGCGGCGTATCAGGTTGTAGGGGGTGTAACGTACCCTCTAGCCCTCTACGCGTACGGGTGTTGGGAGACATAGCCCGGAGATGGATTCTGAGACACGAATCCAGACCCTACGGGGTGCAGCAGGCGCGAAAACTTGACAATGCGAGAAATCGTGATCAGGGAACTCCAAGTGGCTGGGGTAAGACCCAGTCTTTTCTTGACTCTACAAAGGTCTTGGAATAAGGGGTGGGTAAGGACGGTGCCAGCCGCCGCGGTAATACCGGCGCCTCAAGTGGTAGTCGCTTTTATTGGGCCTAAAACGTCCGTAGCCGGTCTGATACATTCGTGGGTAAATCAACTAGCTCAACTAGTTGAATTCTGCGAGGACGGTCAGACTTGGGACCGGGAGAGGTGTGGGGTACGCTCAGGGTAGGGGTAAAATCCTGTCATCCTAAGCGGACCACCTGTTGCGAAGGCGCCACACTAGAACGGATCCGACGGTCAGGGACGAAGCCTAGGGGCACGAACCGGATTAGATACCCGGGTAGTCCTAGGTGTAAACGCTGTGGACTTGATGTTGGGGGCGCTCCGAGCGCTTCCAGTGTCGAAGCGAAGGTGATAAGTCCACTGCCTGGGAAGTACGGTCGCAAGGCTGAAACTTAAAGGAATTGGCGGGGGAGCACCGCAACCTGAGGATTGTGCGGTTT
>FJ980697.1.824 Archaea;Euryarchaeota;Thermoplasmata;Thermoplasmatales;Marine Group II;uncultured archaeon cluster_1
ATTGGAGTTCGATTAAGCCATGCGAGTCGCGAGTCCTAGGGACTCGGCGTACCGCTCAGTAACACGTGGGTAACCTGCCCTATGCAGGGGGATAACCTCGGGAAACTGAGAATAATACCCCATAGTTCACTACGCCTGGAACGGTGAGTGGATGAAAGCTCCGGCGGCATAGGATGGGCCTGCGGCGTATCAGGTTGTAGGGGGTGTAACGTACCCTCTAGCCCTCTACGCGTACGGGTGTTGGGAGACATAGCCCGGAGATGGATTCTGAGACACGAATCCAGACCCTACGGGGTGCAGCAGGCGCGAAAACTTGACAATGCGAGAAATCGTGATCAGGGAACTCCAGGTGGCTGGGGTAAGACCCAGTCTTTTCTTGACTCTACAAAGGTCTTGGAATAAGGGGTGGGTAAGGACGGTGCCAGCCGCCGCGGTAATACCGGCGCCTCAAGTGGTAGTCGCTTTTATTGGGCCTAAAACGTCCGTAGCCGGTCTGATACATTCGTGGGTAAATCAACTAGCTCAACTAGTTGAATTCTGCGAGGACGGTCAGACTTGGGACCGGGAGAGGTGTGGGGTACGCTCAGGGTAGGGGTAAAATCCTGTCATCCTAAGCGGACCACCTGTTGCGAAGGCGCCACACTAGAACGGATCCGACGGTCAGGGACGAAGCCTAGGGGCACGAACCGGATTAGATACCCGGGTAGTCCTAGGTGTAAACGCTGTGGACTTGATGTTGGGGGCGCTCCGAGCGCTTCCAGTGTCGAAGCGAAGGTGATAAGTCCACTGCCTGGGAAGTACGGTCGCAAGGCTGAAACTTAAAG
>FJ980715.1.883 Archaea;Euryarchaeota;Thermoplasmata;Thermoplasmatales;Marine Group II;uncultured archaeon cluster_1
TGGAGTTCGATTAAGCCATGCGAGTCGCGAGTCCTAGGGACTCGGCGTACCGCTCAGTAACACGTGGGTAACCTGCCCTATGCAGGGGGATAACCTCGGGAAACTGAGAATAATACCCCATAGTTCACTACGCCTGGAACGGTGAGTGGATGAAAGCTCCGGCGGCATAGGATGGGCCTGCGGCGTATCAGGTTGTAGGGGGTGTAACGTACCCTCTAGCCCTCTACGCGTACGGGTGTTGGGAGACATAGCCCGGAGATGGATTCTGAGACACGAATCCAGACCCTACGGGGTGCAGCAGGCGCGAAAACTTGACAATGCGAGAAATCGTGATCAGGGAACTCCAAGTGGCTGGGGTAAGACCCAGTCTTTTCTTGACTCTACAAAGGTCTTGGAATAAGGGGTGGGTAAGGACGGTGCCAGCCGCCGCGGTAATACCGGCGCCTCAAGTGGTAGTCGCTTTTATTGGGCCTAAAACGTCCGTAGCCGGTCTGATACATTCGTGGGTAAATCAACTAGCTCAACTAGTTGAATTCTGCGAGGACGGTCAGACTTGGGACCGGGAGAGGTGTGGGGTACGCTCAGGGTAGGGGTAAAATCCTGTCATCCTAAGCGGACCACCTGTTGCGAAGGCGCCACACTAGAACGGATCCGACGGTCAGGGGCGAAGCCTAGGGGCACGAACCGGATTAGATACCCGGGTAGTCCTAGGTGTAAACGCTGTGGACTTGATGTTGGGGGCGCTCCGAGCGCTTCCAGTGTCGAAGCGAAGGTGATAAGTCCACTGCCTGGGAAGTACGGTCGCAAGGCTGAAACTTAAAGGAATTGGCGGGGGAGCACCGCAACCTGAGGATTGTGCGGTTTAATTGGAGTCAACGCCGGG
>FJ981011.1.904 Archaea;Euryarchaeota;Thermoplasmata;Thermoplasmatales;Marine Group II;uncultured archaeon cluster_1
CCTGCCGGAGGCTACCGCTATTGGAGTTCGATTAAGCCATGCGAGTCGCGAGTCTTAGGGACTCGGCGTACCGCTCAGTAACACGTGGGTAACCTGCCCTATGCTGGGAGATAACCTCGGGAAACTGAGAATAATACCCCATAGTTCACTACGCCTGGAACGGTGAGTGGATGAAAGCTCCGGCGGCATAGGATGGGCCTGCGGCGTATCAGGTTGTAGGGGGTGTAACGTACCCTCTAGCCCTCTACGCGTACGGGTGTTGGGAGACATAGCCCGGAGATGGATTCTGAGACACGAATCCAGACCCTACGGGGTGCAGCAGGCGCGAAAACTTGACAATGCGAGAAATCGTGATCAGGGAACTCCAAGTGGCTGGGGTAAGACCCAGTCTTTTCTTGACTCTTCAAAGGTCTTGGAATAAGGGGTGGGTAAGGACGGTGCCAGCCGCCGCGGTAATACCGGCGCCTCAAGTGGTAGTCGCTTTTATTGGGCCTAAAACGTCCGTAGCCGGTCTGATACATTCGTGGGTAAATCAACTAGCTCAACTAGTTGAATTCTGCGAGGACGGTCAGACTTGGGACCGGGAGAGGTGTGGGGTACGCTCAGGGTAGGGGTAAAATCCTGTCATCCTAAGCGGACCACCTGTTGCGAAGGCGCCACACTAGAACGGATCCGACGGTCAGGGACGAAGCCTAGGGGCACGAACCGGATTAGATACCCGGGTAGTCCTAGGTGTAAACGCTGTGGACTTGATGTTGGGGGCGCTCCGAGCGCTTCCAGTGTCGAAGCGAAGGTGATAAGTCCACTGCCTGGGAAGTACGGTCGCAAGGCTGAAACTTAAAGGAATTGGCGGGGGAGCACCGCAACCTGAGGATTGTGCGGTTTAATTGGAGTCAACGCCGGG
>FJ981217.1.902 Archaea;Euryarchaeota;Thermoplasmata;Thermoplasmatales;Marine Group II;uncultured archaeon cluster_1
GCCGGAGGCTACCGCTATTGGAGTTCGATTAAGCCATGCGAGTCGCGAGTCCTAGGGACTCGGCGTACCGCTCAGTAACACGTGGGTAACCTGCCCTATGCAGGGGGATAACCTCGGGAAGCTGAGAATAATACCCCATAGTTCACTACGCCTGGAACGGTGAGTGGATGAAAGCTCCGGCGGCATAGGATGGGCCTGCGGCGTATCAGGTTGTAGGGGGTGTAACGTACCCTCTAGCCCTCTACGCGTACGGGTGTTGGGAGACATAGCCCGGAGATGGATTCTGAGACACGAATCCAGACCCTACGGGGTGCAGCAGGCGCGAAAACTTGACAATGCGAGAAATCGTGATCAGGGAACTCCAAGTGGCTGGGGTAAGACCCAGTCTTTTCTTGACTCTACAAAGGTCTTGGAATAAGGGGTGGGTAAGGACGGTGCCAGCCGCCGCGGTAATACCGGCGCCTCAAGTGGTAGTCGCTTTTATTGGGCCTAAAACGTCCGTAGCCGGTCTGATACATTCGTGGGTAAATCAACTAGCTCAACTAGTTGAATTCTGCGAGGACGGTCAGACTTGGGACCGGGAGAGGTGTGGGGTACGCTCAGGGTAGGGGTAAAATCCTGTCATCCTAAGCGGACCACCTGTTGCGAAGGCGCCACACTAGAACGGATCCGACGGTCAGGGACGAAGCCTAGGGGCACGAACCGGATTAGATACCCGGGTAGTCCTAGGTGTAAACGCTGTGGACTTGATGTTGGGGGCGCTCCGAGCGCTTCCAGTGTCGAAGCGAAGGTGATAAGTCCACTGCCTGGGAGGTACGGTCGCAAGGCTGAAACTTAAAGGAATTGGCGGGGGAGCACCGCAACCTGAGGATTGTGCGGTTTAATTGGATTCAACGCCGGGG
>FJ981248.1.914 Archaea;Euryarchaeota;Thermoplasmata;Thermoplasmatales;Marine Group II;uncultured archaeon cluster_1
TTCTGGTTGATCCTGCCGGAGGCTACCGCTATTGGAGTTCGATTAAGCCATGCGAGTCGCGAGTCCTAGGGACTCGGCGTACCGCTCAGTAACACGTGGGTAACCTGCCCTATGCAGGGGGATAACCTCGGGAAACTGAGAATAATACCCATAGTTCACTACGCCTGGAACGGTGAGTGGATGAAAGCTCCGGCGGCATAGGATGGGCCTGCGGCGTATCAGGTTGTAGGGGGTGTAACGTACCCTCTAGCCCTCTACGCGTACGGGTGTTGGGAGACATAGCCCGGAGATGGATTCTGAGACACGAATCCAGACCCTACGGGGTGCAGCAGGCGCGAAAACTTGACAATGCGAGAAATCGTGATCAGGGAACTCCAAGTGGCTGGGGTAAGACCCAGTCTTTTCTTGACTCTACAAAGGTCTTGGAATAAGGGGTGGGTAAGGACGGTGCCAGCCGCCGCGGTAATACCGGCGCCTCAAGTGGTAGTCGCTTTTATTGGGCCTAAAACGTCCGTAGCCGGTCTGATACATTCGTGGGTAAATCAACTAGCTCAACTAGTTGAATTCTGCGAGGACGGTCAGACTTGGGACCGGGAGAGGTGTGGGGTACGCTCAGGGTAGGGGTAAAATCCTGTCATCCTAAGCGGACCACCTGTTGCGAAGGCGCCACACTAGAACGGATCCGACGGTCAGGGACGAAGCCTAGGGGCACGAACCGGATTAGATACCCGGGTAGTCCTAGGTGTAAACGCTGTGGACTTGATGTTGGGGGCGCTCCGAGCGCTTCCAGTGTCGAAGCGAAGGTGATAAGTCCACTGCCTGGGAAGTACGGTCGCAAGGCTGAAACTTAAAGGAATTGGCGGGGGAGCACCGCAACCTGAGGATTGTGCGGTTTAATTGGAGTCAACGCCGGG
>FJ981282.1.915 Archaea;Euryarchaeota;Thermoplasmata;Thermoplasmatales;Marine Group II;uncultured archaeon cluster_1
TTCTGGTTGATCCTGCCAGAGGCTACCGCTATTGGAGTTCGATTAAGCCATGCGAGTCGCGAGTTCTAGGGACTCGGCGTACCGCTCAGTAACACGTGGGTAACCTGCCCTATGCAGGGGGATAACCTCGGGAAACTGAGAATAATACCCCATAGTTCACTACGCCTGGAACGGTGAGTGGATGAAAGCTCCGGCGGCATAGGATGGGCCTGCGGCGTATCAGGTTGTAGGGGGTGTAACGTACCCTCTAGCCCTCTACGCGTACGGGTGTTGGGAGACATAGCCCGGAGATGGATTCTGAGACACGAATCCAGACCCTACGGGGTGCAGCAGGCGCGAAAACTTGACAATGCGAGAAATCGTGATCAGGGAACTCCAAGTGGCTGGGGTAAGACCCAGTCTTTTCTTGACTCTGCAAAGGTCTTGGAATAAGGGGTGGGTAAGGACGGTGCCAGCCGCCGCGGTAATACCGGCGCCTCAAGTGGTAGTCGCTTTTATTGGGCCTAAAACGTCCGTAGCCGGTCTGATACATTCGTGGGTAAATCAACTAGCTCAACTAGTTGAATTCTGCGAGGACGGTCAGACTTGGGACCGGGAGAGGTGTGGGGTACGCTCAGGGTAGGGGTAAAATCCTGTCATCCTAAGCGGACCACCTGTTGCGAAGGCGCCACACTAGAACGGATCCGACGGTCAGGGACGAAGCCTAGGGGCACGAACCGGATTAGATACCCGGGTAGTCCTAGGTGTAAACGCTGTGGACTTGATGTTGGGGGCGCTCCGAGCGCTTCCAGTGTCGAAGCGAAGGTGATAAGTCCACTGCCTGGGAAGTACGGTCGCAAGGCTGAAACTTAAAGGAATTGGCGGGGGAGCACCGCAACCTGAGGATTGTGCGGTTTAATTGGAGTCAACGCCGGG
>FJ981228.1.900 Archaea;Euryarchaeota;Thermoplasmata;Thermoplasmatales;Marine Group II;uncultured archaeon cluster_1
TTCTGGTTGATCCTGCCGGAGGCTACCGCTATTGGAGTTCGATTAAGCCATGCGAGTCGCGAGTCCTAGGGACTCGGCGTACCGCTCAGTAACACGTGGGTAACCTGCCCTATGCAGGGGGATAACCTCGGGAAACTGAGAATAGTACCCCATAGTTCACTACGCCTGGAACGGTGAGTGGATGAAAGCTCCGGCGGCATAGGATGGGCCTGCGGCGTATCAGGTTGTAGGGGGTGTAACGTACCCTCTAGCCCTCTACGCGTACGGGTGTTGGGAGACATAGCCCGGAGATGGATTCTGAGACACGAATCCAGACCCTACGGGGTGCAGCAGGCGCGAAAACTTGACAATGCGAGAAATCGTGATCAGGGAACTCCAAGTGGCTGGGGTAAGACCCAGTCTTTTCTTGACTCTACAAAGGTCTTGGAATAAGGGGTGGGTAAGGACGGTGCCAGCCGCCGCGGTAATACCGGCGCCTCAAGTGGTAGTCGCTTTTATTGGGCCTAAAACGTCCGTAGCCGGTCTGATACATTCGTGGGTAAATCAACTAGCTCAACTAGTTGAATTCTGCGAGGACGGTCAGACTTGGGACCGGGAGAGGTGTGGGGTACGCTCAGGGTAGGGGTAAAATCCTGTCATCCTAAGCGGACCACCTGTTGCGAAGGCGCCACACTAGAACGGATCCGACGGTCAGGGACGAAGCCTAGGGGCACGAACCGGATTAGATACCCGGGTAGTCCTAGGTGTAAACGCTGTGGACTTGATGTTGGGGGCGCTCCGAGCGCTTCCAGTGTCGAAGCGAAGGTGATAAGTCCACTGCCTGGGAAGTACGGTCGCAAGGCTGAAACTTAAAGGAATTGGCGGGGGAGCACCGCAACCTGAGGATTGTGCGGTTTAATT
>FJ981255.1.916 Archaea;Euryarchaeota;Thermoplasmata;Thermoplasmatales;Marine Group II;uncultured archaeon cluster_1
TTCTGGTTGATCCCGCCGGAGGCTACCGCTATTGGAGTTCGATTAAGCCATGCGAGTCGCGAGTCCTAGGGACTCGGCGTACCGCTCAGTAACACGTGGGTAACCTGCCCTATGCAGGGGGATAACCTCGGGAAACTGAGAATAATACCCCATAGTTCACTACGCCTGGAACGGTGAGTGGATGAAAGCTCCGGCGGCATAGGATGGGCCTGCGGCGTATCAGGTTGTAGGGGGTGTAACGTACCCTCTAGCCCTCTACGCGTACGGGTGTTGGGAGACATAGCCCGGAGATGGATTCTGAGACACGAATCCAGACCCTACGGGGTGCAGCAGGCGCGAAAACTTGACAATGCGAGAAATCGTGATCAGGGAACTCCAAGCGGCTGGGGTAAGACCCAGTCTTTTCTTGACTCTACAAAGGTCTTGGAATAAGGGGTAGGTAAGGACGGTGCCAGCCGCCGCGGTAATACCGGCGCCTCAAGTGGTAGTCGCTTTTATTGGGCCTAAAACGTCCGTAGCCGGTCTGATACATTCGTGGGTAAATCAACTAGCTCAACTAGTTGAATTCTGCGAGGACGGTCAGACTTGGGACCGGGAGAGGTGTGGGGTACGCTCAGGGTAGGGGTAAAATCCTGTCATCCTAAGCGGACCACCTGTTGCGAAGGCGCCACACTAGAACGGATCCGACGGTCAGGGACGAAGCCTAGGGGCACGAACCGGATTAGATACCCGGGTAGTCCTAGGTGTAAACGCTGTGGACTTGATGTTGGGGGCGCTCCGAGCGCTTCCAGTGTCGAAGCGAAGGTGATAAGTCCACTGCCTGGGAAGTACGGTCGCAAGGCTGAAACTTAAAGGAATTGGCGGGGGAGCACCGCAACCTGAGGATTGTGCGGTTTAATTGGATTCAACGCCGGGG
>FJ980743.1.899 Archaea;Euryarchaeota;Thermoplasmata;Thermoplasmatales;Marine Group II;uncultured archaeon cluster_1
TTCCGGTTGATCCCGCCAGAGGCTACCGTATTGGAGTTCGATTAAGCCATGCGAGTCGCGAGTCCTAGGGACTCGGCGTACCGCTCAGTAACACGTGGGTAACCTGCCCTATGCAGGGGGATAACCTCGGGAAACTGAGAATAATACCCCATAGTTCACTACGCCTGGAACGGTGAGTGGATGAAAGCTCCGGCGGCATAGGATGGGCCTGCGGCGTATCAGGTTGTAGGGGGTGTAACGTACCCTCTAGCCCTCTACGCGTACGGGTGTTGGGAGACATAGCCCGGAGATGGATTCTGAGACACGAATCCAGACCCTACGGGGTGCAGCAGGCGCGAAAACTTGACAATGCGAGAAATCGTGATCAGGGAACTCCAAGTGGCTGGGGTAAGACCCAGTCTTTTCTTGACTCTACAAAGGTCTTGGAATAAGGGGTGGGTAAGGACGGTGCCAGCCGCCGCGGTAATACCGGCGCCTCAAGTGGTAGTCGCTTTTATTGGGCCTAAAACGTCCGTAGCCGGTCTGATACATTCGTGGGTAAATCAACTAGCTCAACTAGTTGAATTCTGCGAGGACGGTCAGACTTGGGACCGGGAGAGGTGTGGGGTACGCTCAGGGTAGGGGTAAAATCCTGTCATCCTAAGCGGACCACCTGTTGCGAAGGCGCCACACTAGAACGGATCCGACGGTCAGGGACGAAGCCTAGGGGCACGAACCGGATTAGATACCCGGGTAGTCCTAGGTGTAAACGCTGTGGACTTGATGTTGGGGGCGCTCCGAGCGCTTCCAGTGTCGAAGCGAAGGTGATAAGTCCACTGCCTGGGAAGTACGGTCGCAAGGCTGAAACTTAAAGGAATTGGCGGGGGAGCACCGCAACCTGAGGATTGTGCGGTTTAATT
>FJ980949.1.915 Archaea;Euryarchaeota;Thermoplasmata;Thermoplasmatales;Marine Group II;uncultured archaeon cluster_1
TTCCGGTTGATCCTGCCAGAGGCTACCGCTATTGGAGTTCGATTAAGCCATGCGAGTCGCGAGTCCTAGGGACTCGGCGTACCGCTCAGTAACACGTGGGTAACCTGCCCTATGCAGGGGGATAACCTCGGGAAACTGAGAATAATACCCCATAGTTCACTACGCCTGGAACGGTGAGTGGATGAAAGCTCCGGCGGCATAGGATGGGCCTGCGGCGTATCAGGTTGTAGGGGGTGTAACGTACCCTCTAGCCCTCTACGCGTACGGGTGTTGGGAGACATAGCCCGGAGATGGATTCTGAGACACGAATCCAGACCCTACGGGGTGCAGCAGGCGCGAAAACTTGACAATGCGAGAAATCGTGATCAGGGAACTCCAAGTGGCTGGGGTAAGACCCAGTCTTTTCTTGACTCTACAAAGGTCTTGGAATAAGGGGTGGGTAAGGACGGTGCCAGCCGCCGCGGTAATACCGGCGCCTCAAGTGGTAGTCGCTTTTATTGGGCCTAAAACGTCCGTAGCCGGTCTGATACATTCGTGGGTAAATCAACTAGCTCAACTAGTTGAATTCTGCGAGGACGGTCAGACTTGGGACCGGGAGAGGTGTGGGGTACGCTCAGGGTAGGGGTAAAATCCTGTCATCCTAAGCGGACCACCTGTTGCGAAGGCGCCACACTAGAACGGATCCGACGGTCAGGGACGAAGCCTAGGGGCACGAACCGGATTAGATACCCGGGTAGTCCTAGGTGTAAACGCTGTGGACTTGATGTTGGGGGCGCTCCGAGCGCTTCCAGTGTCGAAGCGAAGGTGATAAGTCCACTGCCTGGGAAGTACGGTCGCAAGGCTGAAACTTAAAGGAATTGGCGGGGGAGCACCGCAACCTGAGGATTGTGCGGTTTAATTGGATTCAACGCCGGA
>FJ980961.1.865 Archaea;Euryarchaeota;Thermoplasmata;Thermoplasmatales;Marine Group II;uncultured archaeon cluster_1
TGCCGGAGGCTACCGCTATTGGAGTTCGATTAAGCCATGCGAGTCGCGAGTCCTAGGGACTCGGCGTACCGCTCAGTAACACGTGGGTAACCTGCCCTATGCAGGGGGATAACCTCGGGAAACTGAGAATAATACCCCATAGTTCACTACGCCTGGAACGGTGAGTGGATGAAAGCTCCGGCGGCATAGGATGGGCCTGCGGCGTATCAGGTTGTAGGGGGTGTAACGTACCCTCTAGCCCTCTACGCGTACGGGTGTTGGGAGACATAGCCCGGAGATGGATTCTGAGACACGAATCCAGACCCTACGGGGTGCAGCAGGCGCGAAAACTTGACAATGCGAGAAATCGTGATCAGGGAACTCCAAGTGGCTGGGGTAAGACCCAGTCTTTTCTTGACTCTACAAAGGTCTTGGAATAAGGGGTGGGTAAGGACGGTGCCAGCCGCCGCGGTAATACCGGCGCCTCAAGTGGTAGTCGCTTTTATTGGGCCTAAAACGTCCGTAGCCGGTCTGATACATTCGTGGGTAAATCAACTAGCTCAACTAGTTGAATTCTGCGAGGACGGTCAGACTTGGGACCGGGAGAGGTGTGGGGTACGCTCAGGGTAGGGGTAAAATCCTGTCATCCTAAGCGGACCACCTGTTGCGAAGGCGCCACACTAGAACGGATCCGACGGTCAGGGACGAAGCCTAGGGGCACGAACCGGATTAGATACCCGGGTAGTCCTAGGTGTAAACGCTGTGGACTTGATGTTGGGGGCGCTCCGAGCGCTTCCAGTGTCGAAGCGAAGGTGATAAGTCCACTGCCTGGGAAGTACGGTCGCAAGGCTGAAACTTAAAGGAATTGGCGGGGGAGCACCGCAAC
>FJ981502.1.902 Archaea;Euryarchaeota;Thermoplasmata;Thermoplasmatales;Marine Group II;uncultured archaeon cluster_1
TTCTGGTTGATCCTGCCGGAGGCTACCGCTATTGGAGTTCGATTAAGCCATGCGAGTCGCGAGTCCTAGGGACTCGGCGTACCGCTCAGTAACACGTGGGTAACCTGCCCTATGCAGGGGGATAACCTCGGGAAACTGAGAATAATACCCCATAGTTCACTACGCCTGGAACGGTGAGTGGATGAAAGCTCCGGCGGCATAGGATGGGCCTGCGGCGTATCAGGTTGTAGGGGGTGTAACGTACCCTCTAGCCCTCTACGCGTACGGGTGTTGGGAGACATAGCCCGGAGATGGATTCTGAGACACGAATCCAGACCCTACGGGGTGCAGCAGGCGCGAAAACTTGACAATACGAGAAATCGTGATCAGGGAACTCCAAGTGGCTGGGGTAAGACCCAGTCTTTTCTTGACTCTACAAAGGTCTTGGAATAAGGGGTGGGTAAGGACGGTGCCAGCCGCCGCGGTAATACCGGCGCCTCAAGTGGTAGTCGCTTTTATTGGGCCTAAAACGTCCGTAGCCGGTCTGATACATTCGTGGGTAAATCAACTAGCTCAACTAGTTGAATTCTGCGAGGACGGTCAGACTTGGGACCGGGAGAGGTGTGGGGTACGCTCAGGGTAGGGGTAAAATCCTGTCATCCTAAGCGGACCACCTGTTGCGAAGGCGCCACACTAGAACGGATCCGACGGTCAGGGACGAAGCCTAGGGGCACGAACCGGATTAGATACCCGGGTAGTCCTAGGTGTAAACGCTGTGGACTTGATGTTGGGGGCGCTCCGAGCGCTTCCAGTGTCGAAGCGAAGGTGATAAGTCCACTGCCTGGGAAGTACGGTCGCAAGGCTGAAACTTAAAGGAATTGGCGGGGGAGCACCGCAACCTGAGGATTGTGCGGTTTAATTGG
>FJ981246.1.901 Archaea;Euryarchaeota;Thermoplasmata;Thermoplasmatales;Marine Group II;uncultured archaeon cluster_1
GCCGGAGGCTACCGCTATTGGAGTTCGATTAAGCCATGCGAGTCGCGAGTCCTAGGGACTCGGCGTACCGCTCAGTAACACGTGGGTAACCTGCCCTATGCAGGGGGATAACCTCGGGAAACTGAGAATAATACCCATAGTTCACTACGCCTGGAACGGTGAGTGGATGAAAGCTCCGGCGGCATAGGATGGGCCTGCGGCGTATCAGGTTGTAGGGGGTGTAACGTACCCTCTAGCCCTCTACGCGTACGGGTGTTGGGAGACATAGCCCGGAGATGGATTCTGAGACACGAATCCAGACCCTACGGGGTGCAGCAGGCGCGAAAACTTGACAATGCGAGAAATCGTGATCAGGGAACTCCAAGTGGCTGGGGTAAGACCCAGTCTTTTCTTGACTCTACAAAGGTCTTGGAATAAGGGGTGGGTAAGGACGGTGCCAGCCGCCGCGGTAATACCGGCGCCTCAAGTGGTAGTCGCTTTTATTGGGCCTAAAACGTCCGTAGCCGGTCTGATACATTCGTGGGTAAATCAACTAGCTCAACTAGTTGAATTCTGCGAGGACGGTCAGACTTGGGACCGGGAGAGGTGTGGGGTACGCTCAGGGTAGGGGTAAAATCCTGTCATCCTAAGCGGACCACCTGTTGCGAAGGCGCCACACTAGAACGGATCCGACGGTCAGGGACGAAGCCTAGGGGCACGAACCGGATTAGATACCCGGGTAGTCCTAGGTGTAAACGCTGTGGACTTGATGTTGGGGGCGCTCCGAGCGCTTCCAGTGTCGAAGCGAAGGTGATAAGTCCACTGCCTGGGAAGTACGGTCGCAAGGCTGAAACTTAAAGGAATTGGCGGGGGAGCACCGCAACCTGAGGATTGTGCGGTTTAATTGGAGTCAACGCCGGGG
>FJ981012.1.903 Archaea;Euryarchaeota;Thermoplasmata;Thermoplasmatales;Marine Group II;uncultured archaeon cluster_1
CTGCCGGAGGCTACCGCTATTGGAGTTCGATTAAGCCATGCGAGTCGCGAGTCTTAGGGACTCGGCGTACCGCTCAGTAACACGTGGGTAACCTGCCCTATGCTGGGAGATAACCTCGGGAAACTGAGAATAATACCCCATAGTTCACTACGCCTGGAACGGTGAGTGGATGAAAGCTCCGGCGGCATAGGATGGGCCTGCGGCGTATCAGGTTGTAGGGGGTGTAACGTACCCTCTAGCCCTCTACGCGTACGGGTGTTGGGAGACATAGCCCGGAGATGGATTCTGAGACACGAATCCAGACCCTACGGGGTGCAGCAGGCGCGAAAACTTGACAATGCGAGAAATCGTGATCAGGGAACTCCAAGTGGCTGGGGTAAGACCCAGTCTTTTCTTGACTCTTCAAAGGTCTTGGAATAAGGGGTGGGTAAGGACGGTGCCAGCCGCCGCGGTAATACCGGCGCCTCAAGTGGTAGTCGCTTTTATTGGGCCTAAAACGTCCGTAGCCGGTCTGATACATTCGTGGGTAAATCAACTAGCTCAACTAGTTGAATTCTGCGAGGACGGTCAGACTTGGGACCGGGAGAGGTGTGGGGTACGCTCAGGGTAGGGGTAAAATCCTGTCATCCTAAGCGGACCACCTGTTGCGAAGGCGCCACACTAGAACGGATCCGACGGTCAGGGACGAAGCCTAGGGGCACGAACCGGATTAGATACCCGGGTAGTCCTAGGTGTAAACGCTGTGGACTTGATGTTGGGGGCGCTCCGAGCGCTTCCAGTGTCGAAGCGAAGGTGATAAGTCCACTGCCTGGGAAGTACGGTCGCAAGGCTGAAACTTAAAGGAATTGGCGGGGGAGCACCGCAACCTGAGGATTGTGCGGTTTAATTGGAGTCAACGCCGGG
>FJ981233.1.915 Archaea;Euryarchaeota;Thermoplasmata;Thermoplasmatales;Marine Group II;uncultured archaeon cluster_1
TTCTGGTTGATCCCGCCGGAGGCTACCGCTATTGGAGTTCGATTAAGCCATGCGAGTCGCGAGTCCTAGGGACTCGGCGTACCGCTCAGTAACACGTGGGTAACCTGCCCTATGCAGGGGGATAACCTCGGGAAACTGAGAATAATACCCCATAGTTCACTACGCCTGGAACGGTGAGTGGATGAAAGCTCCGGCGGCATAGGATGGGCCTGCGGCGTATCAGGTTGTAGGGGGTGTAACGTACCCTCTAGCCCTCTACGCGTACGGGTGTTGGGAGACATAGCCCGGAGATGGATTCTGAGACACGAATCCAGACCCTACGGGGTGCAGCAGGCGCGAAAACTTGACAATGCGAGAAATCGTGATCAGGGAACTCCAAGTGGCTGGGGTAAGACCCAGTCTTTTCTTGACTCTACAAAGGTCTTGGAATAAGGGGTGGGTAAGGACGGTGTCAGCCGCCGCGGTAATACCGGCGCCTCAAGTGGTAGTCGCTTTTATTGGGCCTAAAACGTCCGTAGCCGGTCTGATACATTCGTGGGTAAATCAACTAGCTCAACTAGTTGAATTCTGCGAGGACGGTCAGACTTGGGACCGGGAGAGGTGTGGGGTACGCTCAGGGTAGGGGTAAAATCCTGTCATCCTAAGCGGACCACCTGTTGCGAAGGCGCCACACTAGAACGGATCCGACGGTCAGGGACGAAGCCTAGGGGCACGAACCGGATTAGATACCCGGGTAGTCCTAGGTGTAAACGCTGTGGACTTGATGTTGGGGGCGCTCCGAGCGCTTCCAGTGTCGAAGCGAAGGTGATAAGTCCACTGCCTGGGAAGTACGGTCGCAAGGCTGAAACTTAAAGGAATTGGCGGGGGAGCACCGCAACCTGAGGATTGTGCGGTTTAATTGGATTCAACGCCGGG
>FJ981275.1.901 Archaea;Euryarchaeota;Thermoplasmata;Thermoplasmatales;Marine Group II;uncultured archaeon cluster_1
GCCAGAGGCTACCGCTATTGGAGTTCGATTAAGCCATGCGAGTCGCGAGTCCTAGGGACTCGGCGTACCGCTCAGTAACACGTGGGTAACCTGCCCTATGCAGGGGGATAACCTCGGGAAACTGAGAATAATACCCCATAGTTCACTACGCCTGGAACGGTGAGTGGATGAAAGCTCCGGCGGCATAGGATGGGCCTGCGGCGTATCAGGTTGTAGGGGGTGTAACGTACCCTCTAGCCCTCTACGCGTACGGGTGTTGGGAGACATAGCCCGGAGATGGATTCTGAGACACGAATCCAGACCCTACGGGGTGCAGCAGGCGCGAAAACTTGACAATGCGAGAAATCGTGATCAGGGAACTCCAAGTGGCTGGGGTAAGACCCAGTCTTTTCTTGACTCTACAAAGGTCTTGGAATAAGGGGTGGGTAAGGACGGTGCCAGCCGCCGCGGTAATACCGGCGCCTCAAGTGGTAGTCGCTTTTATTGGGCCTAAAACGTCCGTAGCCGGTCTGATACATTCGTGGGTAAATCAACTAGCTCAACTAGTTGAATTCTGCGAGGACGGTCAGACTTGGGACCGGGAGAGGTGTGGGGTACGCTCAGGGTAGGGGTAAAATCCTGTCATCCTAAGCGGACCACCTGTTGCGAAGGCGCCACACTAGAACGGATCCGACGGTCAGGGACGAAGCCTAGGGGCACGAACCGGATTAGATACCCGGGTAGTCCTAGGTGTAAACGCTGTGGACTTGATGTTGGGGGCGCTCCGAGCGCTTCCAGTGTCGAAGCGAAGGTGATAAGTCCACTGCCTGGGAAGTACGGTCGCAAGGCTGAAACTTAAAGGAATTGGCGGGGGAGCACCGCAACCTGAGGATTGTGCGGTTTAATTGGATTCAACGCCGGG
>FJ981491.1.915 Archaea;Euryarchaeota;Thermoplasmata;Thermoplasmatales;Marine Group II;uncultured archaeon cluster_1
TTCTGGTTGATCCCGCCGGAGGCTACCGCTATTGGAGTTCGATTAAGCCATGCGAGTCGCGAGTCCTAGGGACTCGGCGTACCGCTCAGTAACACGTGGGTAACCTGCCCTATGCAGGGGGATAACCTCGGGAAACTGAGAATAATACCCCATAGTTCACTACGCCTGGAACGGTGAGTGGATGAAAGCTCCGGCGGCATAGGATGGGCCTGCGGCGTATCAGGTTGTAGGGGGTGTAACGTACCCTCTAGCCCTCTACGCGTACGGGTGTTGGGAGACATAGCCCGGAGATGGATTCTGAGACACGAATCCAGACCCTACGGGGTGCAGCAGGCGCGAAAACTTGACAATGCGAGAAATCGTGATCAGGGAACTCCAAGTGGCTGGGGTAAGACCCAGTCTTTTCTTGACTCTACAAAGGTCTTGGAATAAGGGGTGGGTAAGGACGGTGCCAGCCGCCGCGGTAATACCGGCGCCTCAAGTGGTAGTCGCTTTTATTGGGCCTAAAACGTCCGTAGCCGGTCTGATACATTCGTGGGTAAATCAACTAGCTCAACTAGTTGAATTCTGCGAGGACGGTCAGACTTGGGACCGGGAGAGGTGTGGGGTACGCTCAGGGTAGGGGTAAAATCCTGTCATCCTAAGCGGACCACCTGTTGCGAAGGCGCCACACTAGAACGGATCCGACGGTCAGGGACGAAGCCTAGGGGCACGAACCGGATTAGATACCCGGGTAGTCCTAGGTGTAAACGCTGTGGACTTGATGTTGGGGGCGCTCCGAGCGCTTCCAGTGTCGAAGCGAAGGTGATAAGTCCACTGCCTGGGAAGTACGGTCGCAAGGCTGAAACTTAAAGGAATTGGCGGGGGAGCACCGCAACCTGAGGATTGTGCGGTTTAATTGGATTCAACGCCGGA
>FJ981507.1.889 Archaea;Euryarchaeota;Thermoplasmata;Thermoplasmatales;Marine Group II;uncultured archaeon cluster_1
GCCGGAGGCTACCGCTATTGGAGTTCGATTAAGCCATGCGAGTCGCGAGTCTTAGGGACTCGGCGTACCGCTCAGTAACACGTGGGTAACCTGCCCTATGCTGGGAGATAACCTCGGGAAACTGAGAATAATACCCCATAGTTCACTACGCCTGGAACGGTGAGTGGATGAAAGCTCCGGCGGCATAGGATGGGCCTGCGGCGTATCAGGTTGTAGGGGGTGTAACGTACCCTCTAGCCCTCTACGCGTACGGGTGTTGGGAGACATAGCCCGGAGATGGATTCTGAGACACGAATCCAGACCCTACGGGGTGCAGCAGGCGCGAAAACTTGACAATGCGAGAAATCGTGATCAGGGAACTCCAAGTGGCTGGGGTAAGACCCAGTCTTTTCTTGACTCTTCAAAGGTCTTGGAATAAGGGGTGGGTAAGGACGGTGCCAGCCGCCGCGGTAATACCGGCGCCTCAAGTGGTAGTCGCTTTTATTGGGCCTAAAACGTCCGTAGCCGGTCTGATACATTCGTGGGTAAATCAACTAGCTCAACTAGTTGAATTCTGCGAGGACGGTCAGACTTGGGACCGGGAGAGGTGTGGGGTACGCTCAGGGTAGGGGTAAAATCCTGTCATCCTAAGCGGACCACCTGTTGCGAAGGCGCCACACTAGAACGGATCCGACGGTCAGGGACGAAGCCTAGGGGCACGAACCGGATTAGATACCCGGGTAGTCCTAGGTGTAAACGCTGTGGACTTGATGTTGGGGGCGCTCCGAGCGCTTCCAGTGTCGAAGCGAAGGTGATAAGTCCACTGCCTGGGAAGTACGGTCGCAAGGCTGAAACTTAAAGGAATTGGCGGGGGAGCACCGCAACCTGAGGATTGTGCGGTTTAATTGGA
>FJ981578.1.898 Archaea;Euryarchaeota;Thermoplasmata;Thermoplasmatales;Marine Group II;uncultured archaeon cluster_1
TTCTGGTTGATCCTGCCAGAGGCTACCGCTATTGGAGTTCGATTAAGCCATGCGAGTCGCGAGTCCTAGGGACTCGGCGTACCGCTCAGTAACACGTGGGTAACCTGCCCTATGCAGGGGGATAACCTCGGGAAACTGAGAATAATACCCCATAGTTCACTACGCCTGGAACGGTGAGTGGATGAAAGCTCCGGCGGCATAGGATGGGCCTGCGGCGTATCAGGTTGTAGGGGGTGTAACGTACCCTCTAGCCCTCTACGCGTACGGGTGTTGGGAGACATAGCCCGGAGATGGATTCTGAGACACGAATCCAGACCCTACGGGGTGCAGCAGGCGCGAAAACTTGACAATGCGAGAAATCGTGATCAGGGAACTCCAAGTGGCTGGGGTAAGACCCAGTCTTTTCTTGGCTCTACAAAGGTCTTGGAATAAGGGGTGGGTAAGGACGGTGCCAGCCGCCGCGGTAATACCGGCGCCTCAAGTGGTAGTCGCTTTTATTGGGCCTAAAACGTCCGTAGCCGGTCTGATACATTCGTGGGTAAATCAACTAGCTCAACTAGTTGAATTCTGCGAGGACGGTCAGACTTGGGACCGGGAGAGGTGTGGGGTACGCTCAGGGTAGGGGTAAAATCCTGTCATCCTAAGCGGACCACCTGTTGCGAAGGCGCCACACTAGAACGGATCCGACGGTCAGGGACGAAGCCTAGGGGCACGAACCGGATTAGATACCCGGGTAGTCCTAGGTGTAAACGCTGTGGACTTGATGTTGGGGGCGCTCCGAGCGCTTCCAGTGTCGAAGCGAAGGTGATAAGTCCACTGCCTGGGAAGTACGGTCGCAAGGCTGAAACTTAAAGGAATTGGCGGGGGAGCACCGCAACCTGAGGATTGTGCGGTTTAA
>FJ981521.1.900 Archaea;Euryarchaeota;Thermoplasmata;Thermoplasmatales;Marine Group II;uncultured archaeon cluster_1
TTCCGGTTGATCCTGCCGGAGGCTACCGCTATTGGAGTTCGATTAAGCCATGCGAGTCGCGAGTCCTAGGGACTCGGCGTACCGCTCAGTAACACGTGGGTAACCTGCCCTATGCAGGGGGATAACCTCGGGAAACTGAGAATAATACCCCATAGTTCACTACGCCTGGAACGGTGAGTGGATGAAAGCTCCGGCGGCATAGGATGGGCCTGCGGCGTATCAGGTTGTAGGGGGTGTAACGTACCCTCTAGCCCTCTACGCGTACGGGTGTTGGGAGACATAGCCCGGAGATGGATTCTGAGACACGAATCCAGACCCTACGGGGTGCAGCAGGCGCGAAAACTTGACAATGCGAGAAATCGTGATCAGGGAACTCCAAGTGGCTGGGGTAAGACCCAGTCTTTTCTTGACTCTACAAAGGTCTTGGAATAAGGGGCGGGTAAGGACGGTGCCAGCCGCCGCGGTAATACCGGCGCCTCAAGTGGTAGTCGCTTTTATTGGGCCTAAAACGTCCGTAGCCGGTCTGATACATTCGTGGGTAAATCAACTAGCTCAACTAGTTGAATTCTGCGAGGACGGTCAGACTTGGGACCGGGAGAGGTGTGGGGTACGCTCAGGGTAGGGGTAAAATCCTGTCATCCTAAGCGGACCACCTGTTGCGAAGGCGCCACACTAGAACGGATCCGACGGTCAGGGACGAAGCCTAGGGGCACGAACCGGATTAGATACCCGGGTAGTCCTAGGTGTAAACGCTGTGGACTTGATGTTGGGGGCGCTCCGAGCGCTTCCAGTGTCGAAGCGAAGGTGATAAGTCCACTGCCTGGGAAGTACGGTCGCAAGGCTGAAACTTAAAGGAATTGGCGGGGGAGCACCGCAACCTGAGGATTGTGCGGTTTAATT
>FJ981329.1.916 Archaea;Euryarchaeota;Thermoplasmata;Thermoplasmatales;Marine Group II;uncultured archaeon cluster_1
TTCTGGTTGATCCTGCCGGAGGCTACCGCTATTGGAGTTCGATTAAGCCATGCGAGTCGCGAGTCTTAGGGACTCGGCGTACCGCTCAGTAACACGTGGGTAACCTGCCCTATGCTGGGAGATAACCTCGGGAAACTGAGAATAATACCCCATAGTTCACTACGCCTGGAACGGTGAGTGGATGAAAGCTCCGGCGGCATAGGATGGGCCTGCGGCGTATCAGGTTGTAGGGGGGTGTAACGTACCCTCTAGCCCTCTACGCGTACGGGTGTTGGGAGACATAGCCCGGAGATGGATTCTGAGACACGAATCCAGACCCTACGGGGTGCAGCAGGCGCGAAAACTTGACAATGCGAGAAATCGTGATCAGGGAACTCCAAGTGGCTGGGGTAAGACCCAGTCTTTTCTTGACTCTTCAAAGGTCTTGGAATAAGGGGTGGGTAAGGACGGTGCCAGCCGCCGCGGTAATACCGGCGCCTCAAGTGGTAGTCGCTTTTATTGGGCCTAAAACGTCCGTAGCCGGTCTGATACATTCGTGGGTAAATCAACTAGCTCAACTAGTTGAATTCTGCGAGGACGGTCAGACTTGGGACCGGGAGAGGTGTGGGGTACGCTCAGGGTAGGGGTAAAATCCTGTCATCCTAAGCGGACCACCTGTTGCGAAGGCGCCACACTAGAACGGATCCGACGGTCAGGGACGAAGCCTAGGGGCACGAACCGGATTAGATACCCGGGTAGTCCTAGGTGTAAACGCTGTGGACTTGATGTTGGGGGCGCTCCGAGCGCTTCCAGTGTCGAAGCGAAGGTGATAAGTCCACTGCCTGGGAAGTACGGTCGCAAGGCTGAAACTTAAAGGAATTGGCGGGGGAGCACCGCAACCTGAGGATTGTGCGGTTTAATTGGAGTCAACGCCGGG
>FJ981538.1.915 Archaea;Euryarchaeota;Thermoplasmata;Thermoplasmatales;Marine Group II;uncultured archaeon cluster_1
TTCTGGTTGATCCTGCCGGAGGCTACCGCTATTGGAGTTCGATTAAGCCATGCGAGTCGCGAGTCCTAGGGACTCGGCGTACCGCTCAGTAACACGTGGGTAACCTGCCCTATGCAGGGGGATAACCTCGGGAAACTGAGAATAATACCCCATAGTTCACTACGCCTGGAACGGTGAGTGGATGAAAGCTCCGGCGGCATAGGATGGGCCTGCGGCGTATCAGGTTGTAGGGGGTGTAACGTACCCTCTAGCCCTCTACGCGTACGGGTGTTGGGAGACATAGCCCGGAGATGGATTCTGAGACACGAATCCAGACCCTACGGGGTGCAGCAGGCGCGAAAACTTGACAATGCGAGAAATCGTGATCAGGGAACTCCAAGTGGCTGGGGTAAGACCCAGTCTTTTCTTGACTCTACAAAGGTCTTGGAATAAGGGGTGGGTAAGGACGGTGCCAGCCGCCGCGGTAATACCGGCGCCTCAAGTGGTAGTCGCTTTTATTGGGCCTAAAACGTCCGTAGCCGGTCTGATACATTCGTGGGTAAATCAACTAGCTCAACTAGTTGAATTCTGCGAGGACGGTCAGACTTGGGACCGGGAGAGGTGTGGGGTACGCTCAGGGTAGGGGTAAAATCCTGTCATCCTAAGCGGACCACCTGTTGCGAAGGCGCCACACTAGAACGGATCCGACGGTCAGGGACGAAGCCTAGGGGCACGAACCGGATTAGATACCCGGGTAGTCCTAGGTGTAAACGCTGTGGACTTGATGTTGGGGGCGCTCCGAGCGCTTCCAGTGTCGAAGCGAAGGTGATAAGTCCACTGCCTGGGAAGTACGGTCGCAAGGCTGAAACTTAAAGGAATTGGCGGGGGAGCACCGCAACCTGAGGATTGTGCGGTTTAATTGGATTCAACGCCGGG
>FJ981546.1.897 Archaea;Euryarchaeota;Thermoplasmata;Thermoplasmatales;Marine Group II;uncultured archaeon cluster_1
TTCCGGTTGATCCTGCCAGAGGCTACCGCTATTGGAGTTCGATTAAGCCATGCGAGTCGCGAGTCCTAGGGACTCGGCGTACCGCTCAGTAACACGTGGGTAACCTGCCCTATGCAGGGGGATAACCTCGGGAAACTGAGAATAATACCCCATAGTTCACTACGCCTGGAACGGTGAGTGGATGAAAGCTCCGGCGGCATAGGATGGGCCTGCGGCGTATCAGGTTGTAGGGGGTGTAACGTACCCTCTAGCCCTCTACGCGTACGGGTGTTGGGAGACATAGCCCGGAGATGGATTCTGAGACACGAATCCAGACCCTACGGGGTGCAGCAGGCGCGAAAACTTGACAATGCGAGAAATCGTGATCAGGGAACTCCAAGTGGCTGGGGTAAGACCCAGTCTTTTCTTGACTCTACAAAGGTCTTGGAATAAGGGGTGGGTAAGGACGGTGCCAGCCGCCGCGGTAATACCGGCGCCTCAAGTGGTAGTCGCTTTTATTGGGCCTAAAACGTCCGTAGCCGGTCTGATACATTCGTGGGTAAATCAACTAGCTCAACTAGTTGAATTCTGCGAGGACGGTCAGACTTGGGACCGGGAGAGGTGTGGGGTACGCTCAGGGTAGGGGTAAAATCCTGTCATCCTAAGCGGACCACCTGTTGCGAAGGCGCCACACTAGAACGGATCCGACGGTCAGGGACGAAGCCTAGGGGCACGAACCGGATTAGATACCCGGGTAGTCCTAGGTGTAAACGCTGTGAACTTGGTGTCGGGAGTCCGCAATGGGCCCCCGGTGCCGGAGTGAAGATGTTAAGTTCACTGCCTGGGGAGTACGGTCGCAAGGCTGAAACTTAAAGGAATTGGCGGGGGAGCACTGCAACGCGAGGAGCGTGCGGTTTA
>FJ981531.1.915 Archaea;Euryarchaeota;Thermoplasmata;Thermoplasmatales;Marine Group II;uncultured archaeon cluster_1
TTCTGGTTGATCCTGCCGGAGGCTACCGCTATTGGAGTTCGATTAAGCCATGCGAGTCGCGAGTCCTAGGGACTCGGCGTACCGCTCAGTAACACGTGGGTAACCTGCCCTATGCAGGGGGATAACCTCGGGAAACTGAGAATAATACCCCATAGTTCACTACGCCTGGAACGGTGAGTGGATGAAAGCTCCGGCGGCATAGGATGGGCCTGCGGCGTATCAGGTTGTAGGGGGTGTAACGTACCCTCTAGCCCTCTACGCGTACGGGTGTTGGGAGACATAGCCCGGAGATGGATTCTGAGACACGAATCCAGACCCTACGGGGTGCAGCAGGCGCGAAAACTTGACAATACGAGAAATCGTGATCAGGGAACTCCAAGTGGCTGGGGTAAGACCCAGTCTTTTCTTGACTCTACAAAGGTCTTGGAATAAGGGGTGGGTAAGGACGGTGCCAGCCGCCGCGGTAATACCGGCGCCTCAAGTGGTAGTCGCTTTTATTGGGCCTAAAACGTCCGTAGCCGGTCTGATACATTCGTGGGTAAATCAACTAGCTCAACTAGTTGAATTCTGCGAGGACGGTCAGACTTGGGACCGGGAGAGGTGTGGGGTACGCTCAGGGTAGGGGTAAAATCCTGTCATCCTAAGCGGACCACCTGTTGCGAAGGCGCCACACTAGAACGGATCCGACGGTCAGGGACGAAGCCTAGGGGCACGAACCGGATTAGATACCCGGGTAGTCCTAGGTGTAAACGCTGTGGACTTGATGTTGGGGGCGCTCCGAGCGCTTCCAGTGTCGAAGCGAAGGTGATAAGTCCACTGCCTGGGAAGTACGGTCGCAAGGCTGAAACTTAAAGGAATTGGCGGGGGAGCACCGCAACCTGAGGATTGTGCGGTTTAATTGGAGTCAACGCCGGA
>HE774574.1.765 Archaea;Euryarchaeota;Thermoplasmata;Thermoplasmatales;Marine Group II;uncultured archaeon cluster_1
CGGTTGATCCTGCCGGAGGCTACCGCTATTGGAGTTCGATTAAGCCATGCGAGTCGCGAGTCTTAGGGACTCGGCGTACCGCTCAGTAACACGTGGGTAACCTGCCCTATGCTGGGAGATAACCTCGGGAAACTGAGAATAATACCCCATAGTTCACTACGCCTGGAACGGTGAGTGGATGAAAGCTCCGGCGGCATAGGATGGGCCTGCGGCGTATCAGGTTGTAGGGGGTGTAACGTACCCTCTAGCCCTCTACGCGTACGGGTGTTGGGAGACATAGCCCGGAGATGGATTCTGAGACACGAATCCAGACCCTACGGGGTGCAGCAGGCGCGAAAACTTGACAATGCGAGAAATCGTGATCAGGGAACTCCAAGTGGCTGGGGTAAGACCCAGTCTTTTCTTGACTCTTCAAAGGTCTTGGAATAAGGGGTGGGTAAGGACGGTGCCAGCCGCCGCGGTAATACCGGCGCCTCAAGTGGTAGTCGCTTTTATTGGGCCTAAAACGTCCGTAGCCGGTCTGATACATTCGTGGGTAAATCAACTAGCTCAACTAGTTGAATTCTGCGAGGACGGTCAGACTTGGGACCGGGAGAGGTGTGGGGTACGCTCAGGGTAGGGGTAAAATCCTGTCATCCTAAGCGGACCACCTGTTGCGAAGGCGCCACACTAGAACGGATCCGACGGTCAGGGACGAAGCCTAGGGGCACGAACCGGATTAGATACCCGGGTAGTCCTANGTGTAAACGCTGTGGACTTGATGTT
>JF738098.1.920 Archaea;Euryarchaeota;Thermoplasmata;Thermoplasmatales;Marine Group II;uncultured archaeon cluster_1
TTCTGGTTGATCCTGCCGGAGGCTACCGCTATTGGAGTTCGATTAAGCCATGCGAGTCGCGAGTCTTAGGGACTCGGCGTACCGCTCAGTAAGCACGTGGGTAACCTGCCCTATGCTGGGAGATAACCTCGGGAAACTGAGAATAATACCCCATAGTTCACTACGCCTGGAACGGTGAGTGGATGAAAGCTCCGGCGGCATAGGATGGGCCTGCGGCGTATCAGGTTGTAGGGGGTGTAACGTACCCTCTAGCCCTCTACGCGTACGGGTGTTGGGAGACATAGCCCGGAGATGGATTCTGAGACACGAATCCAGACCCTACGGGGTGCAGCAGGCGCGAAAACTTGACAATGCGAGAAACTCTGTGATCAGGGAACTCCAAGTGGCTGGGGTACGACCCAGTCTTTATCTTGACTCTTCAGAGGTCTTGGAATAAGGGGTGGGTAATGACRGTGCCAGCCGCCGCGGTAATACCAGCGCCTCAAGTGGTAGTCGCTTTTATTGGGCCTAAAACGTCCGTAGCCGGTCTGATACATTCGTGGGTAAATCAACTAGCTCAACTAGTTGAATTCTGCGAGGACGGTCAGACTTGGGACCGGGAGAGGTGTGGGGTACGCTCAGGGTAGGGGTAAAATCCTGTCATCCTAAGCGGACCACCTGTTGCGAAGGCGCCACACTAGAACGGATCCGACGGTCAGGGACGGAGCCTAGGGGCACGAACCGGATTAGATACCCGGGTAGTCCTAGGTGTAAACGCTGTGGACTTGATGTTGGGGGCGCTCCGAGCGCTTCCAGTGTCGAAGCGAAGGTGATAAGTCCACTGCCTGGGAAGTACGGTCGCAAGGCTGAAACTTAAAGGAATTGGCGGGGGAGCACCGCAACCTGAGGATTGTGCGGTTTAATTGGATTCAACGCCGGGA
>JQ220627.1.914 Archaea;Euryarchaeota;Thermoplasmata;Thermoplasmatales;Marine Group II;uncultured marine archaeon cluster_1
TTCCGGTTGATCCTGCCGGAGGCTACCGCTATTGGAGTTCGATTAAGCCATGCGAGTCGCGAGTCTTAGGGACTCGGCGTACCGCTCAGTAACACGTGGGTAACCTGCCCTATGCAGGGGGATAACCTCGGGAAACTGAGAATAATACCCCATAGTTCACTACGCCTGGAACGGTGAGTGGATGAAAGCTCCGGCGGCATAGGATGGGCCTGCGGCGTATCAGGTTGTAGGGGGTGTAACGTACCCTCTAGCCCTCTACGCGTACGGGTGTTGGGAGACATAGCCCGGAGATGGATTCTGAGACACGAATCCAGACCCTACGGGGTGCAGCAGGCGCGAAAACTTGACAATGCGAGAAATCGTGATCAGGGAACTCCAAGTGGCTGGGGTAAGACCCAGTCTTTTCTTGACTCTACAAAGGTCTTGGAATAAGGGGTGGGTAAGGACGGTGCCAGCCGCCGCGGTAATACCGGCGCCTCAAGTGGTAGTCGCTTTTATTGGGCCTAAAACGTCCGTAGCCGGTCTGATACATTCGTGGGTAAATCAACTAGCTCAACTAGTTGAATTCTGCGAGGACGGTCAGACTTGGGACCGGGAGAGGTGTGGGGTACGCTCAGGGTAGGGGTAAAATCCTGTCATCCTAAGCGGACCACCTGTTGCGAAGGCGCCACACTAGAACGGATCCGACGGTCAGGGACGAAGCCTAGGGGCACGAACCGGATTAGATACCCGGGTAGTCCTAGGTGTAAACGCTGTGGACTTGATGTTGGGGGCGCTCCGAGCGCTTCCAGTGTCGAAGCGAAGGTGATAAGTCCACTGCCTGGGAAGTACGGTCGCAAGGCTGAAACTTAAAGGAATTGGCGGGGGAGCACCGCAACCTGAGGATTGTGCGGTTTAATTGGATTCAACGCCGG
>JQ220820.1.914 Archaea;Euryarchaeota;Thermoplasmata;Thermoplasmatales;Marine Group II;uncultured marine archaeon cluster_1
TTCCGGTTGATCCTGCCGGAGGCTACCGCTATTGGAGTTCGATTAAGCCATGCGAGTCGCGAGTCTTAGGGACTCGGCGTACCGCTCAGTAACACGTGGGTAACCTGCCCTATGCAGGGGGATAACCTCGGGAAACTGAGAATAATACCCCATAGTTCACTACGCCTGGAACGGTGAGTGGATGAAAGCTCCGGCGGCATAGGATGGGCCTGCGGCGTATCAGGTTGTAGGGGGTGTAACGTACCCTCTAGCCCTCTACGCGTACGGGTGTTGGGAGACATAGCCCGGAGATGGATTCTGAGACACGAATCCAGACCCTACGGGGTGCAGCAGGCGCGAAAACTTGACAATGCGAGAAATCGTGATCAGGGAACTCCAAGTGGCTGGGGTAAGACCCAGTCTTTTCTTGACTCTACAAAGGTCTTGGAATAAGGGGTGGGTAAGGACGGTGCCAGCCGCCGCGGTAATACCGGCGCCTCAAGTGGTAGTCGCTTTTATTGGGCCTAAAACGTCCGTAGCCGGTCTGATACATTCGTGGGTAAATCAACTAGCTCAACTAGTTGAATTCTGCGAGGACGGTCAGACTTGGGACCGGGAGAGGTGTGGGGTACGCTCAGGGTAGGGGTAAAATCCTGTCATCCTAAGCGGACCACCTGTTGCGAAGGCGCCACACTAGAACGGATCCGACGGTCAGGGACGAAGCCTAGGGGCACGAACCGGATTAGATACCCGGGTAGTCCTAGGTGTAAACGCTGTGGACTTGATGTTGGGGGCGCTCCGAGCGCTTCCAGTGTCGAAGCGAAGGTGATAAGTCCACTGCCTGGGAAGTACGGTCGCAAGGCTGAAACTTAAAGGAATTGGCGGGGGAGCACCGCAACCTGAGGATTGTGCGGTTTAATTGGATTCAACGCCGG
>JQ221089.1.914 Archaea;Euryarchaeota;Thermoplasmata;Thermoplasmatales;Marine Group II;uncultured marine archaeon cluster_1
TTCCGGTTGATCCCGCCGGAGGCTACCGCTATTGGAGTTCGATTAAGCCATGCGAGTCGCGAGTCTTAGGGACTCGGCGTACCGCTCAGTAACACGTGGGTAACCTGCCCTATGCAGGGGGATAACCTCGGGAAACTGAGAATAATACCCCATAGTTCACTACGCCTGGAACGGTGAGTGGATGAAAGCTCCGGCGGCATAGGATGGGCCTGCGGCGTATCAGGTTGTAGGGGGTGTAACGTACCCTCTAGCCCTCTACGCGTACGGGTGTTGGGAGACATAGCCCGGAGATGGATTCTGAGACACGAATCCAGACCCTACGGGGTGCAGCAGGCGCGAAAACTTGACAATGCGAGAAATCGTGATCAGGGAACTCCAAGTGGCTGGGGTAAGACCCAGTCTTTTCTTGACTCTACAAAGGTCTTGGAATAAGGGGTGGGTAAGGACGGTGCCAGCCGCCGCGGTAATACCGGCGCCTCAAGTGGTAGTCGCTTTTATTGGGCCTAAAACGTCCGTAGCCGGTCTGATACATTCGTGGGTAAATCAACTAGCTCAACTAGTTGAATTCTGCGAGGACGGTCAGACTTGGGACCGGGAGAGGTGTGGGGTACGCTCAGGGTAGGGGTAAAATCCTGTCATCCTAAGCGGACCACCTGTTGCGAAGGCGCCACACTAGAACGGATCCGACGGTCAGGGACGAAGCCTAGGGGCACGAACCGGATTAGATACCCGGGTAGTCCTAGGTGTAAACGCTGTGGACTTGATGTTGGGGGCGCTCCGAGCGCTTCCAGTGTCGAAGCGAAGGTGATAAGTCCACTGCCTGGGAAGTACGGTCGCAAGGCTGAAACTTAAAGGAATTGGCGGGGGAGCACCGCAACCTGAGGATTGTGCGGTTTAATTGGATTCAACGCCGG
>JQ221104.1.914 Archaea;Euryarchaeota;Thermoplasmata;Thermoplasmatales;Marine Group II;uncultured marine archaeon cluster_1
TTCCGGTTGATCCCGCCGGAGGCTACCGCTATTGGAGTTCGATTAAGCCATGCGAGTCGCGAGTCTTAGGGACTCGGCGTACCGCTCAGTAACACGTGGGTAACCTGCCCTATGCAGGGGGATAACCTCGGGAAACTGAGAATAATACCCCATAGTTCACTACGCCTGGAACGGTGAGTGGATGAAAGCTCCGGCGGCATAGGATGGGCCTGCGGCGTATCAGGTTGTAGGGGGTGTAACGTACCCTCTAGCCCTCTACGCGTACGGGTGTTGGGAGACATAGCCCGGAGATGGATTCTGAGACACGAATCCAGACCCTACGGGGTGCAGCAGGCGCGAAAACTTGACAATGCGAGAAATCGTGATCAGGGAACTCCAAGTGGCTGGGGTAAGACCCAGTCTTTTCTTGACTCTACAAAGGTCTTGGAATAAGGGGTGGGTAAGGACGGTGCCAGCCGCCGCGGTAATACCGGCGCCTCAAGTGGTAGTCGCTTTTATTGGGCCTAAAACGTCCGTAGCCGGTCTGATACATTCGTGGGTAAATCAACTAGCTCAACTAGTTGAATTCTGCGAGGACGGTCAGACTTGGGACCGGGAGAGGTGTGGGGTACGCTCAGGGTAGGGGTAAAATCCTGTCATCCTAAGCGGACCACCTGTTGCGAAGGCGCCACACTAGAACGGATCCGACGGTCAGGGACGAAGCCTAGGGGCACGAACCGGATTAGATACCCGGGTAGTCCTAGGTGTAAACGCTGTGGACTTGATGTTGGGGGCGCTCCGAGCGCTTCCAGTGTCGAAGCGAAGGTGATAAGTCCACTGCCTGGGAAGTACGGTCGCAAGGCTGAAACTTAAAGGAATTGGCGGGGGAGCACCGCAACCTGAGGATTGTGCGGTTTAATTGGATTCAACGCCGG
>JQ221125.1.914 Archaea;Euryarchaeota;Thermoplasmata;Thermoplasmatales;Marine Group II;uncultured marine archaeon cluster_1
TTCCGGTTGATCCTGCCGGAGGCTACCGCTATTGGAGTTCGATTAAGCCATGCGAGTCGCGAGTCTTAGGGACTCGGCGTACCGCTCAGTAACACGTGGGTAACCTGCCCTATGCAGGGGGATAACCTCGGGAAACTGAGAATAATACCCCATAGTTCACTACGCCTGGAACGGTGAGTGGATGAAAGCTCCGGCGGCATAGGATGGGCCTGCGGCGTATCAGGTTGTAGGGGGTGTAACGTACCCTCTAGCCCTCTACGCGTACGGGTGTTGGGAGACATAGCCCGGAGATGGATTCTGAGACACGAATCCAGACCCTACGGGGTGCAGCAGGCGCGAAAACTTGACAATGCGAGAAATCGTGATCAGGGAACTCCAAGTGGCTGGGGTAAGACCCAGTCTTTTCTTGACTCTACAAAGGTCTTGGAATAAGGGGTGGGTAAGGACGGTGCCAGCCGCCGCGGTAATACCGGCGCCTCAAGTGGTAGTCGCTTTTATTGGGCCTAAAACGTCCGTAGCCGGTCTGATACATTCGTGGGTAAATCAACTAGCTCAACTAGTTGAATTCTGCGAGGACGGTCAGACTTGGGACCGGGAGAGGTGTGGGGTACGCTCAGGGTAGGGGTAAAATCCTGTCATCCTAAGCGGACCACCTGTTGCGAAGGCGCCACACTAGAACGGATCCGACGGTCAGGGACGAAGCCTAGGGGCACGAACCGGATTAGATACCCGGGTAGTCCTAGGTGTAAACGCTGTGGACTTGATGTTGGGGGCGCTCCGAGCGCTTCCAGTGTCGAAGCGAAGGTGATAAGTCCACTGCCTGGGAAGTACGGTCGCAAGGCTGAAACTTAAAGGAATTGGCGGGGGAGCACCGCAACCTGAGGATTGTGCGGTTTAATTGGATTCAACGCCGG
>JQ221769.1.916 Archaea;Euryarchaeota;Thermoplasmata;Thermoplasmatales;Marine Group II;uncultured marine archaeon cluster_1
TCCGGTTGATCCTGCCGAAGGCTACTGCTATTGGAGTTCGATTAAGCCATGCGAGTCTAAGGGATCTTCGGATCCCTGGCGTAATGCTCAGTAACACGTGGATAATCTACCCTCAGGTGGGGCATAAACCCGGGAAACTGGGGCCAATTCCCCATAGATACAGATGGCTGGAATGCTTCTGTATTCAAAGCTCCGGCGCCTGAGGATGGGTCTGCGGCCTATCAGGTTGTAGGGGGTGTAACGTACCCTCTAGCCCTCTACGCGTACGGGTGTTGGGAGACATAGCCCGGAGATGGATTCTGAGACACGAATCCAGACCCTACGGGGTGCAGCAGGCGCGAAAACTTGACAATGCGAGAAATCGTGATCAGGGAACTCCAAGTGGCTGGGGTAAGACCCAGTCTTTTCTTGACTCTACAAAGGTCTTGGAATAAGGGGTGGGTAAGGACGGTGCCAGCCGCCGCGGTAATACCGGCGCCTCAAGTGGTAGTCGCTTTTATTGGGCCTAAAACGTCCGTAGCCGGTCTGATACATTCGTGGGTAAATCAACTAGCTCAACTAGTTGAATTCTGCGAGGACGGTCAGACTTGGGACCGGGAGAGGTGTGGGGTACGCTCAGGGTAGGGGTAAAATCCTGTCATCCTAAGCGGACCACCTGTTGCGAAGGCGCCACACTAGAACGGATCCGACGGTCAGGGACGAAGCCTAGGGGCACGAACCGGATTAGATACCCGGGTAGTCCTAGGTGTAAACGCTGTGGACTTGATGTTGGGGGCGCTCCGAGCGCTTCCAGTGTCGAAGCGAAGGTGATAAGTCCACTGCCTGGGAAGTACGGTCGCAAGGCTGAAACTTAAAGGAATTGGCGGGGGAGCACCGCAACCTGAGGATTGTGCGGTTTAATTGGATTCAACGCCGG
>JQ221987.1.913 Archaea;Euryarchaeota;Thermoplasmata;Thermoplasmatales;Marine Group II;uncultured marine archaeon cluster_1
TTCCGGTTGATCCCGCCGGACCTGACTGCTATCGGATTGATACTAAGCCATGCGAGTCTTTGTAGTAATACAAGGCATACGGCTCAGTAACGCGTAGTCAACCTACCCTATGGACAAGAATAATCTCGGGAAACTGAGCATAATTCTTGATAGATCATAATGCCTGGAATGGTTTATGGTTAAAATGATTCGTCGCCATAGGATGGGCCTGCGGCGTATCAGGTTGTAGGGGGTGTAACGTACCCTCTAGCCCTCTACGCGTACGGGTGTTGGGAGACATAGCCCGGAGATGGATTCTGAGACACGAATCCAGACCCTACGGGGTGCAGCAGGCGCGAAAACTTGACAATGCGAGAAATCGTGATCAGGGAACTCCAAGTGGCTGGGGTAAGACCCAGTCTTTTCTTGACTCTTCAAAGGTCTTGGAATAAGGGGTGGGTAAGGACGGTGCCAGCCGCCGCGGTAATACCGGCGCCTCAAGTGGTAGTCGCTTTTATTGGGCCTAAAACGTCCGTAGCCGGTCTGATACATTCGTGGGTAAATCAACTAGCTCAACTAGTTGAATTCTGCGAGGACGGTCAGACTTGGGACCGGGAGAGGTGTGGGGTACGCTCAGGGTAGGGGTAAAATCCTGTCATCCTAAGCGGACCACCTGTTGCGAAGGCGCCACACTAGAACGGATCCGACGGTCAGGGACGAAGCCTAGGGGCACGAACCGGATTAGATACCCGGGTAGTCCTAGGTGTAAACGCTGTGGACTTGATGTTGGGGGCGCTCCGAGCGCTTCCAGTGTCGAAGCGAAGGTGATAAGTCCACTGCCTGGGAAGTACGGTCGCAAGGCTGAAACTTAAAGGAATTGGCGGGGGAGCACCGCAACCTGAGGATTGTGCGGTTTAATTGGAGTCAACGCCGG
>JQ221996.1.913 Archaea;Euryarchaeota;Thermoplasmata;Thermoplasmatales;Marine Group II;uncultured marine archaeon cluster_1
TTCCGGTTGATCCCGCCGGACCTGACTGCTATCGGATTGATACTAAGCCATGCGAGTCTTTGTAGTAATACAAGGCATACGGCTCAGTAACGCGTAGTCAACCTACCCTATGGACAAGAATAATCTCGGGAAACTGAGCATAATTCTTGATAGATCATAATGCCTGGAATGGTTTATGGTTAAAATGATTCGTCGCCATAGGATGGGCCTGCGGCGTATCAGGTTGTAGGGGGTGTAACGTACCCTCTAGCCCTCTACGCGTACGGGTGTTGGGAGACATAGCCCGGAGATGGATTCTGAGACACGAATCCAGACCCTACGGGGTGCAGCAGGCGCGAAAACTTGACAATGCGAGAAATCGTGATCAGGGAACTCCAAGTGGCTGGGGTAAGACCCAGTCTTTTCTTGACTCTTCAAAGGTCTTGGAATAAGGGGTGGGTAAGGACGGTGCCAGCCGCCGCGGTAATACCGGCGCCTCAAGTGGTAGTCGCTTTTATTGGGCCTAAAACGTCCGTAGCCGGTCTGATACATTCGTGGGTAAATCAACTAGCTCAACTAGTTGAATTCTGCGAGGACGGTCAGACTTGGGACCGGGAGAGGTGTGGGGTACGCTCAGGGTAGGGGTAAAATCCTGTCATCCTAAGCGGACCACCTGTTGCGAAGGCGCCACACTAGAACGGATCCGACGGTCAGGGACGAAGCCTAGGGGCACGAACCGGATTAGATACCCGGGTAGTCCTAGGTGTAAACGCTGTGGACTTGATGTTGGGGGCGCTCCGAGCGCTTCCAGTGTCGAAGCGAAGGTGATAAGTCCACTGCCTGGGAAGTACGGTCGCAAGGCTGAAACTTAAAGGAATTGGCGGGGGAGCACCGCAACCTGAGGATTGTGCGGTTTAATTGGAGTCAACGCCGG
>JQ221830.1.914 Archaea;Euryarchaeota;Thermoplasmata;Thermoplasmatales;Marine Group II;uncultured marine archaeon cluster_1
TTCCGGTTGATCCTGCCGGAGGCTACCGCTATTGGAGTTCGATTAAGCCATGCGAGTCGCGAGTCTTAGGGACTCGGCGTACCGCTCAGTAACACGTGGGTAACCTGCCCTATGCAGGGGGATAACCTCGGGAAACTGAGAATAATACCCCATAGTTCACTACGCCTGGAACGGTGAGTGGATGAAAGCTCCGGCGGCATAGGATGGGCCTGCGGCGTATCAGGTTGTAGGGGGTGTAACGTACCCTCTAGCCCTCTACGCGTACGGGTGTTGGGAGACATAGCCCGGAGATGGATTCTGAGACACGAATCCAGACCCTACGGGGTGCAGCAGGCGCGAAAACTTGACAATGCGAGAAATCGTGATCAGGGAACTCCAAGTGGCTGGGGTAAGACCCAGTCTTTTCTTGACTCTACAAAGGTCTTGGAATAAGGGGTGGGTAAGGACGGTGCCAGCCGCCGCGGTAATACCGGCGCCTCAAGTGGTAGTCGCTTTTATTGGGCCTAAAACGTCCGTAGCCGGTCTGATACATTCGTGGGTAAATCAACTAGCTCAACTAGTTGAATTCTGCGAGGACGGTCAGACTTGGGACCGGGAGAGGTGTGGGGTACGCTCAGGGTAGGGGTAAAATCCTGTCATCCTAAGCGGACCACCTGTTGCGAAGGCGCCACACTAGAACGGATCCGACGGTCAGGGACGAAGCCTAGGGGCACGAACCGGATTAGATACCCGGGTAGTCCTAGGTGTAAACGCTGTGGACTTGATGTTGGGGGCGCTCCGAGCGCTTCCAGTGTCGAAGCGAAGGTGATAAGTCCACTGCCTGGGAAGTACGGTCGCAAGGCTGAAACTTAAAGGAATTGGCGGGGGAGCACCGCAACCTGAGGATTGTGCGGTTTAATTGGATTCAACGCCGG
>JQ221932.1.914 Archaea;Euryarchaeota;Thermoplasmata;Thermoplasmatales;Marine Group II;uncultured marine archaeon cluster_1
TTCCGGTTGATCCCGCCGGAGGCTACCGCTATTGGAGTTCGATAAGCCATGCGAGTCGCGAGTCTTAGGGACTCGGCGTACCGCTCAGTAACACGTGGGTAACCTGCCCTATGCTGGGAGATAACCTCGGGAAACTGAGAATAATACCCCATAGTTCACTACGCCTGGAACGGTGAGTGGATGAAAGCTCCGGCGGCATAGGATGGGCCTGCGGCGTATCAGGTTGTAGGGGGTGTAACGTACCCTCTAGCCCTCTACGCGTACGGGTGTTGGGAGACATAGCCCGGAGATGGATTCTGAGACACGAATCCAGACCCTACGGGGTGCAGCAGGCGCGAAAACTTGACAATGCGAGAAATCGTGATCAGGGAACTCCAAGTGGCTGGGGTAAGACCCAGTCTTTTCTTGACTCTTCAAAGGTCTTGGAATAAGGGGTGGGTAAGGACGGTGCCAGCCGCCGCGGTAATACCGGCGCCTCAAGTGGTAGTCGCTTTTATTGGGCCTAAAACGTCCGTAGCCGGTCTGATACATTCGTGGGTAAATCAACTAGCTCAACTAGTTGAATTCTGCGAGGACGGTCAGACTTGGGACCGGGAGAGGTGTGGGGTACGCTCAGGGTAGGGGTAAAATCCTGTCATCCTAAGCGGACCACCTGTTGCGAAGGCGCCACACTAGAACGGATCCGACGGTCAGGGACGAAGCCTAGGGGCACGAACCGGATTAGATACCCGGGTAGTCCTAGGTGTAAACGCTGTGGACTTGATGTTGGGGGCGCTCCGAGCGCTTCCAGTGTCGAAGCGAAGGTGATAAGTCCACTGCCTGGGAAGTACGGTCGCAAGGCTGAAACTTAAAGGAATTGGCGGGGGAGCACCGCAACCTGAGGATTGTGCGGTTTAATTGGATTCAACGCCGGA
>JQ222002.1.911 Archaea;Euryarchaeota;Thermoplasmata;Thermoplasmatales;Marine Group II;uncultured marine archaeon cluster_1
TTCGGTTGATCCTGCCGGAGGCTACCGCTATTGGAGTTCGATTAAGCCATGCGAGTCGCGAGTCTTAGGGACTCGGCGTACCGCTCAGTAACACGTGGGTAACCTGCCCTATGCTGGGAGATAACCTCGGGAAACTGAGAATAATACCCCATAGTTCACTACGCCTGGAACGGTGAGTGGATGAAAGCTCCGGCGGCATAGGATGGGCCTGCGGCGTATCAGGTTGTAGGGGGTGTAACGTACCCTCTAGCCCTCTACGCGTACGGGTGTTGGGAGACATAGCCCGGAGATGGATTCTGAGACACGAATCCAGACCCTACGGGGTGCAGCAGGCGCGAAAACTTGACAATGCGAGAAATCGTGATCAGGGAACTCCAAGTGGCTGGGGTAAGACCCAGTCTTTTCTTGACTCTTCAAAGGTCTTGGAATAAGGGGTGGGTAAGGACGGTGCCAGCCGCCGCGGTAATACCGGCGCCCCAAGTGGTAGTCGCTTTTATTGGGCCTAAAACGTCCGTAGCCGGTCTGGTACATTCGTGGGTAAATCAACCAGCTCAACTGGTTGAATTCTGCGAGCACGGCCAGACTTGGGACCGGGAGAGGTGTGGGGTACTCTCAGGGTAGGGGTAAAATCCTGTCATCCTGAGAGGACCACCTGTTGCGAAGGCGCCACACTAGAACGGATCCGACGGTCAGGGACGAAGCCTAGGGGCACGAACCGGATTAGATACCCGGGTAGTCCTAGGTGTAAACGCTGTGGACTTGATGTTGGGGGCGCTCCGAGCGCACTCAGTGTCGAAGCGAAGGTGATAAGTCCACTGCCTGGGGAGTACGGTCGCAAGGCTGAAACTTAAAGGAATTGGCGGGGGAGCACCGCAACCTGAGGATTGTGCGGTTTAATTGGATTCAACGCC
>JQ222023.1.912 Archaea;Euryarchaeota;Thermoplasmata;Thermoplasmatales;Marine Group II;uncultured marine archaeon cluster_1
TCCGGTTGATCCTGCCGGAGGCTACCGCTATTGGAGTTCGATTAAGCCATGCGAGTCGCGAGTCTTAGGGACTCGGCGTACCGCTCAGTAACACGTGGGTAACCTGCCCTATGCTGGGAGATAACCTCGGGAAACTGAGAATAATACCCCATAGTTCACTACGCCTGGAACGGTGAGTGGATGAAAGCTCCGGCGGCATAGGATGGGCCTGCGGCGTATCAGGTTGTAGGGGGTGTAACGTACCCTCTAGCCCTCTACGCGTACGGGTGTTGGGAGACATAGCCCGGAGATGGATTCTGAGACACGAATCCAGACCCTACGGGGTGCAGCAGGCGCGAAAACTTGACAATGCGAGAAATCGTGATCAGGGAACTCCAAGTGGCTGGGGTAAGACCCAGTCTTTTCTTGACTCTTCAAAGGTCTTGGAATAAGGGGTGGGTAAGGACGGTGCCAGCCGCCGCGGTAATACCGGCGCCTCAAGTGGTAGTCGCTTTTATTGGGCCTAAAACGTCCGTAGCCGGTCTGATACATTCGTGGGTAAATCAACTAGCTCAACTAGTTGAATTCTGCGAGGACGGTCAGACTTGGGACCGGGAGAGGTGTGGGGTACGCTCAGGGTAGGGGTAAAATCCTGTCATCCTAAGCGGACCACCTGTTGCGAAGGCGCCACACTAGAACGGATCCGACGGTCAGGGACGAAGCCTAGGGGCACGAACCGGATTAGATACCCGGGTAGTCCTAGGTGTAAACGCTGTGGACTTGATGTTGGGGGCGCTCCGAGCGCTTCCAGTGTCGAAGCGAAGGTGATAAGTCCACTGCCTGGGAAGTACGGTCGCAAGGCTGAAACTTAAAGGAATTGGCGGGGGAGCACCGCAACCTGAGGATTGTGCGGTTTAATTGGATTCAACGCCG
>JQ222350.1.914 Archaea;Euryarchaeota;Thermoplasmata;Thermoplasmatales;Marine Group II;uncultured marine archaeon cluster_1
TTCCGGTTGATCCTGCCGGAGGCTACCGCTATTGGAGTTCGATTAAGCCATGCGAGTCGCGAGTCTTAGGGACTCGGCGTACCGCTCAGTAACACGTGGGTAACCTGCCCTATGCAGGGGGATAACCTCGGGAAACTGAGAATAATACCCCATAGTTCACTACGCCTGGAACGGTGAGTGGATGAAAGCTCCGGCGGCATAGGATGGGCCTGCGGCGTATCAGGTTGTAGGGGGTGTAACGTACCCTCTAGCCCTCTACGCGTACGGGTGTTGGGAGACATAGCCCGGAGATGGATTCTGAGACACGAATCCAGACCCTACGGGGTGCAGCAGGCGCGAAAACTTGACAATGCGAGAAATCGTGATCAGGGAACTCCAAGTGGCTGGGGTAAGACCCAGTCTTTTCTTGACTCTACAAAGGTCTTGGAATAAGGGGTGGGTAAGGACGGTGCCAGCCGCCGCGGTAATACCGGCGCCTCAAGTGGTAGTCGCTTTTATTGGGCCTAAAACGTCCGTAGCCGGTCTGATACATTCGTGGGTAAATCAACTAGCTCAACTAGTTGAATTCTGCGAGGACGGTCAGACTTGGGACCGGGAGAGGTGTGGGGTACGCTCAGGGTAGGGGTAAAATCCTGTCATCCTAAGCGGACCACCTGTTGCGAAGGCGCCACACTAGAACGGATCCGACGGTCAGGGACGAAGCCTAGGGGCACGAACCGGATTAGATACCCGGGTAGTCCTAGGTGTAAACGCTGTGGACTTGATGTTGGGGGCGCTCCGAGCGCTTCCAGTGTCGAAGCGAAGGTGATAAGTCCACTGCCTGGGAAGTACGGTCGCAAGGCTGAAACTTAAAGGAATTGGCGGGGGAGCACCGCAACCTGAGGATTGTGCGGTTTAATTGGATTCAACGCCGG
>JQ222327.1.914 Archaea;Euryarchaeota;Thermoplasmata;Thermoplasmatales;Marine Group II;uncultured marine archaeon cluster_1
TTCCGGTTGATCCTGCCGGAGGCTACCGCTATTGGAGTTCGATTAAGCCATGCGAGTCGCGAGTCTTAGGGACTCGGCGTACCGCTCAGTAACACGTGGGTAACCTGCCCTATGCAGGGGGATAACCTCGGGAAACTGAGAATAATACCCCATAGTTCACTACGCCTGGAACGGTGAGTGGATGAAAGCTCCGGCGGCATAGGATGGGCCTGCGGCGTATCAGGTTGTAGGGGGTGTAACGTACCCTCTAGCCCTCTACGCGTACGGGTGTTGGGAGACATAGCCCGGAGATGGATTCTGAGACACGAATCCAGACCCTACGGGGTGCAGCAGGCGCGAAAACTTGACAATGCGAGAAATCGTGATCAGGGAACTCCAAGTGGCTGGGGTAAGACCCAGTCTTTTCTTGACTCTACAAAGGTCTTGGAATAAGGGGTGGGTAAGGACGGTGCCAGCCGCCGCGGTAATACCGGCGCCTCAAGTGGTAGTCGCTTTTATTGGGCCTAAAACGTCCGTAGCCGGTCTGATACATTCGTGGGTAAATCAACTAGCTCAACTAGTTGAATTCTGCGAGGACGGTCAGACTTGGGACCGGGAGAGGTGTGGGGTACGCTCAGGGTAGGGGTAAAATCCTGTCATCCTAAGCGGACCACCTGTTGCGAAGGCGCCACACTAGAACGGATCCGACGGTCAGGGACGAAGCCTAGGGGCACGAACCGGATTAGATACCCGGGTAGTCCTAGGTGTAAACGCTGTGGACTTGATGTTGGGGGCGCTCCGAGCGCTTCCAGTGTCGAAGCGAAGGTGATAAGTCCACTGCCTGGGAAGTACGGTCGCAAGGCTGAAACTTAAAGGAATTGGCGGGGGAGCACCGCAACCTGAGGATTGTGCGGTTTAATTGGATTCAACGCCGG
>JQ222481.1.914 Archaea;Euryarchaeota;Thermoplasmata;Thermoplasmatales;Marine Group II;uncultured marine archaeon cluster_1
TTCCGGTTGATCCTGCCGGAGGCTACCGCTATTGGAGTTCGATTAAGCCATGCGAGTCGCGAGTCTTAGGGACTCGGCGTACCGCTCAGTAACACGTGGGTAACCTGCCCTATGCTGGGAGATAACCTCGGGAAACTGAGAATAATACCCCATAGTTCACTACGCCTGGAACGGTGAGTGGATGAAAGCTCCGGCGGCATAGGATGGGCCTGCGGCGTATCAGGTTGTAGGGGGTGTAACGTACCCTCTAGCCCTCTACGCGTACGGGTGTTGGGAGACATAGCCCGGAGATGGATTCTGAGACACGAATCCAGACCCTACGGGGTGCAGCAGGCGCGAAAACTTGACAATGCGAGAAATCGTGATCAGGGAACTCCAAGTGGCTGGGGTAAGACCCAGTCTTTTCTTGACTCTTCAAAGGTCTTGGAATAAGGGGTGGGTAAGGACGGTGCCAGCCGCCGCGGTAATACCGGCGCCTCAAGTGGTAGTCGCTTTTATTGGGCCTAAAACGTCCGTAGCCGGTCTGATACATTCGTGGGTAAATCAACTAGCTCAACTAGTTGAATTCTGCGAGGACGGTCAGACTTGGGACCGGGAGAGGTGTGGGGTACGCTCAGGGTAGGGGTAAAATCCTGTCATCCTAAGCGGACCACCTGTTGCGAAGGCGCCACACTAGAACGGATCCGACGGTCAGGGACGAAGCCTAGGGGCACGAACCGGATTAGATACCCGGGTAGTCCTAGGTGTAAACGCTGTGGACTTGATGTTGGGGGCGCTCCGAGCGCTTCCAGTGTCGAAGCGAAGGTGATAAGTCCACTGCCTGGGAAGTACGGTCGCAAGGCTGAAACTTAAAGGAATTGGCGGGGGAGCACCGCAACCTGAGGATTGTGCGGTTTAATTGGATTCAACGCCGG
>JQ222468.1.912 Archaea;Euryarchaeota;Thermoplasmata;Thermoplasmatales;Marine Group II;uncultured marine archaeon cluster_1
TCGGTTGATCCCGCCGGAGGCTACCGCTATTGGAGTTCGATTAAGCCATGCGAGTCGCGAGTCTTAGGGACTCGGCGTACCGCTCAGTAACACGTGGGTAACCTGCCCTATGCAGGGGGATAACCTCGGGAAACTGAGAATAATACCCCATAGTTCACTACGCCTGGAACGGTGAGTGGATGAAAGCTCCGGCGGCATAGGATGGGCCTGCGGCGTATCAGGTTGTAGGGGGTGTAACGTACCCTCTAGCCCTCTACGCGTACGGGTGTTGGGAGACATAGCCCGGAGATGGATTCTGAGACACGAATCCAGACCCTACGGGGTGCAGCAGGCGCGAAAACTTGACAATGCGAGAAATCGTGATCAGGGAACTCCAAGTGGCTGGGGTAAGACCCAGTCTTTTCTTGACTCTACAAAGGTCTTGGAATAAGGGGTGGGTAAGGACGGTGCCAGCCGCCGCGGTAATACCGGCGCCTCAAGTGGTAGTCGCTTTTATTGGGCCTAAAACGTCCGTAGCCGGTCTGATACATTCGTGGGTAAATCAACTAGCTCAACTAGTTGAATTCTGCGAGGACGGTCAGACTTGGGACCGGGAGAGGTGTGGGGTACGCTCAGGGTAGGGGTAAAATCCTGTCATCCTAAGCGGACCACCTGTTGCGAAGGCGCCACACTAGAACGGATCCGACGGTCAGGGACGAAGCCTAGGGGCACGAACCGGATTAGATACCCGGGTAGTCCTAGGTGTAAACGCTGTGGACTTGATGTTGGGGGCGCTCCGAGCGCTTCCAGTGTCGAAGCGAAGGTGATAAGTCCACTGCCTGGGAAGTACGGTCGCAAGGCTGAAACTTAAAGGAATTGGCGGGGGAGCACCGCAACCTGAGGATTGTGCGGTTTAATTGGATTCAACGCCGG
>JQ222524.1.913 Archaea;Euryarchaeota;Thermoplasmata;Thermoplasmatales;Marine Group II;uncultured marine archaeon cluster_1
TTCCGGTTGATCCTGCCGGACCTGACTGCTATCGGATTGATACTAAGCCATGCGAGTCTTTGTAGTAATACAAGGCATACGGCTCAGTAACGCGTAGTCAACCTACCCTATGGACAAGAATAATCTCGGGAAACTGAGCATAATTCTTGATAGATCATAATGCCTGGAACGGTGAGTGGATGAAAGCTCCGGCGGCATAGGATGGGCCTGCGGCGTATCAGGTTGTAGGGGGTGTAACGTACCCTCTAGCCCTCTACGCGTACGGGTGTTGGGAGACATAGCCCGGAGATGGATTCTGAGACACGAATCCAGACCCTACGGGGTGCAGCAGGCGCGAAAACTTGACAATGCGAGAAATCGTGATCAGGGAACTCCAAGTGGCTGGGGTAAGACCCAGTCTTTTCTTGACTCTTCAAAGGTCTTGGAATAAGGGGTGGGTAAGGACGGTGCCAGCCGCCGCGGTAATACCGGCGCCTCAAGTGGTAGTCGCTTTTATTGGGCCTAAAACGTCCGTAGCCGGTCTGATACATTCGTGGGTAAATCAACTAGCTCAACTAGTTGAATTCTGCGAGGACGGTCAGACTTGGGACCGGGAGAGGTGTGGGGTACGCTCAGGGTAGGGGTAAAATCCTGTCATCCTAAGCGGACCACCTGTTGCGAAGGCGCCACACTAGAACGGATCCGACGGTCAGGGACGAAGCCTAGGGGCACGAACCGGATTAGATACCCGGGTAGTCCTAGGTGTAAACGCTGTGGACTTGATGTTGGGGGCGCTCCGAGCGCTTCCAGTGTCGAAGCGAAGGTGATAAGTCCACTGCCTGGGAAGTACGGTCGCAAGGCTGAAACTTAAAGGAATTGGCGGGGGAGCACCGCAACCTGAGGATTGTGCGGTTTAATTGGATTCAACGCCGGA
>JQ222439.1.913 Archaea;Euryarchaeota;Thermoplasmata;Thermoplasmatales;Marine Group II;uncultured marine archaeon cluster_1
TTCCGGTTGATCCTGCCGGACCTGACTGCTATCGGATTGATACTAAGCCATGCGAGTCTTTGTAGTAATACAAGGCATACGGCTCAGTAACGCGTAGTCAACCTACCCTATGGACAAGAATAATCTCGGGAAACTGAGCATAATTCTTGATAGATCATAATGCCTGGAACGGTGAGTGGATGAAAGCTCCGGCGGCATAGGATGGGCCTGCGGCGTATCAGGTTGTAGGGGGTGTAACGTACCCTCTAGCCCTCTACGCGTACGGGTGTTGGGAGACATAGCCCGGAGATGGATTCTGAGACACGAATCCAGACCCTACGGGGTGCAGCAGGCGCGAAAACTTGACAATGCGAGAAATCGTGATCAGGGAACTCCAAGTGGCTGGGGTAAGACCCAGTCTTTTCTTGACTCTTCAAAGGTCTTGGAATAAGGGGTGGGTAAGGACGGTGCCAGCCGCCGCGGTAATACCGGCGCCTCAAGTGGTAGTCGCTTTTATTGGGCCTAAAACGTCCGTAGCCGGTCTGATACATTCGTGGGTAAATCAACTAGCTCAACTAGTTGAATTCTGCGAGGACGGTCAGACTTGGGACCGGGAGAGGTGTGGGGTACGCTCAGGGTAGGGGTAAAATCCTGTCATCCTAAGCGGACCACCTGTTGCGAAGGCGCCACACTAGAACGGATCCGACGGTCAGGGACGAAGCCTAGGGGCACGAACCGGATTAGATACCCGGGTAGTCCTAGGTGTAAACGCTGTGGACTTGATGTTGGGGGCGCTCCGAGCGCTTCCAGTGTCGAAGCGAAGGTGATAAGTCCACTGCCTGGGAAGTACGGTCGCAAGGCTGAAACTTAAAGGAATTGGCGGGGGAGCACCGCAACCTGAGGATTGTGCGGTTTAATTGGATTCAACGCCGGA
>AACY020852767.1.908 Archaea;Euryarchaeota;Thermoplasmata;Thermoplasmatales;Marine Group II;marine metagenome cluster_10
GACACGAATCCAGACCCTACGGGGTGCAGCAGGCGCGAAAACTTCACACTGCAGGAAACTGTGATGAGGGAACTCCAAGTGCACGCACTTAGTGTGTGCTTTTTTCAACTATTAATCGGTTGAAGAATAAGGGCTGGGAAAGACCGGTGCCAGCCGCCGCGGTAATACCGGCAGCTCAAGTGGTCGTCGCTTTTATTGGGCCTAAAACGTCCGTAGCCTGTTTGGTAAATCTGTGGGTAAATCAACCAGCTTAACTGGTTGAATTCTGCAGAGACTGCCAGACTAGGGACCGGGAGAGGTGTGGGGTACTCTAGGGGTAGGGGTAAAATCCTGTCATCCTTAGAGGACCACCAGTTGCGAAGGCGCCACACTGGAACGGATCCGACGGTCAGGGACGAAGCCTAGGGGCACGAACCGGATTAGATACCCGGGTAGTCCTAGGTGTAAACGCTGTGAACTTGGTGTCGGGGATCCGTCATGGGTCCCCGGTGCCGGAGTGAAGATGTTAAGTTCACTGCCTGGGGAGTACGGTCGCAAGGCTGAAACTTAAAGGAATTGGCGGGGGAGCACTGCAACGGGAGGAGCGTGCGGTTTAATTGGATTCAACGCCGGAAAACTCACCAGGGCCGACTGTTATATGAAGACCAGTGTGATGAACTTGTCGGATTTTCAGAGAGGTGGTGCATGGCCGTCGTCAGTTCGTACTGTAAAGCGTTCTGTTAAGTCAGATAACGAACGAGACCCTCATCTCTATTTGCTACCTGTCTCTCCGGAGGCAGCGCACTATAGGGAGACCGCTGGTGTTAAACCAGAGGAAGGCGAGGGCAACGACAGGTCAGTATGCCCCGAATGTCCTGGGCTACACGCGCGCTACAAAGGACGGGACAATGGGAAGCCAGGCCGAGAGG
>AACY021121195.102.777 Archaea;Euryarchaeota;Thermoplasmata;Thermoplasmatales;Marine Group II;marine metagenome cluster_10
ATGGGCCCCCGGTGCCGGAGTGAAGATGTTAAGTTCACTGCCTGGGGAGTACGGTCGCAAGGCTGAAACTTAAAGGAATTGGCGGGGGAGCACTGCAACGGGAGGAGCGTGCGGTTTAATTGGATTCAACGCCGGAAAACTCACCAGGGCCGACTGTTAGATGAAGACCAGTGTAACGAACTTGTCGGATTTTCAGAGAGGTGGTGCATGGCCGTCGTCAGTTCGTACTGTAAAGCGTTCTGTTAAGTCAGATAACGAACGAGACCCTCATCTCTATTTGCTACCTGTCTCTCCGGAGACGGCGCACTATAGGGAGACCGCTGGTGTTAAACCAGAGGAAGGCGAGGGCAACGACAGGTCAGTATGCCCCGAATGTCCTGGGCTACACGCGCGCTACAAAGGACGGGACAATGGGAAGCTAGGTCGAGAGGCCGCGCTAACCCGAAACCCGTTCGTAGTTCGGATTGAGGGCTGTAACTCGCCCTCATGAAGCTGGATTCCGTAGTAATCGTGTTTCAACATAGCACGGTGAATATGCCCCTGCTCCTTGCACACACCGCCCGTCAAACCATCTTAGTTGGGGGTGGGTGAGGCTGCGCTTTATGGCGTATTCGAGCCTGCCTTCGACAAGGAGGGTTAAGTCGTAACAAGGTATCTGTAGGGGAACCTGCAGATG
>AACY022830241.1.733 Archaea;Euryarchaeota;Thermoplasmata;Thermoplasmatales;Marine Group II;marine metagenome cluster_10
TAGATACCCGGGTAGTCCTAGGTGTAAACGCTGTGAACTTGGTGTCGGGGGTCCGCAAGGGGTCCCCGGTGCCGGAGTGAAGATGTTAAGTTCACTGCCTGGGGAGTACGGTCGCAAGGCTGAAACTTAAAGGAATTGGCGGGGGAGCACTGCAACGGGAGGAGCGTGCGGTTTAATTGGATTCAACGCCGGAAAACTCACCAGGGCCGACTGTTATATGAAGACCAGCGTAACGAGCTTGTCGGATTTTCAGAGAGGTGGTGCATGGCCGTCGTCAGTTCGTACTGTAAAGCGTTCTGTTAAGTCAGATAACGAACGAGACCCTCATCTCTATTTGCAACCTGTCTCTCCGGAGGCGGCGCACTATAGAGAGACCGCTGGTGTGAAACCAGAGGAAGGCGAGGGCAACGACAGGTCAGTATGCCCCGAATGTCCTGGGCTACACGCGCGCTACAAAGGACGGGACAATGGGAAGCTAGGCCGAGAGGCCACGCTAACCCGAAACCCGTTCATAGTTCGGATTGAGGGCTGTAACTCGCCCTCATGAAGCTGGATTCCGTAGTAATCGTGTTTCAATATAGCACGGTGAATATGCCCCTGCTCCTTGCACACACCGCCCGTCAAACCATCTTAGTTGGGGGTGGGTGAGGCTGCGCTTTATGGCGTATTCGAGCCTGCCTTCGACAAGGAGGGTTAAGTCGTAACAAGGTATCTGTAGGGGAACCTGCAGATG
>AACY023491808.1.955 Archaea;Euryarchaeota;Thermoplasmata;Thermoplasmatales;Marine Group II;marine metagenome cluster_10
CTAAAACGTCCGTAGCCTGTTTGGTAAATCTGTGGGTAAATCAACCAGCTTAACTGGTTGAATTCTGCAGAGACTGCCAGACTAGGGACCGGGAGAGGTGTGGGGTACTCTAGGGGTAGGGGTAAAATCCTGTCATCCTTAGAGGACCACCAGTTGCGAAGGCGCCACACTGGAACGGATCCGACGGTCAGGGACGAAGCCTAGGGGCACGAACCGGATTAGATACCCGGGTAGTCCTAGGTGTAAACGCTGTGAACTTGGTGTCGGGGATCCGTAATGGGTTCTCGGTGCCGGAGTGAAGATGTTAAGTTCACTGCCTGGGGAGTACGGTCGCAAGGCTGAAACTTAAAGGAATTGGCGGGGGAGCACTGCGACGGGAGGAGCGTGCGGTTTAATTGGATTCAACGCCGGAAAACTCACCAAGGCCGACTGTTAGATGAAGATCAGCGTAATGAGCTTATCGGATTTTCAGAGAGGTGGTGCATGGCCGTCGTCAGTTCGTACTGTAAAGCGTTCTGTTAAGTCAGATAACGAACGAGACCCTCATCTCTATTTGCTACCCTGTTCTCCGGAATAGGCGCACTATAGAGAGACCGCTGGTGTGAAACCAGAGGAAGGCGAGGGCAACGACAGGTCAGTATGCCCCGAATGTCTTGGGCTACACGCGCGCTACAAAGGACAGGACAATGGGATGCTAGGCCGAGAGGCATTCACGCTAACCCGAAACCTGTTCATAGTTCGGATTGAGGGCTGTAACTCGCCCTCATGAAGCTGGATTCCGTAGTAATCGTGTTTCAATATAGCACGGTGAATATGCCCCTGCTCCTTGCACACACCGCCCGTCAAACCATCTTAGTTGGGGGTGGGTGAGGCTGCGCTTTATGGCGTATTCGAGCCTGCCTTCGACAAGGAGGGTTAAGTCGTAACAAGGTATCTGTAGGGGAACCTGCAGATG
>AACY023652266.1.972 Archaea;Euryarchaeota;Thermoplasmata;Thermoplasmatales;Marine Group II;marine metagenome cluster_10
GGTCGTCGCTTTTATTGGGCCTAAAACGTCCGTAGCCTGTTTGGTAAATCTGTGGGTAAATCAACCAGCTTAACTGGTTGAATTCTGCAGAGACTGCCAGACTAGGGACCGGGAGAGGTGTGGGGTACTCTAGGGGTAGGGGTAAAATCCTGTCATCCTTAGAGGACCACCAGTTGCGAAGGCGCCACACTGGAACGGATTCGACGGTCAGGGACGAAGCCTAGGGGCACGAACCGGATTAGATACCCGGGTAGTCCTAGGTGTAAACGCTGTGAACTTGGTGTCGGGGATCCGTCATGGGTCCCCGGTGCCGGAGTGAAGATGTTAAGTTCACTGCCTGGGGAGTACGGTCGCAAGGCTGAAACTTAAAGGAATTGGCGGGGGAGCACTGCAACGGGAGGAGCGTGCGGTTTAATTGGATTCAACGCCGGAAAACTCACCAGGGCCGACTGTTAGATGAAGACCAGTGTAACGAACTTGTCGGATTTTCAGAGAGGTGGTGCATGGCCGTCGTCAGTTCGTACTGTAAAGCGTTCTGTTAAGTCAGATAACGAACGAGACCCTCATCTCTATTTGCTACCTGTCTCTCCGGAGACAGCGCACTATAGAGAGACCGCTGGTGTTAAACCAGAGGAAGGCGAGGGCAACGACAGGTCAGTATGCCCCGAATGTCCTGGGCTACACGCGCGCTACAAAGGACGGGACAATGGGAAGCCAGGCCGAGAGGCCGAGCTAACCCGAAACCCGTTCGTAGTTCGGATTGAGGGCTGTAACTCGCCCTCATGAAGCTGGATTCCGTAGTAATCGTGTTTCAAAATAGCACGGTGAATATGCCCCTGCTCCTTGCACACACCGCCCGTCAAACCATCTTAGTTGGGGGTGGGTGAGGCTGCGCTTCATGGCGTATTCGAGCCTGCCTTCGACAAGGAGGGTTAAGTCGTAACAAGGTATCTGTAGGGGAACCTGCAGATG
>AACY020786691.1.933 Archaea;Euryarchaeota;Thermoplasmata;Thermoplasmatales;Marine Group II;marine metagenome cluster_10
GCTCGAGTGGTCGTCGCTTTTATTGGGCCTAAAACGTCCGTAGCCTGTTTGGTAAATCTGTGGGTAAATCAACCAGCTTAACTGGTTGAATTCTGCAGAGACTGCCAGACTAGGGACCGGGAGAGGTGTGGGGTACTCTAGGGGTAGGGGTAAAATCCTGTCATCCTTAGAGGACCACCAGTTGCGAAGGCGCCACACTAGAACGGATCCGACGGTCAGGGACGAAGCCTAGGGGCACGAACCGGATTAGATACCCGGGTAGTCCTAGGTGTAAACGCTGTGAACTTGGTGTCGGGAGTCCGCAATGGGCCCCCGGTGCCGGAGTGAAGATGTTAAGTTCACTGCCTGGGGAGTACGGTCGCAAGGCTGAAACTTAAAGGAATTGGCGGGGGAGCACTGCAACGGGAGGAGCGTGCGGTTTAATTGGATTCAACGCCGGAAAACTCACCAGGGCCGACTGTTAGATGAAGACCAGCGTAATGAGCTTGTCGGATTTTCAGAGAGGTGGTGCATGGCCGTCGTCAGTTCGTACTGTAAAGCGTTCTGTTAAGTCAGATAACGAACGAGACCCTCATCTCTATTTGCTACCCGTCTCTCCGGAGGCGGCGCACTATAGAGAGACCGCTGGTGTTAAACCAGAGGAAGGCGAGGGCAACGACAGGTCAGTATGCCCCGAATGTCCTGGGCTACACGCGCGCTACAAAGGACGGGACAATGGGAAGCCAGGCCGAGAGGCCGAGCTAACCCGAAACCCGTTCATAGTTCGGATCGAGGGCTGTAACTCGCCCTCGTGAAGCTGGATTCCGTAGTAATCGTGTTTCAATATAGCACGGTGAATATGCCCCTGCTCCTTGCACACACCGCCCGTCAAACCATCTTAGTTGGGGGTGGGTGAGGCTGCGCTTTATGGCGTATTCGAGCCTGCCTTCGACA
>AACY021138135.330.967 Archaea;Euryarchaeota;Thermoplasmata;Thermoplasmatales;Marine Group II;marine metagenome cluster_10
CCTGGGGAGTACGGTCGCAAGGCTGAAACTTAAAGGAATGGCGGGGGAGCACTGCAACGGGAGGAGCGTGCGGTTTAATTGGATTCAACGCCGGAAAACTCACCAAGGCCGACTGTTAGATGAAGATCAGCGTAATGAGCTTATCGGATTTTCAGAGAGGTGGTGCATGGCCGTCGTCAGTTCGTACTGTAAAGCGTTCTGTTAAGTCAGATAACGAACGAGACCCTCATCTCTATTTGCTACCCCGTTCTCCGGAACGGGCGCACTATAGAGAGACCGCTGGTGTGAAACCAGAGGAAGGCGAGGGCAACGACAGGTCAGTATGCCCCGAATGTCTTGGGCTACACGCGCGCTACAAAGGACAGGACAATGGGATGCTAGGCCGAGAGGCATTCACGCTAACCCGAAACCTGTTCATAGTTCGGATTGAGGGCTGTAACTCGCCCTCATGAAGCTGGATTCCGTAGTAATCGTGTTTCAATATAGCACGGTGAATATGCCCCTGCTCCTTGCACACACCGCCCGTCAAACCATCTTAGTTGGGGGTGGGTGAGGCTGCGCTTTATGGCGTATTCGAGCCTGCCTTCGACAAGGAGGGTTAAGTCGTAACAAGGTATCTGTAGGGGAACCTGCAGATG
>AACY021814404.2.887 Archaea;Euryarchaeota;Thermoplasmata;Thermoplasmatales;Marine Group II;marine metagenome cluster_10
GGGAAGACCGGTGCCAGCCGCCGCGGTAATACCGGCAGCTCAAGTGGTCGTCGCTTTTATTGGGCCTAAAACGTCCGTAGCCTGTTTGGTAAATCTGTGGGTAAATCAACCTGCTTAACGGGTTGAATTCTGCAGAGACTGCCAGACTAGGGACCGGGAGAGGTGTGGGGTACTCGAGGGGTAGGGGTAAAATCCTGTCATCCTTCGAGGACCACCAGTTGCGAAGGCGCCACACTGGAACGGATCCGACGGTCAGGGACGAAGCCTAGGGGCACGAACCGGATTAGATACCCGGGTAGTCCTAGGTGTAAACGCTGTGAACTTGGTGTCGGGGGTCCGCAAGGGGTCCCCGGTGCCGGAGTGAAGATGTTAAGTTCACTGCCTGGGGAGTACGGTCGCAAGGCTGAAACTTAAAGGAATTGGCGGGGGAGCACTGCAACGGGAGGAGCGTGCGGTTTAATTGGATTCAACGCCGGAAAACTCACCAGGGCCGACTGTTAGATGAAGACCAGCGTAATGAGCTTGTCGGATTTTCAGAGAGGTGGTGCATGGCCGTCGTCAGTTCGTACTGTAAAGCGTTCTGTTAAGTCAGATAACGAACGAGACCCTCATCTCTATTTGCAACCCGTCTCTCCGGAGGCGGCGCACTATAGAGAGACCGCTGGTGTGAAACCAGAGGAAGGCGAGGGCAACGACAGGTCAGTATGCCCCGAATGTCCTGGGCTACACGCGCGCTACAAAGGACGGGACAATGGGAAGCCAGGCCGAGAGGTCGAGCTACCCCGAAACCCGTTCATAGTTCGGATTGAGGGCTGTAACTCGCCCTCATGAAGCTGGATTCCGTAGTAATCGTGTTTCAATATAGCACGGTGAATATGCCCCTGCT
>AACY022721575.1.653 Archaea;Euryarchaeota;Thermoplasmata;Thermoplasmatales;Marine Group II;marine metagenome cluster_10
TGTTAAGTTCACTGCCTGGGGAGTACGGTCGCAAGGCTGAAACTTAAAGGAATTGGCGGGGGAGCACTGCAACGGGAGGAGCGTGCGGTTTAATTGGATTCAACGCCGGAAAACTCACCAAGGCCGACTGTTAGATGAAGATCAGCGTAATGAGCTTATCGGATTTTCAGAGAGGTGGTGCATGGCCGTCGTCAGTTCGTACTGTAAAGCGTTCTGTTAAGTCAGATAACGAACGAGACCCTCATCTTTATTTGCTACCCCATTCCCCGGAATGGGCGCACTATAGAGAGACCGCTGGTGTGAAACCAGAGGAAGGCGAGGGCAACGACAGGTCAGTATGCCCCGAATGTCTTGGGCTACACGCGCGCTACAAAGGACAGGACAATGGGATGCTAGGCCGAGAGGCATTCACGCTAACCCGAAACCTGTTCATAGTTCGGATTGAGGGCTGTAACTCGCCCTCATGAAGCTGGATTCCGTAGTAATCGTGTTTCAATATAGCACGGTGAATATGCCCCTGCTCCTTGCACACACCGCCCGTCAAACCATCTTAGTTGGGGGTGGGTGAGGCTGCGCTTCATGGCGTATTCGAGCCTGCCTTCGACAAGGAGGGTTAAGTCGTAACAAGGTATCTGTAGGGGAACCTGCAGATG
>AACY022030643.25.822 Archaea;Euryarchaeota;Thermoplasmata;Thermoplasmatales;Marine Group II;marine metagenome cluster_10
TGCGAAGGCGCCACACTGGAACGGATTCGACGGTCAGGGACGAAGCCTAGGGGCACGAACCGGATTAGATACCCGGGTAGTCCTAGGTGTAAACGCTGTGAACTTGGTGTCGGGGATCCGTCATGGGTCCCCGGTGCCGGAGTGAAGATGTTAAGTTCACTGCCTGGGGAGTACGGTCGCAAGGCTGAAACTTAAAGGAATTGGCGGGGGAGCACTGCAACGGGAGGAGCGTGCGGTTTAATTGGATTCAACGCCGGAAAACTCACCAGGGCCGACTGTTAGATGAAGACCAGTGTAACGAACTTGTCGGATTTTCAGAGAGGTGGTGCATGGCCGTCGTCAGTTCGTACTGTAAAGCGTTCTGTTAAGTCAGATAACGAACGAGACCCTCATCTCTATTTGCTACCTGTCTCTCCGGAGATAGCGCACTATAGAGAGACCGCTGGTGTTAAACCAGAGGAAGGCGAGGGCAACGACAGGTCAGTATGCCCCGAATGTCCTGGGCTACACGCGCGCTACAAAGGACGGGACAATGGGAAGCCAGGCCGAGAGGCCGAGCTAACCCGAAACCCGTTCGTAGTTCGGATTGAGGGCTGTAACTCGCCCTCATGAAGCTGGATTCCGTAGTAATCGTGTTTCAAAATAGCACGGTGAATATGCCCCTGCTCCTTGCACACACCGCCCGTCAAACCATCTTAGTTGGGGGTGGGTGAGGCTGCGCTTCATGGCGTATTCGAGCCTGCCTTCGACAAGGAGGGTTAAGTCGTAACAAGGTATCTGTAGGGGAACCTGCAGATG
>AACY024021430.454.1105 Archaea;Euryarchaeota;Thermoplasmata;Thermoplasmatales;Marine Group II;marine metagenome cluster_10
GTTAAGTTCACTGCCTGGGGAGTACGGTCGCAAGGCTGAAACTTAAAGGAATTGGCGGGGGAGCACTGCAACGGGAGGAGCGTGCGGTTTAATTGGATTCAACGCCGGAAAACTCACCAAGGCCGACTGTTAGATGAAGATCAGCGTAATGAGCTTATCGGATTTTCAGAGAGGTGGTGCATGGCCGTCGTCAGTTCGTACTGTAAAGCGTTCTGTTAAGTCAGATAACGAACGAGACCCTCATCTTTATTTGCTACCCCATTCCCCGGAATGGGCGCACTATAGAGAGACCGCTGGTGTGAAACCAGAGGAAGGCGAGGGCAACGACAGGTCAGTATGCCCCGAATGTCTTGGGCTACACGCGCGCTACAAAGGACAGGACAATGGGATGCTAGGCCGAGAGGCATTCACGCTAACCCGAAACCTGTTCATAGTTCGGATTGAGGGCTGTAACTCGCCCTCATGAAGCTGGATTCCGTAGTAATCGTGTTTCAATATAGCACGGTGAATATGCCCCTGCTCCTTGCACACACCGCCCGTCAAACCATCTTAGTTGGGGGTGGGTGAGGCTGCGCTTTATGGCGTATTCGAGCCTGCCTTCGACAAGGAGGGTTAAGTCGTAACAAGGTATCTGTAGGGGAACCTGCAGATG
>AF424533.1.990 Archaea;Euryarchaeota;Thermoplasmata;Thermoplasmatales;Marine Group II;uncultured euryarchaeote cluster_10
CAGCAGCCGCGGTAATACCGGCAGCTCGAGTGGTCGTCGCTTTTATAGGGCCTAAAACGTCCGTAGCCGGTTTGGTAAATCTGTGGGTAAATCAACTAGCTTAACTAGTTGAATTCTGCAGAGACTGCCAGACTAGGAACCGGGAGAGGTGTGGGGTACTCAAGGGGTAGGGGTAAAATCCTGTCATCCTTTGAGGACCACCAGTTGCGAAGGCGCCACACTGGAACGGATTCGACGGTCAGGGACGAAGCCTAGGGGCACGAACCGGATTAGATACCCGGGTAGTCCTAGGTGTAAACGCTGTGAACTTGGTGTCGGGAGTCCGCAATGGGCCCCCGGTGCCGGAGTGAAAGGATGTTAAGTTCACTGCCTGGGGAGTACGGTCGCAAGGCTGAAACTTAAAGGAATTGGCGGGGGAGCACTGCAACGCGAGGAGCGTGCGGTTTAATTGGATTCAACGCCGGAAAACTCACCATGGCCGACTGTTAGATGAAGACCAGCGTAATGAGCTTGTCGGATTTTCAGAGAGGTGGTGCATGGCCGTCGTCAGTTCGTACTGTAAAGCGTTCTGTTAAGTCAGATAACGAACGAGACCCTCATCTTTATTTGGTACCCTTTTCTCCGGAGGAGGCGCACCATAGAGAGACCGCTGGTGCTAAACCAGAGGAAGGCGAGGGCAACGACAGGTCAGTATGCCCCGAATGTCATGGGCTACACGCGCGGTACAAAGGACGGGACAATGGGAAGCCAGATCGAGAGATCGAGCTAACCCGAAAACCCGTTCATAGTTCGGATTGTGGGCTGTAACTCGCCCACATGAAGCTGGATTGCGTAGTAATCGTGTTTCAACATAGCACGGTGAATATGCCCCTGCTCCTTGCACACACCGCCCGTCAAACCATCTTAGTTGGGGGTGGGTGAGGCTGCGCTTTATGGCGTATTCGAGCCTGTCTTTGACAAGGAGGGTTAAGTCGTAACAAGGTAACCGTA
>AY016006.1.742 Archaea;Euryarchaeota;Thermoplasmata;Thermoplasmatales;Marine Group II;uncultured marine euryarchaeote dh148-W23 cluster_10
CTGTATCCTAGAGGCCACTTGTTGCGAAGGCGTCTAACTGAACGGATCGACGTTCAGGGACGAAGCCTGGGGCACGAACCGGATTAGATACCCGGTTAGTCCCAGGTTGTAAACGCTGTGATTTGTGTGTGGGTCCGCAAAGGGCCCCATGTGCCGGAGTGAAGATGTTAAATCCACTCCTGGGGAGTACGGTCGCAAGGCTGAAACTTAAAGGAATTGGCGGGGGGAGCACTGCAACGGGAGGAGCTGCGGTTTAATTGGATTCAACGCCGGAAAATTCACCAAGGCCGACTGTTATATGAAGACCAGCGTAATGAGCTTGTCGGATTTTCAGAGAGGTGGTGCATGNCCGTCGTCAGTTCGTACTGTAAAGCGTTCTGTTAAGTCAGATAACGAACGAGACCCGCATCCTTATTTGCCACCCTTTTCTCCGGAAAAGGCGCACCATAGGGAGACCGCTGGTGTTAAATCAGAGGAAGGCGCGGGCAACGACAGGTCAGTATGCCCCGAATGTCTTGGGCTACACGCGCGCTACAAAGGACAGGACAATGGGAAGCCACGCCGAAAGGCGGCGCTACCCCGAAACCTGTTCGTAGTTCGGATCGAGGGCTGTAACTCGCCCTCGTGAAGCTGGATTCCGTAGTAATCGTGTTTCAACATAGCACGGTGAATATGCCCCTGCTCCTTGCACACACCGCCCGTCAAACCATCTTAGTTGGGGGTGGGTGAGGCTACGTTTTAA
>CEOM01028451.1.569 Archaea;Euryarchaeota;Thermoplasmata;Thermoplasmatales;Marine Group II;marine metagenome cluster_10
CACGAACCGGATTAGATACCCGGGTAGTCCTAGGTGTAAACGCTGTGAACTTGGTGTCGGGGATCCGTAATGGGTTCTCGGTGCCGGAGTGAAGATGTTAAGTTCACTGCCTGGGGAGTACGGTCGCAAGGCTGAAACTTAAAGGAATTGGCGGGGGAGCACCGCAACGGGAGGAGCGTGCGGTTTAATTGGATTCAACGCCGGAAAACTCACCAAGGCCGACTGTTAGATGAAGATCAGCGTAATGAGCTTATCGGATTTTCAGAGAGGTGGTGCATGGCCGTCGTCAGTTCGTACTGTAAAGCGTTCTGTTAAGTCAGATAACGAACGAGACCCTCATCTTTATTTGCTACCCCATTCCCCGGAATGGGCGCACTATAGAGAGACCGCTGGTGTGAAACCAGAGGAAGGCGAGGGCAACGACAGGTCAGTATGCCCCGAATGTCTTGGGCTACACGCGCGCTACAAAGGACAGGACAATGGGATGCTAGGCCGAGAGGCATTCACGCTAACCCGAAACCTGTTCATAGTTCGGATTGAGGGCTGTAACTCGCCCTCATGAAGCTGGA
>CEQP01013874.1.1025 Archaea;Euryarchaeota;Thermoplasmata;Thermoplasmatales;Marine Group II;marine metagenome cluster_10
GCAGCAGGCGCGAAAACTTCACACTGCAGGAAACTGTGATGAGGGAACTCCAAGTGACTGCACAATGTGTAGCCTTTTCTTGAATCTTAATAGTTCTTGGAATAAGGGCTGGGAAAGACCGGTGCCAGCCGCCGCGGTAATACCGGCAGCTCAAGTGGTCGTCGCTTTTATTGGGCCTAAAACGTCCGTAGCCTGTTTGGTAAATCTGTGGGTAAATCAACGAGCTCAACTCGTTGAATTCTGCAGAGACTGCCAGACTAGGGACCGGGAGAGGTATGAGGTACTCTGGGGGTAGGGGTAAAATCCTGTCATCCTCAGAGGACCACCTGTTGCGAAGGCGTCATACTGGAACGGATCCGACGGTCAGGGACGAAGCCTAGGGGCACGAACCGGATTAGATACCCGGGTAGTCCTAGGTGTAAACGCTGTGGATTTGGTGTGTGGGGTCCGCAATGGGCCCCATGTGCCGGAGTGAAGATGTTAAATCCACTGCCTGGGGAGTACGGTCGCAAGGCTGAAACTTAAAGGAATTGGCGGGGGAGCACTGCAACGGGAGGAGCGTGCGGTTTAATTGGATTCAACGCCGGAAAACTCACCAAGGCCGACGGACATATGAAGATCAGCGTAACGAGCTTATCGGATTGTTCGAGAGGTGGTGCATGGCCGTCGTCAGTTCGTACTGTAAAGCGTTCTGTTAAGTCAGATAACGAACGAGACCCGCATCCTTATTTGCGACCCTCATGTCCGCATGAGGCGCACCATAGGGAGACCGCTGGTGTGAAACCAGAGGAAGGCGCGGGCAACGACAGGTCAGTATGCCCCGAATGTCTTGGGCTACACGCGCGCTACAAAGGACAGGACAATGGGAAGCCACGCCGAGAGGCGGCGCTACCCCGAAACCTGTTCATAGTTCGGATCGAGGGCTGTAACTCGCCCTCGTGAAGCTGGATTCCGTAGTAATCGTGTTTCAACATAGCACGGTGAATATGCCCCTGCTCCTTGCACACACCGCCCGTCAAACCATC
>CERS01017196.1.634 Archaea;Euryarchaeota;Thermoplasmata;Thermoplasmatales;Marine Group II;marine metagenome cluster_10
CGAACCGGATTAGATACCCGGGTAGTCCTAGGTGTAAACGCTGTGGATTTGGTGTGTGGGGTCCGCAATGGGCCCCATGTGCCGGAGTGAAGATGTTAAATCCACTGCCTGGGGAGTACGGTCGCAAGGCTGAAACTTAAAGGAATTGGCGGGGGAGCACCGCAACGGGAGGAGCGTGCGGTTTAATTGGATTCAACGCCGGAAAACTCACCAAGGCCGACTGTTAGATGAAGATCAGCGTAACGAGCTTATCGGATTATCAGAGAGGTGGTGCATGGCCGTCGTCAGTTCGTACTGTAAAGCGTTCTGTTAAGTCAGATAACGAACGAGACCCGCATCCCTATTTGCGACCCTCATGTCCGCATGAGGCGCACCATAGGGAGATCGCTGGTGTGAAACCAGATGAGAGCGCGGGCAACGACAGGTCAGTATGCCCCGAATGTCTTGGGCTACACGCGCGCTACAAAGGACAGGACAATGGGAAGCCACGCCGAGAGGCGGCGCTACCCCGAAACCTGTTCATAGTTCGGATCGAGGGCTGTAACTCGCCCTCGTGAAGCTGGATTCCGTAGTAATCGTGTTTCAACATAGCACGGTGAATATGCCCCTGCTCCTTGCACACACCGCCCGTCAA
>CESV01009767.1.942 Archaea;Euryarchaeota;Thermoplasmata;Thermoplasmatales;Marine Group II;marine metagenome cluster_10
CAGGCGCGAAAACTTCACACTGCAGGAAACTGTGATGAGGGAACTCCTAGTGCATGCACTATGTGTATGTAGATCCTACTCTTAACAAGTAGAGGGAAAGGGCTGGGAAAGACCGGTGCCAGCCGCCGCGGTAATACCGGCAGCTCAAGTGGTCGTCGCTTTTATTGGGCCTAAAACGTCCGTAGCCTGTTTGGTAAATCTGTGGGTAAATCAACCAGCTTAACTGGTTGAATTCTGCAGAGACTGCCAGACTAGGGACCGGGAGAGGTGTGGGGTACTCTAGGGGTAGGGGTAAAATCCTGTCATCCTTAGAGGACCACCAGTTGCGAAGGCGCCACACTGGAACGGATTCGACGGTCAGGGACGAAGCCTAGGGGCACGAACCGGATTAGATACCCGGGTAGTCCTAGGTGTAAACGCTGTGAACTTGGTGTCGGGGATCCGTCATGGGTCCCCGGTGCCGGAGTGAAGATGTTAAGTTCACTGCCTGGGGAGTACGGTCGCAAGGCTGAAACTTAAAGGAATTGGCGGGGGAGCACTGCAACGGGAGGAGCGTGCGGTTTAATTGGATTCAACGCCGGAAAACTCACCAGGGCCGACTGTTAGATGAAGACCAGCGTAACGAGCTTGTCGGATTTTCAGAGAGGTGGTGCATGGCCGTCGTCAGTTCGTACTGTAAAGCGTCTGTTAAGTCAGATAACGAACGAGACCCTCATCTCTATTTGCTACCTGTCTCTCCGGAGACAGCGCACTATAGAGAGACCGCTGGTGTTAAACCAGAGGAAGGCGAGGGCAACGACAGGTCAGTATGCCCCGAATGTCCTGGGCTACACGCGCGCTACAAAGGACGGGACAATGGGAAGCTAGACCGAGAGGTCGCGCTAACCCGAAACCCGTTCATAGTTCGGATTGAGGGCTGTAACTCGCCCTCATGAAGCTGGA
>CESB01021032.1.571 Archaea;Euryarchaeota;Thermoplasmata;Thermoplasmatales;Marine Group II;marine metagenome cluster_10
CACGAACCGGATTAGATACCCGGGTAGTCCTAGGTGTAAACGCTGTGAACTTGGTGTCGGGAGTCCGCAATGGGCCCCCGGTGCCGGAGTGAAGATGTTAAGTTCACTGCCTGGGGAGTACGGTCGCAAGGCTGAAACTTAAAGGAATTGGCGGGGGAGCACCGCAACGGGAGGAGCGTGCGGTTTAATTGGATTCAACGCCGGAAAACTCACCAGGGCCGACTGTTATATGAAGACCAGCGTAATGAGCTTGTCGGATTTTCAGAGAGGTGGTGCATGGCCGTCGTCAGTTCGTACTGTAAAGCGTTCTGTTAAGTCAGATAACGAACGAGACCCTCATCTCTATTTGCAACCTGTCTCTCCGGAGGCGGCGCACTATAGAGAGACCGCTGGTGTGAAACCAGAGGAAGGCGAGGGCAACGACAGGTCAGTATGCCCCGAATGTCCTGGGCTACACGCGCGCTACAAAGGACGGGACAATGGGAAGCTAGGCCGAGAGGCCACGCTAACCCGAAACCCGTTCATAGTTCGGATTGAGGGCTGTAACTCGCCCTCATGAAGCTGGATTCCG
>CEQI01014456.1.726 Archaea;Euryarchaeota;Thermoplasmata;Thermoplasmatales;Marine Group II;marine metagenome cluster_10
AAGGGCTGGGAAAGACCGGTGCCAGCCGCCGCGGTAATACCGGCAGCTCAAGTGGTCGTCGCTTTTATTGGGCCTAAAACGTCCGTAGCCTGTTTGGTAAATCTGTGGGTAAATCAACCAGCTTAACTGGTTGAATTCTGCAGAGACTGCCAGACTAGGGACCGGGAGAGGTGTGGGGTACTCTAGGGGTAGGGGTAAAATCCTGTCATCCTTAGAGGACCACCAGTTGCGAAGGCGCCACACTGGAACGGATCCGACGGTCAGGGACGAAGCCTAGGGGCACGAACCGGATTAGATACCCGGGTAGTCCTAGGTGTAAACGCTGTGAACTTGGTGTCGGGGATCCGTAATGGGTTCTCGGTGCCGGAGTGAAGATGTTAAGTTCACTGCCTGGGGAGTACGGTCGCAAGGCTGAAACTTAAAGGAATTGGCGGGGGAGCACCGCAACGGGAGGAGCGTGCGGTTTAATTGGATTCAACGCCGGAAAACTCACCAAGGCCGACTGTTAGATGAAGATCAGCGTAATGAGCTTATCGGATTTTCAGAGAGGTGGTGCATGGCCGTCGTCAGTTCGTACTGTAAAGCGTTCTGTTAAGTCAGATAACGAACGAGACCCTCATCTTTATTTGCTACCCCATTCCCCGGAATGGGCGCACTATAGAGAGACCGCTGGTGTGAAACCAGAGGAAGGCGAGGGCAACGACAGGTCAGTATGCCCCGAATGTC
>CEQL01022745.1.962 Archaea;Euryarchaeota;Thermoplasmata;Thermoplasmatales;Marine Group II;marine metagenome cluster_10
TGAGACACGAATCCAGACCCTACGGGGTGCAGCAGGCGCGAAAACTTCACACTGCAGGAAACTGTGATGAGGGAACTCCTAGTGCATGCACTATGTGTATGTAGATCCTACTCTTAACAAGTAGAGGGAAAGGGCTGGGAAAGACCGGTGCCAGCCGCCGCGGTAATACCGGCAGCTCAAGTGGTCGTCGCTTTTATTGGGCCTAAAACGTCCGTAGCCTGTTTGGTAAATCTGTGGGTAAATCAACCAGCTTAACTGGTTGAATTCTGCAGAGACTGCCAGACTAGGGACCGGGAGAGGTGTGGGGTACTCTAGGGGTAGGGGTAAAATCCTGTCATCCTTAGAGGACCACCAGTTGCGAAGGCGCCACACTGGAACGGATCCGACGGTCAGGGACGAAGCCTAGGGGCACGAACCGGATTAGATACCCGGGTAGTCCTAGGTGTAAACGCTGTGAACTTGGTGTCGGGGATCCGTAATGGGTTCTCGGTGCCGGAGTGAAGATGTTAAGTTCACTGCCTGGGGAGTACGGTCGCAAGGCTGAAACTTAAAGGAATTGGCGGGGGAGCACCGCAACGGGAGGAGCGTGCGGTTTAATTGGATTCAACGCCGGAAAACTCACCAGGGCCGACTGTTATATGAAGACCAGTGTGATGAACTTGTCGGATTTTCAGAGAGGTGGTGCATGGCCGTCGTCAGTTCGTACTGTAAAGCGTTCTGTTAAGTCAGATAACGAACGAGACCCTCATCTTTATTTGCTACCCCATTCCCCGGAATGGGCGCACTATAGAGAGACCGCTGGTGTGAAACCAGAGGAAGGCGAGGGCAACGACAGGTCAGTATGCCCCGAATGTCCTGGGCTACACGCGCGCTACAAAGGACGGGACAATGGGAAGCTAGGCCGAGAGGCCACGCTAACCCGAAACCCGTTCATAGTTCGGATTGAGGGCTGTAACTCGCCC
>CETG01014381.1.778 Archaea;Euryarchaeota;Thermoplasmata;Thermoplasmatales;Marine Group II;marine metagenome cluster_10
GTCGTCGCTTTTATTGGGCCTAAAACGTCCGTAGCCTGTTTGGTAAATCTGTGGGTAAATCAACGAGCTTAACTCGTTGAATTCTGCAGAGACTGCCAGACTAGGGACCGGGAGAGGTATGAGGTACTCTGGGGGTAGGGGTAAAATCCTGTCATCCTCAGAGGACCACCTGTTGCGAAGGCGTCATACTGGAACGGATCCGACGGTCAGGGACGAAGCCTAGGGGCACGAACCGGATTAGATACCCGGGTAGTCCTAGGTGTAAACGCTGTGGATTTGGTGTGTGGGGTCCGCAATGGGCCCCATGTGCCGGAGTGAAGATGTTAAATCCACTGCCTGGGGAGTACGGTCGCAAGGCTGAAACTTAAAGGAATTGGCGGGGGAGCACTGCAACGGGAGGAGCGTGCGGTTTAATTGGATTCAACGCCGGAAAACTCACCAAGGCCGACTGTTAGATGAAGATCAGCGTAACGAGCTTATCGGATTATCAGAGAGGTGGTGCATGGCCGTCGTCAGTTCGTACTGTAAAGCGTTCTGTTAAGTCAGATAACGAACGAGACCCGCATCCTTATTTGCGACCCTCATGTCCGCATGAGGCGCACCATAGGGAGACCGCTGGTGTGAAACCAGAGGAAGGCGCGGGCAACGACAGGTCAGTATGCCCCGAATGTCTTGGGCTACACGCGCGCTACAAAGGACAGGACAATGGGATGCTAGGCCGAGAGGCATTCACGCTAACCCGAAACCTGTTCATAGTTCGGATTGAGGGCTGTAACTC
>CETL01011790.1.845 Archaea;Euryarchaeota;Thermoplasmata;Thermoplasmatales;Marine Group II;marine metagenome cluster_10
GCCTAAAACGTCCGTAGCCTGTTTGGTAAATCTGTGGGTAAATCAACGAGCTTAACTCGTTGAATTCTGCAGAGACTGCCAGACTAGGGACCGGGAGAGGTGTGAGGTACTCTGGGGGTAGGGGTAAAATCCTGTCATCCTCAGAGGACCACCTGTTGCGAAGGCGTCACACTGGAACGGATCCGACGGTCAGGGACGAAGCCTAGGGGCACGAACCGGATTAGATACCCGGGTAGTCCTAGGTGTAAACGCTGTGGATTTGGTGTGTGGGGTCCGCAATGGGCCCCATGTGCCGGAGTGAAGATGTTAAATCCACTGCCTGGGGAGTACGGTCGCAAGGCTGAAACTTAAAGGAATTGGCGGGGGAGCACCGCAACGGGAGGAGCGTGCGGTTTAATTGGATTCAACGCCGGAAAACTCACCAAGGCCGACTGTTATATGAAGATCAGCGTAATGAGCTTGTCGGATTATCAGAGAGGTGGTGCATGGCCGTCGTCAGTTCGTACTGTAAAGCGTTCTGTTAAGTCAGATAACGAACGAGACCCGCATCCTTATTTGCGACCCTCATGTCCGCATGAGGCGCACTATAGGGAGACCGCTGGTGTGAAACCAGAGGAAGGCGCGGGCAACGACAGGTCAGTATGCCCCGAATGTCTTGGGCTACACGCGCGCTACAAAGGACAGGACAATGGGAAGCCACGCCGAGAGGCGGCGCTACCCCGAAACCTGTTCATAGTTCGGATCGAGGGCTGTAACTCGCCCTCGTGAAGCTGGATTCCGTAGTAATCGTGTTTCAACATAGCACGGTGAATATGCCCCTGCTCCTTGCACACACCGCCCGTCAA
>CEUB01030277.1.614 Archaea;Euryarchaeota;Thermoplasmata;Thermoplasmatales;Marine Group II;marine metagenome cluster_10
CTGGTTGAATTCTGCAGAGACTGCCAGACTAGGGACCGGGAGAGGTGTGGGGTACTCTAGGGGTAGGGGTAAAATCCTGTCATCCTTAGAGGACCACCAGTTGCGAAGGCGCCACACTGGAACGGATCCGACGGTCAGGGACGAAACCTAGGGGCACGAACCGGATTAGATACCCGGGTAGTCCTAGGTGTAAACGCTGTGAACTTGGTGTCGGGGATCCGTCATGGGTCCCCGGTGCCGGAGTGAAGATGTTAAGTTCACTGCCTGGGGAGTACGGTCGCAAGGCTGAAACTTAAAGGAATTGGCGGGGGAGCACTGCAACGGGAGGAGCGTGCGGTTTAATTGGATTCAACGCCGGAAAACTCACCAAGGCCGACTATTAGATGAAGATCAGCGTAATGAGCTTATCGGATTTTTAGAGAGGTGGTGCATGGCCGTCGTCAGTTCGTACTGTAAAGCGTTCTTGTTAAGTCAGATAACGAACGAGACCCTCATCTCTATTTGCTACCTGGTTCTCCGGAACTGGCGCACTATAGAGAGACCGCTGGTGTGAAACCAGAGGAAGGTGAGGGCAACGACAGGTCAGTATGCCCCGAATGTCTTGGGCTACACGC
>CEWB01011109.1.584 Archaea;Euryarchaeota;Thermoplasmata;Thermoplasmatales;Marine Group II;marine metagenome cluster_10
AACCGGATTAGATACCCGGGTAGTCCTAGGTGTAAACGCTGTGGATTTGGTGTGTGGGGTCCGCAATGGGCCCCATGTGCCGGAGTGAAGATGTTAAATCCACTGCCTGGGGAGTACGGTCGCAAGGCTGAAACTTAAAGGAATTGGCGGGGGAGCACCGCAACGGGAGGAGCGTGCGGTTTAATTGGATTCAACGCCGGAAAACTCACCAAGGCCGACTGTTAGATGAAGATCAGCGTAACGAGCTTATCGGATTATCAGAGAGGTGGTGCATGGCCGTCGTCAGTTCGTACTGTAAAGCGTTCTGTTAAGTCAGATAACGAACGAGACCCGCATCCCTATTTGCGACCCTCATGTCCGCATGAGGCGCACCATAGGGAGATCGCTGGTGTGAAACCAGATGAGAGCGCGGGCAACGACAGGTCAGTATGCCCCGAATGTCTTGGGCTACACGCGCGCTACAAAGGACAGGACAATGGGAAGCCACGCCGAGAGGCGGCGCTACCCCGAAACCTGTTCGTAGTTCGGATCGAGGGCTGTAACTCGCCCTCGTGAAGCTGGATTCCGTAGTAATCGTGTTTCAA
>CEUT01099678.1.639 Archaea;Euryarchaeota;Thermoplasmata;Thermoplasmatales;Marine Group II;marine metagenome cluster_10
ATTCTGCGAGCACGGCCAGACTTGGGACCGGGAGAGGTGTGGGGTACGCTCAGGGTAGGGGTAAAATCCTGTCATCCTGAGCGGACCACCTGTTGCGAAGGCGCCACACTAGAACGGATCCGACGGTCAGGGACGAAGCCTAGGGGCACGAACCGGATTAGATACCCGGGTAGTCCTAGGTGTAAACGCTGTGGACTTGGTGTTGGGGACTCTCCGAGATTCCTCAGTGCCGAAGCGAAGGTGATAAGTCCACTGCCTGGGGAGTACGGTCGCAAGGCTGAAACTTAAAGGAATTGGCGGGGGAGCACTGCAACGGGAGGAGCGTGCGGTTTAATTGGATTCAACGCCGGAAAACTCACCAGGGCCGACTGTTAGATGAAGACCAGTGTGATGAACTTGTCGGATTTTCAGAGAGGTGGTGCATGGCCGTCGTCAGTTCGTACTGTAAAGCGTTCTGTTAAGTCAGATAACGAACGAGACCCTCATCTCTATTTGCTACCTGTCTCTCCGGAGACAGCGCACTATAGAGAGACCGCTGGTGTTAAACCAGAGGAAGGCGAGGGCAACGACAGGTCAGTATGCCCCGAATGTCCTGGGCTACACGCGCGCTACAAAGGACGGGACAATGGGAAGCCAGGC
>CEVG01026221.1.635 Archaea;Euryarchaeota;Thermoplasmata;Thermoplasmatales;Marine Group II;marine metagenome cluster_10
TTGAATTCTGCAGAGACTGCCAGACTAGGGACCGGGAGAGGTGTGGGGTACTCTAGGGGTAGGGGTAAAATCCTGTCATCCTTAGAGGACCACCAGTTGCGAAGGCGCCACACTGGAACGGATCCGACGGTCAGGGACGAAGCCTAGGGGCACGAACCGGATTAGATACCCGGGTAGTCCTAGGTGTAAACGCTGTGAACTTGGTGTCGGGGATCCGTAATGGGTTCTCGGTGCCGGAGTGAAGATGTTAAGTTCACTGCCTGGGGAGTACGGTCGCAAGGCTGAAACTTAAAGGAATTGGCGGGGGAGCACTGCAACGGGAGGAGCGTGCGGTTTAATTGGATTCAACGCCGGAAAACTCACCAAGGCCGACTGTTAGATGAAGACCAGCGTAATGAGCTTGTCGGATTTTCAGAGAGGTGGTGCATGGCCGTCGTCAGTTCGTACTGTAAAGCGTTCTGTTAAGTCAGATAACGAACGAGACCCGCATCTCTATTTGCCACCCTCATGTCCGCATGAGGCGCACCATAGAGAGACCGCTGGTGTGAAACCAGAGGAAGGCGCGGGCAACGACAGGTCAGTATGCCCCGAATGTCTTGGGCTACACGCGCGCTACAAAGGACAGGACAATGGGA
>CEUJ01025668.1.670 Archaea;Euryarchaeota;Thermoplasmata;Thermoplasmatales;Marine Group II;marine metagenome cluster_10
GCCTAAAACGTCCGTAGCCTGTTTGGTAAATCTGTGGGTAAATCAACCAGCTTAACTGGTTGAATTCTGCAGAGACTGCCAGACTAGGGACCGGGAGAGGTGTGGGGTACTCTAGGGGTAGGGGTAAAATCCTGTCATCCTTAGAGGACCACCAGTTGCGAAGGCGCCACACTGGAACGGATTCGACGGTCAGGGACGAAGCCTAGGGGCACGAACCGGATTAGATACCCGGGTAGTCCTAGGTGTAAACGCTGTGAACTTGGTGTCGGGGATCCGTCATGGGTCCCCGGTGCCGGAGTGAAGATGTTAAGTTCACTGCCTGGGGAGTACGGTCGCAAGGCTGAAACTTAAAGGAATTGGCGGGGGAGCACTGCAACGGGAGGAGCGTGCGGTTTAATTGGATTCAACGCCGGAAAACTCACCAGGGCCGACTGTTAGATGAAGACCAGTGTAACGAACTTGTCGGATTTTCAGAGAGGTGGTGCATGGCCGTCGTCAGTTCGTACTGTAAAGCGTTCTGTTAAGTCAGATAACGAACGAGACCCTCATCTCTATTTGCTACCTGTCTCTCCGGAGACAGCGCACTATAGAGAGACCGCTGGTGTTAAACCAGAGGAAGGCGAGGGCAACGACAGGTCAGTATGCCCCGAATGTCCTGGGCTACACGCGC
>CEWG01031039.1.670 Archaea;Euryarchaeota;Thermoplasmata;Thermoplasmatales;Marine Group II;marine metagenome cluster_10
GCCTAAAACGTCCGTAGCCTGTTTGGTAAATCTGTGGGTAAATCAACCAGCTTAACTGGTTGAATTCTGCAGAGACTGCCAGACTAGGGACCGGGAGAGGTGTGGGGTACTCTAGGGGTAGGGGTAAAATCCTGTCATCCTTAGAGGACCACCAGTTGCGAAGGCGCCACACTGGAACGGATCCGACGGTCAGGGACGAAGCCTAGGGGCACGAACCGGATTAGATACCCGGGTAGTCCTAGGTGTAAACGCTGTGAACTTGGTGTCGGGGATCCGTCATGGGTCCCCGGTGCCGGAGTGAAGATGTTAAGTTCACTGCCTGGGGAGTACGGTCGCAAGGCTGAAACTTAAAGGAATTGGCGGGGGAGCACTGCAACGGGAGGAGCGTGCGGTTTAATTGGATTCAACGCCGGAAAACTCACCAGGGCCGACTGTTAGATGAAGACCAGTGTAACGAACTTGTCGGATTTTCAGAGAGGTGGTGCATGGCCGTCGTCAGTTCGTACTGTAAAGCGTTCTGTTAAGTCAGATAACGAACGAGACCCTCATCTCTATTTGCTACCTGTCTCTCCGGAGACAGCGCACTATAGAGAGACCGCTGGTGTTAAACCAGAGGAAGGCGAGGGCAACGACAGGTCAGTATGCCCCGAATGTCCTGGGCTACACGCGC
>CEUE01043349.1.636 Archaea;Euryarchaeota;Thermoplasmata;Thermoplasmatales;Marine Group II;marine metagenome cluster_10
CACGAACCGGATTAGATACCCGGGTAGTCCTAGGTGTAAACGCTGTGAACTTGGTGTCGGGAGTCCGCAATGGGCCCCCGGTGCCGGAGTGAAGATGTTAAGTTCACTGCCTGGGGAGTACGGTCGCAAGGCTGAAACTTAAAGGAATTGGCGGGGGAGCACTGCAACGGGAGGAGCGTGCGGTTTAATTGGATTCAACGCCGGAAAACTCACCAGGGCCGACTGTTATATGAAGACCAGCGTAATGAGCTTGTCGGATTTTCAGAGAGGTGGTGCATGGCCGTCGTCAGTTCGTACTGTAAAGCGTTCTGTTAAGTCAGATAACGAACGAGACCCTCATCTCTATTTGCTACCTGTCTCTCCGGAGGCGGCGCACTATAGAGAGACCGCTGGTGTTAAACCAGAGGAAGGCGAGGGCAACGACAGGTCAGTATGCCCCGAATGTCCTGGGCTACACGCGCGCTACAAAGGACGGGACAATGGGAAGCCAGGCCGAGAGGCCGAGCTAACCCGAAACCCGTTCATAGTTCGGATCGAGGGCTGTAACTCGCCCTCGTGAAGCTGGATTCCGTAGTAATCGTGTTTCAATATAGCACGGTGAATATGCCCCTGCTCCTTGCACACACCGCCCGTCAA
>DQ182469.1.798 Archaea;Euryarchaeota;Thermoplasmata;Thermoplasmatales;Marine Group II;uncultured archaeon cluster_10
CTGTGGGTAATAACCCGCTCAACGGGTTGAATTCTGCAGAGACTGCCAGACTAGGGACCGGGAGAGGTGTGGGGTACTCGAGGGGTAGAGGTAAAATTCTGTCATCCTTCGAGGACCACCAGTTGCGAAGGCGCCACACTGGAACGGATTCGACGGTCAGGGACGAAGCCTAGGAGCACGAACCGGATTAGATACCCGGGTAGTCCTAGGTGTAAACGCTGTGAACTTGGTGTCGGGGATCCGTAAGGGGTCCCCGGTGCCGGAGTGAAGATGTTAAGTTCACTGCCTGGGGAGTACGGTCGCAAGGCTGAAACTTAAAGGAATTGGCGGGGGAGCACTGCAACGGGAGGAGCGTGCGGTTTAATTGGATTCAACGCCGGAAAACTCACCAGGGCCGACTGTTATATGAAGACCAGCGTAACGAGCTTGTCGGATTTTCAGAGAGGTGGTGCATGGCCGTCGTCAGTTCGTACTGTAAAGCGTTCTGTTAAGTCAGATAACGAACGAGACCCTCATCTCTATTTGCTAACTGTCTCTCCGAAGGCGGTGCACTATAGAGAGACCGCTGGTGTGAAACCAGAGGAAGGCGAGGGCAACGACAGGTCAGTATGCCCCGAATGTCCTGGGCTACACGCGCGCTACAAAGGACGGGACAATGGGAGGCTAGGCCGAGAGGCCACGCTAACCCGAAACCCGTTCATAGTTCGGATTGAGGGCTGTAACTCGCCCTCATGAAGCTGGATTCCGTAGTAATCGTGTTTCAATATAGCACGGTGAATATGTCCCTGCTCCTTGCAC
>DQ186685.1.801 Archaea;Euryarchaeota;Thermoplasmata;Thermoplasmatales;Marine Group II;uncultured archaeon cluster_10
AATCTGGTGGGTAATCACCAGCTTAACTGGTTGAATTCTGCAGAGACTGCCAGACTCCCCTCAGGGAGAGGTGTGGGGTACTCTAGGGGTAGGGGTCTTTCCTGTCATCCTTAGAGGACCACCAGTTGCGAAGGCGCCACACTGGAACGGATCCGACGGTCAGGGACGAAGCCTAGGGGCACGAACCGGATTAGATACCCGGGTAGTCCTAGGTGTAAACGCTGTGAACTTGGTGTCGGGAGTCCGCAATGGGCCCCCGGTGCCGGAGTGAAGATGTTAAGTTCACTGCCTGGGGAGTACGGTCGCAAGGCTGAAACTTAAAGGAATTGGCGGGGGAGCACTGCAACGGGAGGAGCGTGCGGTTTAATTGGATTCAACGCCGGAAAACTCACCAGGGCCGACTGTTAGATGAAGACCAGTGTAACGAGCTTGTCGGATTTTCAGAGAGGTGGTGCATGGCCGTCGTCAGTTCGTACTGTAAAGCGTTCTGTTAAGTCAGATAACGAACGAGACCCGCATCTCTATTTGCCACCCTTTTCTCCGGAAAAGGCGCACTATAGAGAGACCGCTGGTGCGAAACCAGAGGAAGGCGCGGGCAACGACAGGTCAGTATGCCCCGAATGTTTTGGGCTACACGCGCGCTACAAAGGACAGGACAATGGGAAGCCAGGCCGAGAGGTCGAGCTAACCCGAAACCCGTTCATAGTTCGGATCGAGGGCTGTAACTCGCCCTCGTGAAGCTGGATTCCGTAGTAATCGTGTTTCAACATAGCACGGTGAATATGTCCCTGCTCCTTGCAC
>DQ186689.1.814 Archaea;Euryarchaeota;Thermoplasmata;Thermoplasmatales;Marine Group II;uncultured archaeon cluster_10
GCCCGTTTGGTATCTGTNGGGTAATCACCAGCTTAACTGGTTGAATTCTGCAGAGACTGCCAGACTAGGGACCGGGAGAGGTGTGGGGTACCCTAGGGGTAGGGGTAAAATCCTGTCATCCTTAGAGGACCACCAGTTGCGAAGGCGCCACACTGGAACGGATCCGACGGTCAGGGACGAAGCCTAGGGGCACGAACCGGATTAGATACCCGGGTAGTCCTAGGTGTAAACGCTGTGAACTTGGTGTCGGGGATCCGTAATGGGTCCTCGGTGCCGGAGTGAAGATGTTAAGTTCACTGCCTGGGGAGTACGGTCGCAAGGCTGAAACTTAAAGGAATTGGTGGGGGAGCACTGCAACGGGAGGAGCGTGCGGTTTAATTGGATTCAACGCCGGAAAACTCACCAAGGCCGACTGTTAGATGAAGATCAGCGTAATGAGCTTATCGGATTTTCAGAGAGGTGGTGCATGGCCGTCGTCAGTTCGTACTGTAAAGCGTTCTGTTAAGTCAGATAACGAACGAGACCCTCATCTTTATTTGCTACCCCATTCCCCGGAATGGGCGCACTATAGAGAGACCGCTGGTGTGAAACCAGAGGAAGGCGAGGGCAACGACAGGTCAGTATGCCCCGAATGTCTTGGGCTACACGCGCGCTACAAAGGACAGGACAATGGGATGCTAGGCCGAGAGGCATTCACGCTAACCCGAAACCTGTTCATAGTTCGGATTGAGGGCTGTAACTCGCCCTCATGAAGCTGGATTCCGTAGTAATCGTGTTTCAATATAGCACGGTGAATATGTCCCTGCTCCTTGCA
>DQ186693.1.804 Archaea;Euryarchaeota;Thermoplasmata;Thermoplasmatales;Marine Group II;uncultured archaeon cluster_10
AATCTGTGGGGTAATCCACCCGCTTCACGGGTTGAATTCTGCAGAAGACTGCCAGACTAGGGACCGGGAGAGGTGTGGGGTACTCGAGGGGTAGAGGTAAAATTCTGTCATCCTTCGAGGACCACCAGTTGCGAAGGCGCCACACTGGAACGGATTCGACGGTCAGGGACGAAGCCTAGGAGCACGAACCGGATTAGATACCCGGGTAGTCCTAGGTGTAAACGCTGTGAACTTGGTGTCGGGGATCCGTAAGGGGTCCCCGGTGCCGGAGTGAAGATGTTAAGTTCACTGCCTGGGGAGTACGGTCGCAAGGCTGAAACTTAAAGGAATTGGCGGGGGAGCACTGCAACGGGAGGAGCGTGCGGTTTAATTGGATTCAACGCCGGAAAACTCACCAGGGCCGACTGTTATATGAAGACCAGCGTAACGAGCTTGTCGGATTTTCAGAGAGGTGGTGCATGGCCGTCGTCAGTTCGTACTGTAAAGCGTTCTGTTAAGTCAGATAACGAACGAGACCCTCATCTCTATTTGCTAACTGTCTCTCCGAAGGCGGTGCACTATAGAGAGACCGCTGGTGTGAAACCAGAGGAAGGCGAGGGCAACGACAGGTCAGTATGCCCCGAATGTCCTGGGCTACACGCGCGCTACAAAGGACGGGACAATGGGAGGCTAGGCCGAGAGGCCACGCTAACCCGAAACCCGTTCATAGTTCGGATTGAGGGCTGTAACTCGCCCTCATGAAGCTGGATTCCGTAGTAATCGTGTTTNCATATAGCACGGTGAATATGTCCCTGCTCCTTGCAC
>DQ186697.1.801 Archaea;Euryarchaeota;Thermoplasmata;Thermoplasmatales;Marine Group II;uncultured archaeon cluster_10
ATCTGTGGGGTAATCACCAGCTTAGCTGGTTGAATTCTGCAGAGACTGCCAGACTACCGTCCGGGAGAGGTGTGGGGTACTCTAGGGGTAGGGGTCATATCCTGTCATCCTTAGAGGACCACCAGTTGCGAAGGCGCCACACTGGAACGGATCCGACGGTCAGGGACGAAGCCTAGGGGCACGAACCGGATTAGATACCCGGGTAGTCCTAGGTGTAAACGCTGTGAACTTGGTGTCGGGGGTCCGCAAGGGGTCCCCGGTGCCGGAGTGAAGATGTTGAGTTCACTGCCTGGGGAGTACGGTCGCAAGGCTGAAACTTAAAGGAATTGGCGGGGGAGCACTGCAACGGGAGGAGCGTGCGGTTTAATTGGATTCAACGCCGGAAAACTCACCAAGGCCGACTGTTAGATGAAGATCAGCGTAATGAGCTTATCGGATTTTCAGAGAGGTGGTGCATGGCCGTCGTCAGTTCGTACTGTAAAGCGTTCTGTTAAGTCAGATAACGAACGAGACCCTCATCTCTATTTGCTACCCGTCTCTCCGGAGACGGCGCACTATAGGGAGACCGCTGGTGTTAAACCAGAGGAAGGCGAGGGCAACGACAGGTCAGTATGCCCCGAATGTCCTGGGCTACACGCGCGCTACAAAGGACGGGACAATGGGAAGCTAGACCGAGAGGTCGCGCTAACCCGAAACCCGTTCGTAGTTCGGATTGAGGGCTGTAACTCGCCCTCATGAAGCTGGATTCCGTAGTAATCGTGTTTCAACATAGCACGGTGAATATGTCCCTGCTCCTTGCAC
>DQ186710.1.760 Archaea;Euryarchaeota;Thermoplasmata;Thermoplasmatales;Marine Group II;uncultured archaeon cluster_10
ACTGCGAGTCTTGGGACCGAGAGACTTGAGGGGTACGTCCGGGGTAGGAGTGAAATCCTGTTATCCTGGACGGACCACCTTTGGAGAAAGCACTTCTGGAAAACGGACCCGACTGTGAGGGACGAAAGCTGGGGTCTCGAACCATATTATATACCCGGGTAGTCCTGGGTGTAAACTATGTTTGCTAGTGTGTGGCGCCGCCATGAGGCCTGTGGTGTGCCGAAGAGAATACTAAATCCACTGCGTGTGGAAAGTACGTCCGCGGGGATGACTCTTAGGAGTTGTGGGGGGAGAGCTGCCACCGGAGGAGAGCGGGGTTTTATTTGATTCTACGGCCGAGAATTCTCACCGGTCCAATGTTAGATGAAGATCGTCAGTATTGAGCTTATCCTATTATCAGAGAGGTGGTGCATGGCCGTCGTCAGTTCGTACTGTAAAGCGTTCTGTTAAGTCAGATAAGGAACGAGTCCCGCATCCCTATTTGCGACCCTCATGTCCGCATGAGGCGCACCATAGGGAGACCGCTGGTGTGAAACCAGAGGAAGGCGCGGGCTACGACAGGTCAGTATGCCCCGAATGTCTTGGGCTACACGCGCGCTACAAAGGACAGGACTATGGGATGCTAGGCCGAGAGGCACTCACGCTAACCCGAAACCTGTTCATAGTTCGGATTGAGGGCTGTAACTCGCCCTCATGAAGCTGGATTCCGTAGTAATCGTGTTTCAATATAGCACGGTGAATATGTCCCTGCTCCTTGCAC
>DQ186718.1.770 Archaea;Euryarchaeota;Thermoplasmata;Thermoplasmatales;Marine Group II;uncultured archaeon cluster_10
TGAATTCTGCAGAGACTGGCATACTATTGGACCGGGAGAAGTGTGGGGTACTCGAGGGGTAGAGGTAAAATTCTGTCATCCTTCGAGGACACACCAGTTGCGAAGGCGCCACACTGGAAAGGATATCCACAGGTCAAGGACAGAAGCCTACGGGCACGAACCGGATTAAATACCCGGGTAGTCCTAAGTGTAAACGCTGTGAAGTTGGTGGCGGGGATCCGTAAGGGGTCCCCGGTGCCGGAGTGAAGATGTTAAGTTCACTGCCTGGGGAGTACCGTCGCAAGGGTGAAACTTAAAGGAATTGGCGGGGGAACACTGCCACGGGAGGGACGCGGGGTTTAATTGGATTCCACGCCCGAAAACTCCCCCAGGCCCACTGGTAGATGAGAATCAGCGTATTGAGATTATCGGATATTCACAGAGGTGATGCGTGGGCGCCGCCACTTCTCACTGTAAGGCGTTCTGTGAAGTCACATGACGAACGAGACCCTCATCTCTATTTGCTACCTGTCTCTCCCGAAACGGCTCACTATAGGGAGACCGCTGGTGTTAAACCAGAGGAAGGCGAGGGCAACGACAGGTCATTATGCCGCGAATGTCGTGCGCTACACGCGCGCTACTAAGGAGGGTACGATGGGAAGCTACGACGAGAGGCCGCGCTAACCCTAAACCCGTTCGTAGTACGGATTGAGTGGCTGTAACTCGCCGTCATGATGCTGGATGTCGTAGTAATCGTGTTTCAGCATAACACGGTGAATATGTCCCTGCTC
>DQ186722.1.803 Archaea;Euryarchaeota;Thermoplasmata;Thermoplasmatales;Marine Group II;uncultured archaeon cluster_10
AATCTGTGAGGTAATCAGCCCGCTTAACTGGTTGAATTCTGCAGAGACTGGCATACTATGCACCGGGAGAAGTGTGGGGTACTCTAGGGGTAGGGATAAAATCCTGTCATCCTTAGAGGACCACCAGTTGCGAAGGCGCCCCACTGGAACGGATCCCACCGTCAAGGACCAAACCTAGGGGCACCAACCGGATTAAATACCCGGGTAGTCCTAGGTGTAAACGCTGTGAACTTGGTGTCGGGGGTCCGCAAGGGGTCCCCGGTGCCCGAGTGAAAATGTTGAGTTCACTGCCTGGGGAGTACCGTCTCAAGGGTGAAACTTAAAGGAATTGGCGGGGGAACACTGCAACGGGAGGAGCGCGCGGTTTAATTGGATTCCACGCCCGAAAACTCACCAAGGCCGACTGTTAGATGAAAATCACCGTAATGAGATTATCGGATTTTCGCAGAGGTGGTGCATGGGCGCCCCCACTTCTCACTGCAAAGCGTTCTGTTCACTCAGATAACGAACGAGACCCTCATCTCTATTTGCTACCCGTCTCTCCAGAGACAGTGCACTATAAGGAGACCGCTGGTGTTAAACCACAGGAAGGCGAGGGCAACGACTGGTCATCATGCCCCGAATGTCCTGCGCTACACGCGCGCTACAAAGGACGGGACAATGGGAAGCTAGACCGAGAGGTCGCGCTAACCCGACACCCGTTCGTACTTCGTAGTGAGGGCTGTCACTCGTCCTCATGAAGCTGGATTCCGTAGTAATCGTGTTTCAACATAGCACGGAGAATATGTCCCTGCTGCTTGCAC
>DQ182475.1.803 Archaea;Euryarchaeota;Thermoplasmata;Thermoplasmatales;Marine Group II;uncultured archaeon cluster_10
ATCTGTGGGGTATCACCAGCTTAACTGGTTGAATCCTGCAGAGACTGCCAGACTAGGGACCGGGAGAGGTGTGGGGTACTCTAGGGGTAGGGGTAAAATCCTGTCATCCTTAGAGGACCACCAGTTGCGAAGGCGCCACACTGGAACGGATCCGACGGTCAGGGACGAAGCCTAGGGGCACGAACCGGATTAGATACCCGGGTAGTCCTAGGTGTAAACGCTGTGAACTTGGTGTCGGGGATCCGTAATGGGTCCTCGGTGCCGGAGTGAAGATGTTAAGTTCACTGCCTGGGGAGTACGGTCGCAAGGCTGAAACTTAAAGGAATTGGCGGGGGAGCACTGCAACGGGAGGAGCGTGCGGTTTAATTGGATTCAACGCCGGAAAACTCACCAAGGCCGACTGTTAGATGAAGATCAGCGTAATGAGCTTATCGGATTTTCAGAGAGGTGGTGCATGGCCGTCGTCAGTTCGTACTGTAAAGCGTTCTGTTAAGTCAGATAACGAACGAGACCCTCATCTTTATTTGCTACCCCATTCCCCGGAATGGGCGCACTATAGAGAGACCGCTGGTGTGAAACCAGAGGAAGGCGAGGGCAACGACAGGTCAGTATGCCCCGAATGTCTTGGGCTACACGCGCGCTACAAAGGACAGGACAATGGGATGCTAGGCCGAGAGGCATTCACGCTAACCCGAAACCTGTTCATAGTTCGGATTGAGGGCTGTAACTCGCCCTCATGAAGCTGGATTCCGTAGTAATCGTGTTTTCATATAGCACGGTGAATATGTCCCTGCTCCTTGCAC
>DQ186692.1.802 Archaea;Euryarchaeota;Thermoplasmata;Thermoplasmatales;Marine Group II;uncultured archaeon cluster_10
ATCTGTGCGGTAATCAACCCGCTCACCGGGTTGAATTCTGCAGAGACTGCCAGACTAGGCCTTTGGAGAGGTGTGGGGTACTCGAGGGGTAGAGGTAACCTTCTGTCATCCTTCGAGGACCACCAGTTGCGAAGGCGCCACACTGGAACGGATTCGACGGTCAGGGACGAAGCCTAGGGGCACGAACCGGATTAGATACCCGGGTAGTCCTAGGTGTAAACGCTGTGAACTTGGTGTCGGGGATCCGTAAGGGGTCCCCGGTGCCGGAGTGAAGATGTTAAGTTCACTGCCTGGGGAGTACGGTCGCAAGGCTGAAACTTAAAGGAATTGGCGGGGGAGCACTGCAACGGGAGGGGCGTGCGGTTTAATTGGATTCAACGCCGGAAAACTCACCAAGGCCGACTGTTAGATGAAGATCAGCGTAATGAGCTTATCGGATTTTCAGAGAGGTGGTGCATGGCCGTCGTCAGTTCGTACTGTAAAGCGTTCTGTTAAGTCAGATAACGAACGAGACCCTCATCTCTATTTGCTACCTGTCTCTCCGGAGACAGCGCACTATAGGGAGACCGCTGGTGTTAAACCAGAGGAAGGCGAGGGCAACGACAGGTCAGTATGCCCCGAATGTCCTGGGCTACACGCGCGCTACAAAGGACGGGACAATGGGAAGCTAGGCCGAGAGGCCGCGCTAACCCGAAACCCGTTCGTAGTTCGGATTGAGGGCTGTAACTCGCCCTCATGAAGCTGGATTCCGTAGTAATCGTGTTTCAACATAGCACGGTGAATATGTCCCTGCTCCTTGCAC
>DQ186700.1.804 Archaea;Euryarchaeota;Thermoplasmata;Thermoplasmatales;Marine Group II;uncultured archaeon cluster_10
AATCTGTGGGTAATCACCAGCTTAACTGGTTGAATCCTGCAGAGACTGCCAGACTAGGGACCGGGAGAGGTGTGGGGTACTCTAGGGGTAGGGGTAAAATCCTGTCATCCTTAGAGGACCACCAGTTGCGAAGGCGCCACACTGGAACGGATCCGACGGTCAGGGACGAAGCCTAGGGGCACGAACCGGATTAGATACCCGGGTAGTCCTAGGTGTAAACGCTGTGAACTTGGTGTCGGGGATCCGTAATGGGTCCTCGGTGCCGGAGTGAAGATGTTAAGTTCACTGCCTGGGGAGTACGGTCGCAAGGCTGAAACTTAAAGGAATTGGCGGGGGAGCACTGCAACGGGAGGAGCGTGCGGTTTAATTGGATTCAACGCCGGAAAACTCACCAAGGCCGACTGTTAGATGAAGATCAGCGTAATGAGCTTATCGGATTTTCAGAGAGGTGGTGCATGGCCGTCGTCAGTTCGTACTGTAAAGCGTTCTGTTAAGTCAGATAACGAACGAGACCCTCATCTTTATTTGCTACCCCATTCCCCGGAATGGGCGCACTATAGAGAGACCGCTGGTGTGAAACCAGAGGAAGGCGAGGGCAACGACAGGTCAGTATGCCCCGAATGTCTTGGGCTACACGCGCGCTACAAAGGACAGGACAATGGGATGCTAGGCCGAGAGGCATTCACGCTAACCCGAAACCTGTTCATAGTTCGGATTGAGGGCTGTAACTCGCCCTCATGAAGCTGGATTCCGTAGTAATCGTGTTTCAATATAGCACGGTGAATATGTCCCTGCTCCTTGCAC
>DQ186713.1.799 Archaea;Euryarchaeota;Thermoplasmata;Thermoplasmatales;Marine Group II;uncultured archaeon cluster_10
TCTGTGGGTAATCACCAGCTTAACTGGTTGAATTCTGCAGAGACTGCCAGACTAGCCATTGGGAGAGGTGTGGGGTACTCTAGGGGTAGGGGTAAAATCCTGTCATCCTTAGAGGACCACCAGTTGCGAAGGCGCCACACTGGAACGGATCCGACGGTCAGGGACGAAGCCTAGGGGCACGAACCGGATTAGATACCCGGGTAGTCCTAGGTGTAAACGCTGTGAACTTGGTGTCGGGAGTCCGCAATGGGCCCCCGGTGCCGGAGTGAAGATGTTAAGTTCACTGCCTGGGGAGTACGGTCGCAAGGCTGAAACTTAAAGGAATTGGCGGGGGAGCACTGCAACGGGAGGAGCGTGCGGTTTAATTGGATTCAACGCCGGAAAACTCACCAGGGCCGACTGTTAGATGAAGACCAGTGTAACGAGCTTGTCGGATTTTCAGAGAGGTGGTGCATGGCCGTCGTCAGTTCGTACTGTAAAGCGTTCTGTTAAGTCAGATAACGAACGAGACCCGCATCTCTATTTGCCACCCTTTTCTCCGGAAAAGGCGCACTATAGAGAGACCGCTGGTGCGAAACCAGAGGAAGGCGCGGGCAACGACAGGTCAGTATGCCCCGAATGTTTTGGGCTACACGCGCGCTACAAAGGACAGGACAATGGGAAGCCAGGCCGAGAGGTCGAGCTAACCCGAAACCCGTTCATAGTTCGGATCGAGGGCTGTAACTCGCCCTCGTGAAGCTGGATTCCGTAGTAATCGTGTTTCAACATAGCACGGTGAATATGTCCCTGCTCCTTGCAC
>DQ186717.1.801 Archaea;Euryarchaeota;Thermoplasmata;Thermoplasmatales;Marine Group II;uncultured archaeon cluster_10
ATCTGTGGGTAATCGACCAGCTTAACTGGTTGAATTCTGCAGAGACTGCCAGACTAGGGACCGGGAGAGGTGTGGGGTACTCTCGGGGTAGGGGTAAAATCCTGTCATCCTGGGAGGACCACCAGTTGCGAAGGCGCCACACTGGAACGGATCCGACGGTCAGGGACGAAGCCTAGGGGCACGAACCGGATTAGATACCCGGGTAGTCCTAGGAGTAAACGCTGTGAACTTGGTGTCGGGGATCCTACTTGGGTTCCCGGTGCCGGAGTGAAGATGTTAAGTTCACTGCCTGGGGAGTACGGTCGCAAGGCTGAAACTTAAAGGAATTGGCGGGGGAGCACTGCAACGGGAGGAGCGTGCGGTTTAATTGGATTCAACGCCGGAAAACTCACCAAGGCCGACTGTTAGATGAAGACCAGCGTAATGAGCTTGTCGGATTTTCAGAGAGGTGGTGCATGGCCGTCGTCAGTTCGTACTGCAAAGCGTTCTGTTAAGTCAGATAACGAACGAGACCCGCATCCCTATTTGCCACCCTGTTCTCCGGAGCAGGCGCACCATAGGGAGACCGCTGGTGTGAAACCAGAGGAAGGCGCGGGCAACGACAGGTCAGTATGCCCCGAATGTCTTGGGCTACACGCGCGCTACAAAGGACGGGACAATGGGAAGCCAGGCCGAGAGGTCGAGCTAACCCGAAACCCGTTCATAGTTCGGATCGAGGGCTGTAACTCGCCCTCGTGAAGCTGGATTAGGTAGTAATCGCGTCTCAATAGGGCGCGGTGAATATGTCCCTGCTCCTTGCAC
>DQ186682.1.792 Archaea;Euryarchaeota;Thermoplasmata;Thermoplasmatales;Marine Group II;uncultured archaeon cluster_10
ATCACGAGCTTAACTCGTTGAATTCTGCAGAGACTGCCAGACTAGTGACCGGGAGAGGTATGAGGTACTCTGGGGGTAGGGGTAAAATCCTGTCATCCTCAGAGGACCACCTGTTGCGAAGGCGTCATACTGGAACGGATCCGACGGTCAGGGACGAAGCCTAGGGGCACGAACCGGATTAGATACCCGGGTAGTCCTAGGTGTAAACGCTGTGGATTTGGTGTGTGGGGTCCGCAATGGGCCCCATGTGCCGGAGTGAAGATGTTAAATCCACTGCCTGGGGAGTACGGTCGCAAGGCTGAAACTTAAAGGAATTGGCGGGGGAGCACTGCAACGGGAGGAGCGTGCGGTTTAATTGGATTCAACGCCGGAAAACTCACCAAGGCCGACTGTTAGATGAAGATCAGCGTAACGAGCTTATCGGATTATCAGAGAGGTGGTGCATGGCCGTCGTCAGTTCGTACTGTAAAGCGTTCTGTTAAGTCAGATAACGAACGAGTCCCGCATCCCTATTTGCGACCCTCATGTCCGCATGAGGCGCACCATAGGGAGACCGCTGGTGTGAAACCAGAGGAAGGCGCGGGCAACGACAGGTCAGTATGCCCCGAATGTCTTGGGCTACACGCGCGCTACAAAGGACAGGACAATGGGATGCTAGGCCGAGAGGCACTCACGCTAACCCGAAACCTGTTCATAGTTCGGATTGAGGGCTGTAACTCGCCCTCATGAAGCTGGATTCCGTAGTAATCGTGTTTCAATATAGCACGGTGAATATGTCCCTGCTCCTTGCAC
>DQ186686.1.803 Archaea;Euryarchaeota;Thermoplasmata;Thermoplasmatales;Marine Group II;uncultured archaeon cluster_10
ATCTGTGGGTAATCACCAGCTTAACTGGTTGAATTCTGCAGAGACTGCCAGACTAGGGACCGGGAGAGGTGTGGGGTACTCTAGGGGTAGGGGTAAAATCCTGTCATCCTTAGAGGACCACCAGTTGCGAAGGCGCCACACTGGAACGGATCCGACGGTCAGGGACGAAGCCTAGGGGCACGAACCGGATTAGATACCCGGGTAGTCCTAGGTGTAAACGCTGTGAACTTGGTGTCGGGGATCCGTAATGGGTCCTCGGTGCCGGAGTGAAGATGTTAAGTTCACTGCCTGGGGAGTACGGTCGCAAGGCTGAAACTTAAAGGAATTGGCGGGGGAGCACTGCAACGGGAGGAGCGTGCGGTTTAATTGGATTCAACGCCGGAAAACTCACCAAGGCCGACTGTTGGATGAAGATCAGCGTAATGAGCTTATCGGATTTTCAGAGAGGTGGTGCATGGCCGTCGTCAGTTCGTACTGTAAAGCGTTCTGTTAAGTCAGATAACGAACGAGACCCTCATCTTTATTTGCTACCCCATTCCCCGGAATGGGCGCACTATAGAGAGACCGCTGGTGTGAAACCAGAGGAAGGCGAGGGCAACGACAGGTCAGTATGCCCCGAATGTCTTGGGCTACACGCGCGCTACAAAGGACAGGACAATGGGATGCTAGGCCGAGAGGCATTCACGCTAACCCGAAACCTGTTCATAGTTCGGATTGAGGGCTGTAACTCGCCCTCATGAAGCTGGATTCCGTAGTAATCGTGTTTCAATATAGCGCGGTGAATATGTCCCTGCTCCTTGCAC
>DQ186698.1.808 Archaea;Euryarchaeota;Thermoplasmata;Thermoplasmatales;Marine Group II;uncultured archaeon cluster_10
CGGTTTGGTATCTGTGGGGTATCACCAGCTTAACTGGTTGAATTCTGCAGAGACTGCCAGACTAGGGACCGGGAGAGGTGTGGGGTACTCTAGGGGTAGGGGTAAAATCCTGTCATCCTTAGAGGACCACCAGTTGCGAAGGCGCCACACTGGAACGGATCCGACGGTCAGGGACGAAGCCTAGGGGCACGAACCGGATTAGATACCCGGGTAGTCCTAGGTGTAAACGCTGTGAACTTGGTGTCGGGGATCCGTAATGGGTCCTCGGTGCCGGAGTGAAGATGTTAAGTTCACTGCCTGGGGAGTACGGTCGCAAGGCTGAAACTTAAAGGAATTGGCGGGGGAGCACTGCAACGGGAGGAGCGTGCGGTTTAATTGGATTCAACGCCGGAAAACTCACCAAGGCCGACTGTTAGATGAAGATCAGCGTATGAGCTTATCGGATTCTCAGAGAGGTGGTGCATGGCCGTCGTCAGTTCGTACTGTAAAGCGTTCTGTTAAGTCAGATAACGAACGAGACCCTCATCTTTATTTGCTACCCCATTCCCCGGAATGGGCGCACTATAGAGAGACCGCTGGTGTGAAACCAGAGGAAGGCGAGGGCAACGACAGGTCAGTATGCCCCGAATGTCTTGGGCTACACGCGCGCTACAAAGGACAGGACAATGGGATGCTAGGCCGAGAGGCATTCACGCCAACCCGAAACCTGTTTCTAGTTCGGATTGAGGGGTGTAACTCCCCCTCATGAAGCTGGATTCCGTAGTAATCCTGTTTCAATATAGCAGGGAGAATATGTCCCTGCTCCTTG
>DQ186683.1.774 Archaea;Euryarchaeota;Thermoplasmata;Thermoplasmatales;Marine Group II;uncultured archaeon cluster_10
TTGAATTCTGCAGAGACTGCCAGACTAGGGACCGGGAGAGGTGTGGGGTACTCTAGGGGTAGGGGTAAAATCCTGTCATCCTTAGAGGACCACCAGTTGCGAAGGCGTCACACTGGAACGGATCCGACGGTCAGGGACGAAGCCTAGGGGCACGAACCGGATTAGATACCCGGGTAGTCCTAGGTGTAAACGCTGTGAACTTGGTGTCGGGAGTCCGCAATGGGCCCCCGGTGCCGGAGTGAAGATGTTAAGTTCACTGCCTGGGGAGTACGGTCGCAAGGCTGAAACTTAAAGGAATTGGCGGGGGAGCACCGCAACCTGAGGATTGTGCGGTTTAATTGGATTCAACGCCGGAAAACTCACCATGGCCGACGGACAAATGAAAGCCAGTGTAACGAGCTTGCTGGATTGTTCGAGAGGTATTGCATGGCCGTCGTCAGTTCGTACCGCAAGGCGTTCTGTTAAGTCAGATAACGAACGAGACCCTCATCCCTATTTGCCAGCTGCGTCCCCGGACGCAACGCACTATAGGGAGACCGCTGTCGATAAGGCAGATGAAGGCGAGGGCAACGGTAGGTCAGTATGATCCGAATGCCATGGGCTACACGCGCAATACAAAGGACGGGACAACGGGCTGCAACTCCGAGAGGAAAGACGCTATCCTGAAACCCGTTCGTAGTTCGGATTGAAGGCTGTAACTCGCTCTCATGAAGCTGGATTAGGTAGTAATCGCGTCTCAATAGGGCGCGGTGAATATGTCCCTGCTCCTTGCAC
>DQ186691.1.813 Archaea;Euryarchaeota;Thermoplasmata;Thermoplasmatales;Marine Group II;uncultured archaeon cluster_10
CCCGGGTTGCTAGTCTGTGGGTAATCGACCAGCTTAACTGGTTGAATTCTGCAGAGACTGCCAGACTAGGGACCGGGAGAGGTGTGGGGTACTCTCGGGGTAGGGGTAAAATCCTGTCATCCTGGGAGGACCACCAGTTGCGAAGGCGCCACACTGGAACGGATCCGACGGTCAGGGACGAAGCCTAGGGGCACGAACCGGATTAGATACCCGGGTAGTCCTAGGAGTAAACGCTGTGAACTTGGTGTCGGGGATCCTACTTGGGTTCCCGGTGCCGGAGTGAAGATGTTAAGTTCACTGCCTGGGGAGTACGGTCGCAAGGCTGAAACTTAAAGGAATTGGCGGGGGAGCACTGCAACGGGAGGAGCGTGCGGTTTAATTGGATTCAACGCCGGAAAACTCACCAAGGCCGACTGTTAGATGAAGACCAGCGTAATGAGCTTGTCGGATTTTCAGAGAGGTGGTGCATGGCCGTCGTCAGTTCGTACTGCAAAGCGTTCTGTTAAGTCAGATAACGAACGAGACCCGCATCCCTATTTGCCACCCTGTTCTCCGGAGCAGGCGCACCATAGGGAGACCGCTGGTGTGAAACCAGAGGAAGGCGCGGGCAACGACAGGTCAGTATGCCCCGAATGTCTTGGGCTACACGCGCGCTACAAAGGACGGGACAATGGGAAGCCAGGCCGAGAGGTCGAGCTAACCCGAAACCCGTTCATAGTTCGGATCGAGGGCTGTAACTCGCCCTCGTGAAGCTGGATTAGGTAGTAATCGCGTCTCAATAGGGCGCGGTGAATATGTCCCTGCTCCTTGCAC
>DQ186699.1.805 Archaea;Euryarchaeota;Thermoplasmata;Thermoplasmatales;Marine Group II;uncultured archaeon cluster_10
ATCTGTGCGGTAATCAACCAGCTTAACTGGTTGAATTCTGCAGAGACTGCCAGACTAGGGACCGGGAGAGGTGTGGGGTACTCTAGGGGTAGGGGTAAAATCCTGTCATCCTTAGAGGACCACCAGTTGCGAAGGCGCCACACTGGAACGGATCCGACGGTCAGGGACGAAGCCTAGGGGCACGAACCGGATTAGATACCCGGGTAGTCCTAGGTGTAAACGCTGTGAACTTGGTGTCGGGGATCCGTAATGGGTCCTCGGTGCCGGAGTGAAGATGTTAAGTTCACTGCCTGGGGAGTACGGTCGCAAGGCTGAAACTTAAAGGAATTGGCGGGGGAGCACTGCAACGGGAGGAGCGTGCGGTTTAATTGGATTCAACGCCGGAAAACTCACCAAGGCCGACTGTTAGATGAAGATCAGCGTAATGAGCTTATCGGATTTTCAGAGAGGGGTGCATGGCCGTCGTCAGTTCGTACTGTAAAGCGTTCTGTTAAGTCAGATAACGAACGAGACCCTCATCTTTATTTGCTACCCCATTCCCCGGAATGGGCGCACTATAGAGAGACCGCTGGTGTGAAACCAGAGGAAGGCGAGGGCAACGACAGGTCAGTATGCCCCCGAATGTCTTGGGCTACACGCGCGCTACAAAGGACAGGACAATGGGATGCTAGGCCGAGAGGCATTCACGCTAACCCGAAACCTGTTCCTAGTTCGGATTGAGGGCTGTAACTCGCCCTCCTGAAGCTGGATTCCGTAGTAATCGTGTTTCAATATAGCACGGGGAATATGTCCCTGCTCCTTGCAC
>DQ186704.1.804 Archaea;Euryarchaeota;Thermoplasmata;Thermoplasmatales;Marine Group II;uncultured archaeon cluster_10
ATCTGTGGGTAAATCACCCGCTCAACGGGTTGAATTCTGCAGAGACTGCCAGACTAGGGTCCGGGAGAGGTGTGGGGTACTCGAGGGGTAGAGGTAAAATTCTGTCATCCTTCGAGGACCACCAGTTGCGAAGGCGCCACACTGGAACGGATTCGACGGTCAGGGACGAAGCCTAGGGGCACGAACCGGATTAGATACCCGGGTAGTCCTAGGTGTAAACGCTGTGAACTTGGTGTCGGGGATCCGTAAGGGGTCCCCGGTGCCGGAGTGAAGATGTTAAGTTCACTGCCTGGGGAGTACGGTCGCAAGGCTGAAACTTAAAGGAATTGGCGGGGGAGCACTGCAACGGGAGGAGCGTGCGGTTTAATTGGATTCAACGCCGGAAAACTCACCAAGGCCGACTGTTAGATGAAGATCAGCGTAATGAGCTTATCGGATTTTCAGAGAGGTGGTGCATGGCCGTCGTCAGTTCGTACTGTAAAGCGTTCTGTTAAGTCAGATAACGAACGAGACCCTCATCTTTATTTGCTACCCCATTCCCCGGAATGGGCGCACTATAGAGAGACCGCTGGTGTGAAACCAGAGGAAGGCGAGGGCAACGACAGGTCAGTATGCCCCGAATGTCTTGGGCTACACGCGCGCTACAAAGGACAGGACAATGGGATGCTAGGCCGAGAGGCATTCACGCTAACCCGAAACCTGTTCATAGTTCGGATTGAGGGCTGTAACTCGCCCTCATGAAGCTGGATTCCGTAGTAATCGTGTTTCAATATAGCACGGTGAATATGTCCCTGCTCCTTGCAC
>DQ186712.1.754 Archaea;Euryarchaeota;Thermoplasmata;Thermoplasmatales;Marine Group II;uncultured archaeon cluster_10
GGGTAATCACCAGCTTAACTGGTTGAATTCTGCAGAGACTGCCAGACTAGCCTTTGGAAGAGGTGTGGGGTACTCTAGGGGTAGGGATAAAATTCTGTCATCCTTAGAGGACCCCCAGTTGCGAAGGCCTCTCACTGAAACGGATCCCACGGGCGGGGACAAAGCCTAGGGGCCCCAACCGGATTAAATTCCCGGGTAGCCCTAGGTGTAAACGCTGGGAACTTGGTGTCGGGAGTCCGCAATGGGCCCCCGGTGCCAGAGTGAAGATGTTAAGTTCACTGCCTGGGGAGTACCGTCGCAAGGCTGAAACTTAAAGGAATTGGGGGGGGAACACCGCAACCTGAAGATTGTGCGGTTTTATTGGATTCCACGCCGGAAAACTCCCCATGGCCGACGGACAAATGAAAGCCAGTGTAACCAGCTTGCTGGATTGCTCGAGAGGTAGTGGATGGCCGTCGTCTGTTCGTACCGCAAGGCGTTCTGTTAAGTTGGATAACGAACGACACCCTCATTCCTATTTGCCAGCTGCGTCCCCGGACGCGAGGCACTATAGGGAGACCGCTGTCGATAAGGTAGATGAAGGAGAGGGCGACGGTAGGTCAGTATGATCCGAATGCCATGGGCTACACGCGCAATACAATAGAATGGACCTAAGGCTGCAACTCCCGAGAGGAAAGACGCTATCCTGCACCCCGTTCGTAGTTCGGAATGAAGGCTGTCACTCCCTCTCATGAAGGTGGATTATGTAGTAATC
>DQ186716.1.815 Archaea;Euryarchaeota;Thermoplasmata;Thermoplasmatales;Marine Group II;uncultured archaeon cluster_10
GCCGTTTTGAAATCTGTGGGTAATCAACCAGCTTAACTGGTTGAATTCTGCAGAGACTGCCAGACTAGGGACCGGGAGAGGTGTGGGGTACCCTAGGGGTAGGGGTAAAATCCTGTCATCCTTAGAGGACCACCAGTTGCGAAGGCGCCACACTGGAACGGATCCGACGGTCAGGGACGAAGCCTAGGGGCACGAACCGGATTAGATACCCGGGTAGTCCTAGGTGTAAACGCTGTGAACTTGGTGTCGGGGATCCGTAATGGGTCCTCGGTGCCGGAGTGAAGATGTTAAGTTCACTGCCTGGGGAGTACGGTCGCAAGGCTGAAACTTAAAGGAATTGGTGGGGGAGCACTGCAACGGGAGGAGCGTGCGGTTTAATTGGATTCAACGCCGGAAAACTCACCAAGGCCGACTGTTAGATGAAGATCAGCGTAATGAGCTTATCGGATTTTCAGAGAGGTGGTGCATGGCCGTCGTCAGTTCGTACTGTAAAGCGTTCTGTTAAGTCAGATAACGAACGAGACCCTCATCTTTATTTGCTACCCCATTCCCCGGAATGGGCGCACTATAGAGAGACCGCTGGTGTGAAACCAGAGGAAGGCGAGGGCAACGACAGGTCAGTATGCCCCGAATGTCTTGGGCTACACGCGCGCTACAAAGGACAGGACAATGGGATGCTAGGCCGAGAGGCATTCACGCTAACCCGAAACCTGTTCATAGTTCGGATTGAGGGCTGTAACTCGCCCTCATGAAGCTGGATTCCGTAGTAATCGTGTTTCAATATAGCACGGTGAATATGTCCCTGCTCCTTGCAC
>EJ278671.1.874 Archaea;Euryarchaeota;Thermoplasmata;Thermoplasmatales;Marine Group II;marine metagenome cluster_10
GGATTCTGAGACACGAATCCAGACCCTACGGGGTGCAGCAGGCGCGAAAACTTCACACTGCAGGAAACTGTGATGAGGGAACTCCAAGTGCGCGCACTTAGTGTGCGCTTTTGTTGACTATTAATCGGTCAATGAATAAGGGCTGGGAAAGACCGGTGCCAGCCGCCGCGGTAATACCGGCAGCTCAAGTGGTCGTCGCTTTTATTGGGCCTAAAACGTCCGTAGCCTGTTTGGTAAATCTGTGGGTAAATCAACCAGCTTAACTGGTTGAATTCTGCAGAGACTGCCAGACTAGGGACCGGGAGAGGTGTGGGGTACTCTAGGGGTAGGGGTAAAATCCTGTCATCCTTAGAGGACCACCAGTTGCGAAGGCGCCACACTGGAACGGATTCGACGGTCAGGGACGAAGCCTAGGGGCACGAACCGGATTAGATACCCGGGTAGTCCTAGGTGTAAACGCTGTGAACTTGGTGTCGGGGATCCGTCATGGGTCCCCGGTGCCGGAGTGAAGATGTTAAGTTCACTGCCTGGGGAGTACGGTCGCAAGGCTGAAACTTAAAGGAATTGGCGGGGGAGCACTGCAACGGGAGGAGCGTGCGGTTTAATTGGATTCAACGCCGGAAAACTCACCAGGGCCGACTGTTAGATGAAGACCAGTGTAACGAACTTGTCGGATTTTCAGAGAGGTGGTGCATGGCCGTCGTCAGTTCGTACTGTAAAGCGTTCTGTTAAGTCAGATAACGAACGAGACCCTCATCTCTATTTGCTACCTGTCTCTCCGGAGACAGCGCACTATAGAGAGACCGCTGGTGTTAAACCAGAGGAAGGCGAGGGCAACGACAGGTCAGTATGCCCCGAATGTCCTGGGCTACAC
>EJ390905.1.729 Archaea;Euryarchaeota;Thermoplasmata;Thermoplasmatales;Marine Group II;marine metagenome cluster_10
CCTGGGAGGACCACCAGTTGCGAAGGCGCCACACTGGAACGGATCCGACGGTCAGGGACGAAGCCTAGGGGCACGAACCGGATTAGATACCCGGGTAGTCCTAGGAGTAAACGCTGTGAACTTGGTGTCGGGGATCCTACTTGGGTTCCCGGTGCCGGAGTGAAGATGTTAAGTTCACTGCCTGGGGAGTACGGTCGCAAGGCTGAAACTTAAAGGAATTGGCGGGGGAGCACTGCAACGGGAGGAGCGTGCGGTTTAATTGGATTCAACGCCGGAAAACTCACCAAGGCCGACTGTTAGATGAAGACCAGCGTAATGAGCTTGTCGGATTTTCAGAGAGGTGGTGCATGGCCGTCGTCAGTTCGTACTGCAAAGCGTTCTGTTAAGTCAGATAACGAACGAGACCCGCATCCCTATTTGCCACCCTGTTCTCCGGAGCAGGCGCACCATAGGGAGACCGCTGGTGTGAAACCAGAGGAAGGCGCGGGCAACGACAGGTCAGTATGCCCCGAATGTCTTGGGCTACACGCGCGCTACAAAGGACGGGACAATGGGAAGCCAGACCGAGAGGTCGAGCTAACCCGAAACCCGTTCATAGTTCGGATCGAGGGCTGTAACTCGCCCTCGTGAAGCTGGATTCCGTAGTAATCGTGTTTCAACATAGCACGGTGAATATGCCCCTGCTCCTTGCACACACCGCCCGTCAAACCATCTTAGTTGGGGGTGGGT
>EK009023.1.971 Archaea;Euryarchaeota;Thermoplasmata;Thermoplasmatales;Marine Group II;marine metagenome cluster_10
GTCGTCGCTTTTATTGGGCCTAAAACGTCCGTAGCCTGTTTGGTAAATCTGTGGGTAAATCAACCAGCTTAACTGGTTGAATTCTGCAGAGACTGCCAGACTAGGGACCGGGAGAGGTGTGGGGTACTCTAGGGGTAGGGGTAAAATCCTGTCATCCTTAGAGGACCACCAGTTGCGAAGGCGCCACACTGGAACGGATTCGACGGTCAGGGACGAAGCCTAGGGGCACGAACCGGATTAGATACCCGGGTAGTCCTAGGTGTAAACGCTGTGAACTTGGTGTCGGGGATCCGTCATGGGTCCCCGGTGCCGGAGTGAAGATGTTAAGTTCACTGCCTGGGGAGTACGGTCGCAAGGCTGAAACTTAAAGGAATTGGCGGGGGAGCACTGCAACGGGAGGAGCGTGCGGTTTAATTGGATTCAACGCCGGAAAACTCACCAGGGCCGACTGTTAGATGAAGACCAGTGTAACGAACTTGTCGGATTTTCAGAGAGGTGGTGCATGGCCGTCGTCAGTTCGTACTGTAAAGCGTTCTGTTAAGTCAGATAACGAACGAGACCCTCATCTCTATTTGCTACCTGTCTCTCCGGAGACAGCGCACTATAGAGAGACCGCTGGTGTTAAACCAGAGGAAGGCGAGGGCAACGACAGGTCAGTATGCCCCGAATGTCCTGGGCTACACGCGCGCTACAAAGGACGGGACAATGGGAAGCCAGGCCGAGAGGCCGAGCTAACCCGAAACCCGTTCGTAGTTCGGATTGAGGGCTGTAACTCGCCCTCATGAAGCTGGATTCCGTAGTAATCGTGTTTCAAAATAGCACGGTGAATATGCCCCTGCTCCTTGCACACACCGCCCGTCAAACCATCTTAGTTGGGGGTGGGTGAGGCTGCGCTTCATGGCGTATTCGAGCCTGCCTTCGACAAGGAGGGTTAAGTCGTAACAAGGTATCTGTAGGGGAACCTGCAGATG
>EK013340.273.991 Archaea;Euryarchaeota;Thermoplasmata;Thermoplasmatales;Marine Group II;marine metagenome cluster_10
AGTCTAGGTGTAAACGCTGTGAACTTGGTGTCGGGGATCCGTCATGGGTCCCCGGTGCCGGAGTGAAGATGTTAAGTTCACTGCCTGGGGAGTACGGTCGCAAGGCTGAAACTTAAAGGAATTGGCGGGGGAGCACTGCAACGGGAGGAGCGTGCGGTTTAATTGGATTCAACGCCGGAAAACTCACCAGGGCCGACTGTTAGATGAAGACCAGTGTAACGAACTTGTCGGATTTTCAGAGAGGTGGTGCATGGCCGTCGTCAGTTCGTACTGTAAAGCGTTCTGTTAAGTCAGATAACGAACGAGACCCTCATCTCTATTTGCTACCTGTCTCTCCGGAGACAGCGCACTATAGAGAGACCGCTGGTGTTAAACCAGAGGAAGGCGAGGGCAACGACAGGTCAGTATGCCCCGAATGTCCTGGGCTACACGCGCGCTACAAAGGACGGGACAATGGGAAGCCAGGCCGAGAGGCCGAGCTAACCCGAAACCCGTTCGTAGTTCGGATTGAGGGCTGTAACTCGCCCTCATGAAGCTGGATTCCGTAGTAATCGTGTTTCAAAATAGCACGGTGAATATGCCCCTGCTCCTTGCACACACCGCCCGTCAAACCATCTTAGTTGGGGGTGGGTGAGGCTGCGCTTCATGGCGTATTCGAGCCTGCCTTCGACAAGGAGGGTTAAGTCGTAACAAGGTATCTGTAGGGGAACCTGCAGATG
>ER609036.24.821 Archaea;Euryarchaeota;Thermoplasmata;Thermoplasmatales;Marine Group II;marine metagenome cluster_10
TGCGAAGGCGCCACACTGGAACGGATTCGACGGTCAGGGACGAAGCCTAGGGGCACGAACCGGATTAGATACCCGGGTAGTCCTAGGTGTAAACGCTGTGAACTTGGTGTCGGGGATCCGTCATGGGTCCCCGGTGCCGGAGTGAAGATGTTAAGTTCACTGCCTGGGGAGTACGGTCGCAAGGCTGAAACTTAAAGGAATTGGCGGGGGAGCACTGCAACGGGAGGAGCGTGCGGTTTAATTGGATTCAACGCCGGAAAACTCACCAGGGCCGACTGTTAGATGAAGACCAGTGTAACGAACTTGTCGGATTTTCAGAGAGGTGGTGCATGGCCGTCGTCAGTTCGTACTGTAAAGCGTTCTGTTAAGTCAGATAACGAACGAGACCCTCATCTCTATTTGCTACCTGTCTCTCCGGAGATAGCGCACTATAGAGAGACCGCTGGTGTTAAACCAGAGGAAGGCGAGGGCAACGACAGGTCAGTATGCCCCGAATGTCCTGGGCTACACGCGCGCTACAAAGGACGGGACAATGGGAAGCCAGGCCGAGAGGCCGAGCTAACCCGAAACCCGTTCGTAGTTCGGATTGAGGGCTGTAACTCGCCCTCATGAAGCTGGATTCCGTAGTAATCGTGTTTCAAAATAGCACGGTGAATATGCCCCTGCTCCTTGCACACACCGCCCGTCAAACCATCTTAGTTGGGGGTGGGTGAGGCTGCGCTTCATGGCGTATTCGAGCCTGCCTTCGACAAGGAGGGTTAAGTCGTAACAAGGTATCTGTAGGGGAACCTGCAGATG
>EJ174191.1.917 Archaea;Euryarchaeota;Thermoplasmata;Thermoplasmatales;Marine Group II;marine metagenome cluster_10
ATGGATTCTGAGACACGAATCCAGACCCTACGGGGTGCAGCAGGCGCGAAAACTTCACACTGCAGGAAACTGTGATGAGGGAACTCCAAGTGCTATCACTATGTGGTAGCTTTTCTTAACTATTAATCGGTTTTGGAATAAGGGCTGGGAAAGACCGGTGCCAGCCGCCGCGGTAATACCGGCAGCTCAAGTGGTCGTCGCTTTTATTGGGCCTAAAACGTCCGTAGCCTGTTTGGTAAATCTGTGGGTAAATCAACCAGCTTAACTGGTTGAATTCTGCAGAGACTGCCAGACTAGGGACCGGGAGAGGTGTGGGGTACTCTAGGGGTAGGGGTAAAATCCTGTCATCCTTAGAGGACCACCAGTTGCGAAGGCGCCACACTGGAACGGATCCGACGGTCAGGGACGAAGCCTAGGGGCACGAACCGGATTAGATACCCGGGTAGTCCTAGGTGTAAACGCTGTGAACTTGGTGTCGGGGATCCGTAATGGGTTCTCGGTGCCGGAGTGAAGATGTTAAGTTCACTGCCTGGGGAGTACGGTCGCAAGGCTGAAACTTAAAGGAATTGGCGGGGGAGCACTGCAACGGGAGGAGCGTGCGGTTTAATTGGATTCAACGCCGGAAAACTCACCAAGGCCGACTGTTAGATGAAGATCAGCGTAATGAGCTTATCGGATTTTCAGAGAGGTGGTGCATGGCCGTCGTCAGTTCGTACTGTAAAGCGTTCTGTTAAGTCAGATAACGAACGAGACCCTCATCTCTATTTGCTACCCTGTTCTCCGGAACAGGCGCACTATAGAGAGACCGCTGGTGTGAAACCAGAGGAAGGCGAGGGCAACGACAGGTCAGTATGCCCCGAATGTCTTGGGCTACACGCGCGCTACAAAGGACAGGACAATGGGATGCTAGGCCGAGA
>EJ203427.186.953 Archaea;Euryarchaeota;Thermoplasmata;Thermoplasmatales;Marine Group II;marine metagenome cluster_10
ACGTCAGGGACGAAGCTAGGGGCACGAACCGGATTAGATACCCGGGTAGTCCTAGGTGTAAACGCTGTGAACTTGGTGTCGGGGATCCGTCATGGGTCCCCGGTGCCGGGAGTGAAGATGTTAAGTTCACTGCCTGGGGAGTACGGTCGCAAGGCTGAAACTTAAAGGAATTGGCGGGGGAGCACTGCAACGGGAGGAGCGTGCGGTTTAATTGGATTCAACGCCGGAAAACTCACCAGGGCCGACTGTTAGATGAAGACCAGTGTAACGAACTTGTCGGATTTTCAGAGAGGTGGTGCATGGCCGTCGTCAGTTCGTACTGTAAAGCGTTCTGTTAAGTCAGATAACGAACGAGACCCTCATCTCTATTTGCTACCTGTCTCTCCGGAGACAGCGCACTATAGAGAGACCGCTGGTGTTAAACCAGAGGAAGGCGAGGGCAACGACAGGTCAGTATGCCCCGAATGTCCTGGGCTACACGCGCGCTACAAAGGACGGGACAATGGGAAGCCAGGCCGAGAGGCCGAGCTAACCCGAAACCCGTTCGTAGTTCGGATTGAGGGCTGTAACTCGCCCTCATGAAGCTGGATTCCGTAGTAATCGTGTTTCAAAATAGCACGGTGAATATGCCCCTGCTCCTTGCACACACCGCCCGTCAAACCATCTTAGTTGGGGGTGGGTGAGGCTGCGCTTCATGGCGTATTCGAGCCTGCCTTCGACAAGGAGGGTTAAGTCGTAACAAGGTATCTGTAGGGGAACCTGCAGATG
>EJ211117.2.907 Archaea;Euryarchaeota;Thermoplasmata;Thermoplasmatales;Marine Group II;marine metagenome cluster_10
GACACGAATCCAGACCCTACGGGGTGCAGCAGGCGCGAAAACTTCACACTGCAGGAAACTGTGATGAGGGAACTCCAAGTGCACGCACTTAGTGTGTGCTTTTTTCAACTATTAATCGGTTGAAGAATAAGGGCTGGGAAAGACCGGTGCCAGCCGCCGCGGTAATACCGGCAGCTCAAGTGGTCGTCGCTTTTATTGGGCCTAAAACGTCCGTAGCCTGTTTGGTAAATCTGTGGGTAAATCAACCAGCTTAACTGGTTGAATTCTGCAGAGACTGCCAGACTAGGGACCGGGAGAGGTGTGGGGTACTCTAGGGGTAGGGGTAAAATCCTGTCATCCTTAGAGGACCACCAGTTGCGAAGGCGCCACACTGGAACGGATCCGACGGTCAGGGACGAAGCCTAGGGGCACGAACCGGATTAGATACCCGGGTAGTCCTAGGTGTAAACGCTGTGAACTTGGTGTCGGGGATCCGTCATGGGTCCCCGGTGCCGGAGTGAAGATGTTAAGTTCACTGCCTGGGGAGTACGGTCGCAAGGCTGAAACTTAAAGGAATTGGCGGGGGAGCACTGCAACGGGAGGAGCGTGCGGTTTAATTGGATTCAACGCCGGAAAACTCACCAGGGCCGACTGTTATATGAAGACCAGTGTGATGAACTTGTCGGATTTTCAGAGAGGTGGTGCATGGCCGTCGTCAGTTCGTACTGTAAAGCGTTCTGTTAAGTCAGATAACGAACGAGACCCTCATCTCTATTTGCTACCTGTCTCTCCGGAGGCAGCGCACTATAGGGAGACCGCTGGTGTTAAACCAGAGGAAGGCGAGGGCAACGACAGGTCAGTATGCCCCGAATGTCCTGGGCTACACGCGCGCTACAAAGGACGGGACAATGGGAAGCCAGGCCGAGA
>EJ175831.1.732 Archaea;Euryarchaeota;Thermoplasmata;Thermoplasmatales;Marine Group II;marine metagenome cluster_10
AGATACCCGGGTAGTCCTAGGTGTAAACGCTGTGAACTTGGTGTCGGGGGTCCGCAAGGGGTCCCCGGTGCCGGAGTGAAGATGTTAAGTTCACTGCCTGGGGAGTACGGTCGCAAGGCTGAAACTTAAAGGAATTGGCGGGGGAGCACTGCAACGGGAGGAGCGTGCGGTTTAATTGGATTCAACGCCGGAAAACTCACCAGGGCCGACTGTTATATGAAGACCAGCGTAACGAGCTTGTCGGATTTTCAGAGAGGTGGTGCATGGCCGTCGTCAGTTCGTACTGTAAAGCGTTCTGTTAAGTCAGATAACGAACGAGACCCTCATCTCTATTTGCAACCTGTCTCTCCGGAGGCGGCGCACTATAGAGAGACCGCTGGTGTGAAACCAGAGGAAGGCGAGGGCAACGACAGGTCAGTATGCCCCGAATGTCCTGGGCTACACGCGCGCTACAAAGGACGGGACAATGGGAAGCTAGGCCGAGAGGCCACGCTAACCCGAAACCCGTTCATAGTTCGGATTGAGGGCTGTAACTCGCCCTCATGAAGCTGGATTCCGTAGTAATCGTGTTTCAATATAGCACGGTGAATATGCCCCTGCTCCTTGCACACACCGCCCGTCAAACCATCTTAGTTGGGGGTGGGTGAGGCTGCGCTTTATGGCGTATTCGAGCCTGCCTTCGACAAGGAGGGTTAAGTCGTAACAAGGTATCTGTAGGGGAACCTGCAGATG
>EJ285389.1.967 Archaea;Euryarchaeota;Thermoplasmata;Thermoplasmatales;Marine Group II;marine metagenome cluster_10
GCATGCACTATGTGTATGCTTTTCTTAACTATTAATCGGTTTTGGAATAAGGGCTGGGAAAGACCGGTGCCAGCCGCCGCGGTAATACCGGCAGCTCAAGTGGTCGTCGCTTTTATTGGGCCTAAAACGTCCGTAGCCTGTTTGGTAAATCTGTGGGTAAATCAACCAGCTTAACTGGTTGAATTCTGCAGAGACTGCCAGACTAGGGACCGGGAGAGGTGTGGGGTACTCTAGGGGTAGGGGTAAAATCCTGTCATCCTTAGAGGACCACCAGTTGCGAAGGCGCCACACTGGAACGGATCCGACGGTCAGGGACGAAGCCTAGGGGCACGAACCGGATTAGATACCCGGGTAGTCCTAGGTGTAAACGCTGTGAACTTGGTGTCGGGGATCCGTAATGGGTTCTCGGTGCCGGAGTGAAGATGTTAAGTTCACTGCCTGGGGAGTACGGTCGCAAGGCTGAAACTTAAAGGAATTGGCGGGGGAGCACTGCAACGGGAGGAGCGTGCGGTTTAATTGGATTCAACGCCGGAAAACTCACCAAGGCCGACTGTTAGATGAAGATCAGCGTAATGAGCTTATCGGATTTTCAGAGAGGTGGTGCATGGCCGTCGTCAGTTCGTACTGTAAAGCGTTCTGTTAAGTCAGATAACGAACGAGACCCTCATCTCTATTTGCTACCCTGTTCTCCGGAACAGGCGCACTATAGAGAGACCGCTGGTGTGAAACCAGAGGAAGGCGAGGGCAACGACAGGTCAGTATGCCCCGAATGTCTTGGGCTACACGCGCGCTACAAAGGACAGGACAATGGGATGCTAGGCCGAGAGGCCGAGCTAACCCGAAACCTGTTCATAGTTCGGATTGAGGGCTGTAACTCGCCCTCATGAAGCTGGATTCCGTAGTAATCGTGTTTCAATATAGCACGGTGAATATGCCCCTGCTCCTTGCACACACCGCCCGTCAAACC
>EJ301043.1.932 Archaea;Euryarchaeota;Thermoplasmata;Thermoplasmatales;Marine Group II;marine metagenome cluster_10
CTCGAGTGGTCGTCGCTTTTATTGGGCCTAAAACGTCCGTAGCCTGTTTGGTAAATCTGTGGGTAAATCAACCAGCTTAACTGGTTGAATTCTGCAGAGACTGCCAGACTAGGGACCGGGAGAGGTGTGGGGTACTCTAGGGGTAGGGGTAAAATCCTGTCATCCTTAGAGGACCACCAGTTGCGAAGGCGCCACACTAGAACGGATCCGACGGTCAGGGACGAAGCCTAGGGGCACGAACCGGATTAGATACCCGGGTAGTCCTAGGTGTAAACGCTGTGAACTTGGTGTCGGGAGTCCGCAATGGGCCCCCGGTGCCGGAGTGAAGATGTTAAGTTCACTGCCTGGGGAGTACGGTCGCAAGGCTGAAACTTAAAGGAATTGGCGGGGGAGCACTGCAACGGGAGGAGCGTGCGGTTTAATTGGATTCAACGCCGGAAAACTCACCAGGGCCGACTGTTAGATGAAGACCAGCGTAATGAGCTTGTCGGATTTTCAGAGAGGTGGTGCATGGCCGTCGTCAGTTCGTACTGTAAAGCGTTCTGTTAAGTCAGATAACGAACGAGACCCTCATCTCTATTTGCTACCCGTCTCTCCGGAGGCGGCGCACTATAGAGAGACCGCTGGTGTTAAACCAGAGGAAGGCGAGGGCAACGACAGGTCAGTATGCCCCGAATGTCCTGGGCTACACGCGCGCTACAAAGGACGGGACAATGGGAAGCCAGGCCGAGAGGCCGAGCTAACCCGAAACCCGTTCATAGTTCGGATCGAGGGCTGTAACTCGCCCTCGTGAAGCTGGATTCCGTAGTAATCGTGTTTCAATATAGCACGGTGAATATGCCCCTGCTCCTTGCACACACCGCCCGTCAAACCATCTTAGTTGGGGGTGGGTGAGGCTGCGCTTTATGGCGTATTCGAGCCTGCCTTCGACA
>EJ404991.1.909 Archaea;Euryarchaeota;Thermoplasmata;Thermoplasmatales;Marine Group II;marine metagenome cluster_10
TGGTCGTCGCTTTTATTGGGCCTAAAACGTCCGTAGCCTGTTTGGTAAATCTGTGGGTAAATCAACTCGCTCAACGAGTTGAATTCTGCAGAGACTGCCAGACTAGGGACCGGGAGAGGTGTGGGGTACTCGAGGGGTAGGGGTAAAATCCTGTCATCCTTCGAGGACCACCAGTTGCGAAGGCGCCACACTGGAACGGATCCGACGGTCAGGGACGAAGCCTAGGGGCACGAACCGGATTAGATACCCGGGTAGTCCTAGGTGTAAACGCTGTGAACTTGGTGTCGGGGGTCCGCAAGGGGTCCCCGGTGCCGGAGTGAAGATGTTAAGTTCACTGCCTGGGGAGTACGGTCGCAAGGCTGAAACTTAAAGGAATTGGCGGGGGAGCACTGCAACGGGAGGAGCGTGCGGTTTAATTGGATTCAACGCCGGAAAACTCACCAGGGCCGACTGTTATATGAAGACCAGCGTAACGAGCTTGTCGGATTTTCAGAGAGGTGGTGCATGGCCGTCGTCAGTTCGTACTGTAAAGCGTTCTGTTAAGTCAGATAACGAACGAGACCCTCATCTCTATTTGCAACCTGTCTCTCCGGAGGCGGCGCACTATAGAGAGACCGCTGGTGTGAAACCAGAGGAAGGCGAGGGCAACGACAGGTCAGTATGCCCCGAATGTCCTGGGCTACACGCGCGCTACAAAGGACGGGACAATGGGAAGCTAGGCCGAGAGGCCACGCTAACCCGAAACCCGTTCATAGTTCGGATTGAGGGCTGTAACTCGCCCTCATGAAGCTGGATTCCGTAGTAATCGTGTTTCAATATAGCACGGTGAATATGCCCCTGCTCCTTGCACACACCGCCCGTCAAACCATCTTAGTTGGGGGTGGGTGAGGCTGCGCTTTATGGCGTATT
>EJ428228.110.995 Archaea;Euryarchaeota;Thermoplasmata;Thermoplasmatales;Marine Group II;marine metagenome cluster_10
TGCAGAGACTGCCAGACTAGGGACCGGAGAGGTGTGGGGTACTCTAGGGGTAGGGGTAAAATCCTGTCATCATAGAGGACCACCAGTTGCGAAGGCGCCACACTGGAACGGATTCGACGGTCAGGGACGAAGCCTAGGGGCACGAACCGGATTAGATACCCGGGTAGTCCTAGGTGTAAACGCTGTGAACTTGGTGTCGGGGATCCGTAATGGGTCCCCGGTGCCGGAGTGAAGATGTTAAGTTCACTGCCTGGGGAGTACGGTCGCAAGGCTGAAACTTAAAGGAATTGGCGGGGGAGCACTGCAACGGGAGGAGCGTGCGGTTTAATTGGATTCAACGCCGGAAAACTCACCAGGGCCGACTGTTAGATGAAGACCAGTGTAACGAACTTGTCGGATTTTCAGAGAGGTGGTGCATGGCCGTCGTCAGTTCGTACTGTAAAGCGTTCTGTTAAGTCAGATAACGAACGAGACCCTCATCTCTATTTGCTACCTGTCTCTCCGGAGACAGCGCACTATAGGGAGACCGCTGGTGTTAAACCAGAGGAAGGCGAGGGCAACGACAGGTCAGTATGCCCCGAATGTCCTGGGCTACACGCGCGCTACAAAGGACGGGACAATGGGATTGCCAGGCCGAGAGGTCGAGCTAACCCGAAACCCGTTCGTAGTTCGGATTGAGGGCTGTAACTCGCCCTCATGAAGCTGGATTCCGTAGTAATCGTGTTTCAAAATAGCACGGTGAATATGCCCCTGCTCCTTGCACACACCGCCCGTCAAACCATCTTAGTTGGGGGTGGGTGAGGCTGCGCTTCATGGCGTATTCGAGCCTGCCTTCGACAAGGAGGGTTAAGTCGTAACAAGGTATCTGTAGGGGAACCTGCAGATG
>ER625137.101.776 Archaea;Euryarchaeota;Thermoplasmata;Thermoplasmatales;Marine Group II;marine metagenome cluster_10
ATGGGCCCCCGGTGCCGGAGTGAAGATGTTAAGTTCACTGCCTGGGGAGTACGGTCGCAAGGCTGAAACTTAAAGGAATTGGCGGGGGAGCACTGCAACGGGAGGAGCGTGCGGTTTAATTGGATTCAACGCCGGAAAACTCACCAGGGCCGACTGTTAGATGAAGACCAGTGTAACGAACTTGTCGGATTTTCAGAGAGGTGGTGCATGGCCGTCGTCAGTTCGTACTGTAAAGCGTTCTGTTAAGTCAGATAACGAACGAGACCCTCATCTCTATTTGCTACCTGTCTCTCCGGAGACGGCGCACTATAGGGAGACCGCTGGTGTTAAACCAGAGGAAGGCGAGGGCAACGACAGGTCAGTATGCCCCGAATGTCCTGGGCTACACGCGCGCTACAAAGGACGGGACAATGGGAAGCTAGGTCGAGAGGCCGCGCTAACCCGAAACCCGTTCGTAGTTCGGATTGAGGGCTGTAACTCGCCCTCATGAAGCTGGATTCCGTAGTAATCGTGTTTCAACATAGCACGGTGAATATGCCCCTGCTCCTTGCACACACCGCCCGTCAAACCATCTTAGTTGGGGGTGGGTGAGGCTGCGCTTTATGGCGTATTCGAGCCTGCCTTCGACAAGGAGGGTTAAGTCGTAACAAGGTATCTGTAGGGGAACCTGCAGATG
>ER619275.3.1021 Archaea;Euryarchaeota;Thermoplasmata;Thermoplasmatales;Marine Group II;marine metagenome cluster_10
ACGGCACAGGATGGGTCTGCGCGTATCAGGTTGTAGGGGGTGTAAAGGACCCCCTAGCCATTGACGCGTACGGGTTGTGGGAGCAATCGCCCGGAGATGGATTCTGAGACACGAATCCAGACCCTACGGGGTGCAGCAGGCGCGAAAACTTCACACTGCAGGAAACTGTGATGAGGGAACTCCAAGTGCATGCACAATGTGTATGCTTTTCCTTACTTTTAATCGGTTTGGGAATAAGGGCTGGGAAAGACCGGTGCCAGCCGCCGCGGTAATACCGGCAGCTCAAGTGGTCGTCGCTTTTATTGGGCCTAAAACGTCCGTAGCCTGTTTGGTAAATCTGTGGGTAAATCAACCAGCTTAACTGGTTGAATTCTGCAGAGACTGCCAGACTAGGGACCGGGAGAGGTGTGGGGTACTCTCGGGGTAGGGGTAAAATCCTGTCATCCTGGGAGGACCACCAGTTGCGAAGGCGCCACACTGGAACGGATCCGACGGTCAGGGACGAAGCCTAGGGGCACGAACCGGATTAGATACCCGGGTAGTCCTAGGAGTAAACGCTGTGAACTTGGTGTCGGGGATCCTACTTGGGTTCCCGGTGCCGGAGTGAAGATGTTAAGTTCACTGCCTGGGGAGTACGGTCGCAAGGCTGAAACTTAAAGGAATTGGCGGGGGAGCACTGCAACGGGAGGAGCGTGCGGTTTAATTGGATTCAACGCCGGAAAACTCACCAAGGCCGACTGTTAGATGAAGACCAGCGTAATGAGCTTGTCGGATTTTCAGAGAGGTGGTGCATGGCCGTCGTCAGTTCGTACTGCAAAGCGTTCTGTTAAGTCAGATAACGAACGAGACCCGCATCCCTATTTGCCACCCTGTTCTCCGGAGCAGGCGCACCATAGGGAGACCGCTGGTGTGAAACCAGAGGAAGGCGCGGGCAACGACAGGTCAGTATGCCCCGAATGTCTTGGGCTACACGCGCGCTACAAAGGACGGGACAATGGGAAGCCAGGCCGAGAGGTCGA
>EJ360010.1.938 Archaea;Euryarchaeota;Thermoplasmata;Thermoplasmatales;Marine Group II;marine metagenome cluster_10
CGTCGCTTTTATTGGGCCTAAAACGTCCGTAGCCTGTTTGGTAAATCTGTGGGTAAATCAACCAGCTTAACTGGTTGAATTCTGCAGAGACTGCCAGACTAGGGACCGGGAGAGGTGTGGGGTACTCTCGGGGTAGGGGTAAAATCCTGTCATCCTGGGAGGACCACCAGTTGCGAAGGCGCCACACTGGAACGGATCCGACGGTCAGGGACGAAGCCTAGGGGCACGAACCGGATTAGATACCCGGGTAGTCCTAGGAGTAAACGCTGTGAACTTGGTGTCGGGGATCCTACTTGGGTTCCCGGTGCCGGAGTGAAGATGTTAAGTTCACTGCCTGGGGAGTACGGTCGCAAGGCTGAAACTTAAAGGAATTGGCGGGGGAGCACTGCAACGGGAGGAGCGTGCGGTTTAATTGGATTCAACGCCGGAAAACTCACCAAGGCCGACTGTTAGATGAAGACCAGCGTAATGAGCTTGTCGGATTTTCAGAGAGGTGGTGCATGGCCGTCGTCAGTTCGTACTGCAAAGCGTTCTGTTAAGTCAGATAACGAACGAGACCCGCATCCCTATTTGCCACCCTGTTCTCCGGAGCAGGCGCACCATAGGGAGACCGCTGGTGTGAAACCAGAGGAAGGCGCGGGCAACGACAGGTCAGTATGCCCCGAATGTCTTGGGCTACACGCGCGCTACAAAGGACGGGACAATGGGAAGCCAGGCCGAGAGGTCGAGCTAACCCGAAACCCGTTCATAGTTCGGATCGAGGGCTGTAACTCGCCCTCGTGAAGCTGGATTCCGTAGTAATCGTGTTTCAACATAGCACGGTGAATATGCCCCTGCTCCTTGCACACACCGCCCGTCAAACCATCTTAGTTGGGGGTGGGTGAGGCTGCGCTTTTTGGCGTATTCGAGCCTGCCTTCGACAAGGAGGGTTAAGTCGT
>EJ580016.1.651 Archaea;Euryarchaeota;Thermoplasmata;Thermoplasmatales;Marine Group II;marine metagenome cluster_10
TTAAGTTCACTGCCTGGGGAGTACGGTCGCAAGGCTGAAACTTAAAGGAATTGGCGGGGGAGCACTGCAACGGGAGGAGCGTGCGGTTTAATTGGATTCAACGCCGGAAAACTCACCAAGGCCGACTGTTAGATGAAGATCAGCGTAATGAGCTTATCGGATTTTCAGAGAGGTGGTGCATGGCCGTCGTCAGTTCGTACTGTAAAGCGTTCTGTTAAGTCAGATAACGAACGAGACCCTCATCTTTATTTGCTACCCCATTCCCCGGAATGGGCGCACTATAGAGAGACCGCTGGTGTGAAACCAGAGGAAGGCGAGGGCAACGACAGGTCAGTATGCCCCGAATGTCTTGGGCTACACGCGCGCTACAAAGGACAGGACAATGGGATGCTAGGCCGAGAGGCATTCACGCTAACCCGAAACCTGTTCATAGTTCGGATTGAGGGCTGTAACTCGCCCTCATGAAGCTGGATTCCGTAGTAATCGTGTTTCAATATAGCACGGTGAATATGCCCCTGCTCCTTGCACACACCGCCCGTCAAACCATCTTAGTTGGGGGTGGGTGAGGCTGCGCTTTATGGCGTATTCGAGCCTGCCTTCGACAAGGAGGGTTAAGTCGTAACAAGGTATCTGTAGGGGAACCTGCAGATG
>EU092091.1.663 Archaea;Euryarchaeota;Thermoplasmata;Thermoplasmatales;Marine Group II;uncultured marine bacterium cluster_10
TCAGGGACGAAGCCTAGGGGCACGAACCGGATTAGATACCCCGGGTAGTCCTAGGTGTAAACGCTGTGGACTTGGTGTTGGGGATCCGACATGGGTCTCCAGTGCCGCAGCGAAGGTGTTAAGTCCACTGCCTGGGGAGTACGGTCGCAAGGCTGAAACTTAAAGGAATTGGCGGGGGAGCACTGCAACGGGAGGAGCGTGCGGTTTAATTGGATTCAACGCCGGAAAACTCACCAGGGCCGACTGTCAGATGAAGACCAGCGTGATGAGCTTGTCGGATTGTCAGAGAGGTGGTGCATGGCCGTCGTCAGTTCGTACCGTAAGGCGTTCTGTTAAGTCAGATAACGAACGAGACCCTCATCCTTATTTGCCACCCGTATAGCGATATGCGGCGCACTATAGGGAGACCGCTGGTGTGAAACCAGAGGAAGGCGAGGGCAACGGTAGGTCAGTATGCCCCGAATGTCCTGGGCTACACGCGCGCTACAAAGGATCGGACAATGGGAAGCCACGCCGAGAGGCGGAGCTACCCCGAAACCGGTTCATAGTTCGGATCGAGGGCTGTAACTCGCCCTCGTGAAGCTGGATTCCGTAGTAATCGCGTCTCAAAATGGCGCGGTGAATATGCCCCTGCTCCTTGCACACACCGCCCGTAAGGGCGAA
>EU092099.1.548 Archaea;Euryarchaeota;Thermoplasmata;Thermoplasmatales;Marine Group II;uncultured marine bacterium cluster_10
CCGAACATGGGTCTTCCAGTGCCGCAGCGAAGGTGTTAAGTCCACTGCCTGGGGAGTACGGTCGCAAGGCTGAAACTTAAAGGAATTGGCGGGGGAGCACTGCAACGGGAGGAGCGTGCGGTTTAATTGGATTCAACGCCGGAAAACTCACCAGGGCCGACTGTCAGATGAAGACCAGCGTGATGAGCTTGTCGGATTGTCAGAGAGGTGGTGCATGGCCGTCGTCAGTTCGTACCGTAAGGCGTTCTGTTAAGTCAGATAACGAACGAGACCCTCATCCTTATTTGCCACCCGTATAGCGATATGCGGCGCACTATAGGGAGACCGCTGGTGTGAAACCAGAGGAAGGCGAGGGCAACGGTAGGTCAGTATGCCCCGAATGTCCTGGGCTACACGCGCGCTACAAAGGATCGGACAATGGGAAGCCACGCCGAGAGGCGGAGCTATCCCCGAAACCGGTTCATAGTTCGGATCGAGGGCTGTAACTCGCCCTCGTGAAGCTGGATTCCGTAGTAATCGCGTCTCAAAATGGCGCGGTGAATATGCCC
>EU092096.1.648 Archaea;Euryarchaeota;Thermoplasmata;Thermoplasmatales;Marine Group II;uncultured marine bacterium cluster_10
GTCATACTGGAACGGATCCGACGTCAGGGACGAAGCCTAGGGGCACGAACCGGATTAGATACCCCGGGTAGTCCTAGGTGTAAACGCTGTGGATTTGGTGTGTGGGGTCCGTCAAGGGCCCCATGTGCCGGAGTGAAGATGTTAAATCCACTGCCTGGGGAGTACGGTCGCAGGGCTGAAACTTAAAGGAATTGGCGGGGGAGCACTGCAACGGGAGGAGCGTGCGGTTTAATTGGATTCAACGCCGGAAAACTCACCAAGGCCGACTGTTAAATGAAGATCAGCGTAATGAGCTTATCGGATTATCAGAGAGGTGGTGCATGGCCGTCGTCAGTTCGTACTGTAAAGCGTTCTGTTAAGTCAGATAACGAACGAGACCCGCATCTCTATTTGCCACCCTCATGTCCGCATGAGGCGCACCATAGAGAGACCGCTGGTGTGAAACCAGAGGAAGGCGCGGGCAACGACAGGTCAGTATGCCCCGAATGTCTTGGGCTACACGCGCGCTACAAAGGACAGGACAATGGGAGGCTACACCGAGAGGTGACGCTACCCCGAAACCTGTTCATAGTTCGGATCGAGGGCTGTAACTCGCCCTCGTGAAGCTGGATTCCGTAGTAATCGTGTTTCAATATAGCACGGTGAATA
>EU182211.1.906 Archaea;Euryarchaeota;Thermoplasmata;Thermoplasmatales;Marine Group II;uncultured bacterium cluster_10
TATGGATTGTGCCAGCAGCCGCGCGGTAATACCGGCAGCTCAAGTGGTCGTCACTTTTATTGGGCTAAAACGTCCGTAGCCTGTTTGGTAAATCTGTGGGTAAATCAATCCGCTCAACGGATTGAATTCTGCAGAGACTGCCAGACTAGGGACCGGGAGAGGTGTGGGGTACTCGAGGGGTAGGGGTAAAATCCTGTCATCCTTCGAGGACCACCAGTTGCGAAGGCGCCACACTGGAACGGATCCGACGGTCAGGGACGAAGCCTAGGGGCACGAACCGGATTAGATACCCGGGTAGTCCTAGGTGTAAACGCTGTGAACTTGGTGTCGGGGGTCCGCAAGGGGTCCCCGGTGCCGGAGTGAAGATGTTAAGTTCACTGCCTGGGGAGTACGGTCGCAAGGCTGAAACTTAAAGGAATTGGCGGGGGAGCACTGCAACGGGAGGAGCGTGCGGTTTAATTGGATTCAACGCCGGAAAACTCACCAGGGCCGACTGTTAGATGAAGACCAGCGTAACGAGCTTGTCGGATTTTCAGAGAGGTGGTGCATGGCCGTCGTCAGTTCGTACTGTAAAGCGTTCTGTTAAGTCAGATAACGAACGAGACCCTCATCTCTATTTGCAACCTGTCTCTCCGGAGGCGGCGCACTATAGAGAGACCGCTGGTGTGAGACCAGAGGAAGGCGAGGGCAACGACAGGTCAGTATGCCCCGAATGTCCTGGGCTACACGCGCGCTACAAAGGACGGGACAATGGGAAGCTAGGCCGAGAGGCCACGCTAACCCGAAACCCGTTCATAGTTCGGATTGAGGGCTGTAACTCGCCCTCATGAAGCTGGATTCCGTAGTAATCGTGTTTCAATATAGTACGGTGAATATGCCCCTGCTCCTTGCACACACCGCCCGTCA
>EU734085.1.790 Archaea;Euryarchaeota;Thermoplasmata;Thermoplasmatales;Marine Group II;uncultured archaeon cluster_10
GTGCCAGCAGCCGCGGTAATACCGGCAGCTCAAGTGGTCGTCGCTTTTATTGGGCCTAAAACGTCCGTAGCCTGTTTGGTAAATCTGTGGGTAAATCAACCAGCTTAACTGGTTGAATTCTGCAGAGACTGCCAGACTAGGGACCGGGAGAGGTGTGGGGTACTCTAGGGGTAGGGGTAAAATCCTGTCATCCTTAGAGGACCACCAGTTGCGAAGGCGCCACACTGGAACGGATCCGACGGTCAGGGACGAAGCCTAGGGGCACGAACCGGATTAGATACCCGGGTAGTCCTAGGTGTAAACGCTGTGAACTTGGTGTCGGGAGTCCGCAATGGGCCCCCGGTGCCGGAGTGAAGATGTTAAGTTCACTGCCTGGGGAGTACGGTCGCAAGGCTGAAACTTAAAGGAATTGGCGGGGGAGCACTGCAACGGGAGGAGCGTGCGGTTTAATTGGATTCAACGCCGGAAAACTCACCAGGGCCGACTGTTATATGAAGACCAGCGTAATGAGCTTGTCGGATTTTCAGAGAGGTGGTGCATGGCCGTCGTCAGTTCGTACTGTAAAGCGTTCTGTTAAGTCAGATAACGAACGAGACCCTCATCTCTATTTGCTACCCGTCTCTCCGGAGGCGGCGCACTATAGGGAGACCGCTGGTGTTAAACCAGAGGAAGGCGAGGGCAACGACAGGTCAGTATGCCCCGAATGTCCTGGCTACACGCGCGCTACAAGGACGGGACAATGGGAAGCCAGGCCGAGAGGCCGAGCTACCCCGAAACCCGTTCATAGTTC
>EU919130.1.1048 Archaea;Euryarchaeota;Thermoplasmata;Thermoplasmatales;Marine Group II;uncultured euryarchaeote cluster_10
TGGCCTACGGGAGGCAGCAGGCGCGAAAACTTCACACTGCAGGAAACTGTGATGAGGGAACTCCAAGTGCATGCACAATGTGTATGCTTTTCCTTACTTTTAATCGGTTTGGGAATAAGGGCTGGGAAAGACCGGTGCCAGCCGCCGCGGTAATACCGGCAGCTCAAGTGGTCGTCGCTTTTATTGGGCCTAAAACGTCCGTAGCCTGTTTGGTAAATCTGTGGGTAAATCAACCAGCTCAACTGGTTGAATTCTGCAGAGACTGCCAGACTAGGGACCGGGAGAGGTGTGGGGTACTCTCGGGGTAGGGGTAAAATCCTGTCATCCTGGGAGGACCACCAGTTGCGAAGGCGCCACACTGGAACGGATCCGACGGTCAGGGACGAAGCCTAGGGGCACGAACCGGATTAGATACCCGGGTAGTCCTAGGAGTAAACGCTGTGAACTTGGTGTCGGGGATCCTACTTGGGTTCCCGGTGCCGGAGTGAAGATGTTAAGTTCACTGCCTGGGGAGTACGGTCGCAAGGCTGAAACTTAAAGGAATTGGCGGGGGAGCACTGCAACGGGAGGAGCGTGCGGTTTAATTGGATTCAACGCCGGAAAACTCACCAAGGCCGACTGTTAGATGAAGACCAGCGTAATGAGCTTGTGCCGGATTTTCAGAGAGGTGGTGCATGGCCGTCGTCAGTTCGTACTGCAAAGCCCGTTCTGTTAAGTCAGATAACGAACGAGACCCGCATCCCTATTTGCCACCTTCTGTTCTCCGGAGCAGGCGCACCATAGGGAGACCGCTGGTGTGAAACCAGAGAGGAAGGCGCGGGCAACGACAGGTCAGTATGCCCCGAATGTCTTGGGCTAGCCACGCGCGCTACAAAGGACGGGACAATGGGAAGCCAGGCCGAGAGGTCGACGGCTAACCCGAAACCCGTTCATAGTTCGGATCGAGGGCTGTAACTCGCCCTGTCGTGAAGCTGGATTCCGTAGTAATCGTGTTTCAACATAGCACGGTGAATAACTGCCCCTGCTCCTTGCACACACCGCCCGTCAA
>FJ350086.1.860 Archaea;Euryarchaeota;Thermoplasmata;Thermoplasmatales;Marine Group II;uncultured archaeon cluster_10
TACCGGCAGCTCAAGTGGTCGTCGCTTTTATTGGGCCTAAAACGTCCGTAGCCTGTTTGGTAAATCTGTGGGTAAATCAACCCGCTTAACGGGTTGAATTCTGCAGAGACTGCCAGACTAGGGACCGGGAGAGGTGTGGGGTACTCGAGGGGTAGGGGTAAAATCCTGTCATCCTTCGAGGACCACCAGTTGCGAAGGCGCCACACTGGAACGGATTCGACGGTCAGGGACGAAGCCTAGGGGCACGAACCGGATTAGATACCCGGGTAGTCCTAGGTGTAAACGCTGTGAACTTGGTGTCGGGGATCCATCAGGGGTCCCCGGTGCCGGAGTGAAGATGTTAAGTTCACTGCCTGGGGAGTACGGTCGCAAGGCTGAAACTTAAAGGAATTGGCGGGGGAGCACTGCAACGAGAGGAGCGTGCGGTTTAATTGGATTCAACGCCGGAAAACTCACCAGGGCCGACTGTTAGATGAAGACCAGCGTAACGAGCTTGTCGGATTTTCAGAGAGGTGGTGCATGGCCGTCGTCAGTTCGTACTGTAAAGCGTTCTGTTAAGTCAGATAACGAACGAGACCCTCATCTCTATTTGCAACCTGTCTCTCCGGAGGCGGCGCACTATAGGGAGACCGCTGGTGTGAAACCAGAGGAAGGCGAGGGCAACGACAGGTCAGTATGCCCCGAATGTCCTGGGCTACACGCGCGCTACAAAGGACGGGACAATGGGAAGCTAGGCCGAGAGGTCGCGCTAACCCGAAACCCGTTCATAGTTCGGATTGAGGGCTGTAACTCGCCCTCATGAAGCTGGATTTCGTAGTAATCGTGTTTCAATATAGCACGGTGAATATGCCCCTGCTCAA
>FJ350098.1.860 Archaea;Euryarchaeota;Thermoplasmata;Thermoplasmatales;Marine Group II;uncultured archaeon cluster_10
TACCGGCAGCTCAAGTGGTCGTCGCTTTTATTGGGCCTAAAACGTCCGTAGCCTGTTTGGTAAATCTGTGGGTAAATCAACCCGCTTAACGGGTTGAATTCTGCAGAGACTGCCAGACTAGGGACCGGGAGAGGTGTGGGGTACTCGAGGGGTAGGGGTAAAATCCTGTCATCCTTCGAGGACCACCAGTTGCGAAGGCGCCACACTGGAACGGATTCGACGGTCAGGGACGAAGCCTAGGGGCACGAACCGGATTAGATACCCGGGTAGTCCTAGGTGTAAACGCTGTGAACTTGGTGTCGGGGATCCATCAGGGGTCCCCGGTGCCGGAGTGAAGATGTTAAGTTCACTGCCTGGGGAGTACGGTCGCAAGGCTGAAACTTAAAGGAATTGGCGGGGGAGCACTGCAACGAGAGGAGCGTGCGGTTTAATTGGATTCAACGCCGGAAAACTCACCAGGGCCGACTGTTAGATGAAGACCAGCGTAACGAGCTTGTCGGATTTTCAGAGAGGTGGTGCATGGCCGTCGTCAGTTCGTACTGTAAAGCGTTCTGTTAAGTCAGATAACGAACGAGACCCTCATCTCTATTTGCAACCTGTCTCTCCGGAGGCGGCGCACTATAGGGAGACCGCTGGTGTGAAACCAGAGGAAGGCGAGGGCAACGACAGGTCAGTATGCCCCGAATGTCCTGGGCTACACGCGCGCTACAAAGGACGGGACAATGGGAAGCTAGGCCGAGAGGTCGCGCTAACCCGAAACCCGTTCATAGTTCGGATTGAGGGCTGTAACTCGCCCTCATGAAGCTGGATTTCGTAGCAATCGTGTTTCAATATAGCACGGTGAATATGCCCCTGCTCCT
>FJ350099.1.860 Archaea;Euryarchaeota;Thermoplasmata;Thermoplasmatales;Marine Group II;uncultured archaeon cluster_10
TACCGGCAGCTCAAGTGGTCGTCGCTTTTATTGGGCCTAACACGTCCGTAGCCTGTTTGGTAAATCTGTGGGTAAATCAACCCGCTTAACGGGTTGAATTCTGCAGAGACTGCCAGACTAGGGACCGGGAGAGGTGTGGGGTACTCGAGGGGTAGGGGTAAAATCCTGTCATCCTTCGAGGACCACCAGTTGCGAAGGCGCCACACTGGAACGGATTCGACGGTCAGGGACGAAGCCTAGGGGCACGAACCGGATTAGATACCCGGGTAGTCCTAGGTGTAAACGCTGTGAACTTGGTGTCGGGGATCCATCAGGGGTCCCCGGTGCCGGAGTGAAGATGTTAAGTTCACTGCCTGGGGAGTACGGTCGCAAGGCTGAAACTTAAAGGAATTGGCGGGGGAGCACTGCAACGAGAGGAGCGTGCGGTTTAATTGGATTCAACGCCGGAAAACTCACCAGGGCCGACTGTTAGATGAAGACCAGCGTAACGAGCTTGTCGGATTTTCAGAGAGGTGGTGCATGGCCGTCGTCAGTTCGTACTGTAAAGCGTTCTGTTAAGTCAGATAACGAACGAGACCCTCATCTCTATTTGCAACCTGTCTCTCCAGAGGCGGCGCACTATAGGGAGACCGCTGGTGTGAAACCAGAGGAAGGCGAGGGCAACGACAGGTCAGTATGCCCCGAATGTCCTGGGCTACACGCGCGCTACAAAGGACGGGACAATGGGAAGCTAGGCCGAGAGGTCGCGCTAACCCGAAACCCGTTCATAGTTCGGATTGAGGGCTGTAACTCGCCCTCATGAAGCTGGATTTCGTAGTAATCGTGTTTCAATATAGCACGGTGAATATGCCCCTGCTCCT
>FJ353188.1.860 Archaea;Euryarchaeota;Thermoplasmata;Thermoplasmatales;Marine Group II;uncultured archaeon cluster_10
TACCGGCAGCTCAAGTGGTCGTCGCTTTTATTGGGCCTAAAACGTCCGTAGCCTGTTTGGTAAATCTGTGGGTAAATCAACCCGCTTAACGGGTTGAATTCTGCAGAGACTGCCAGACTAGGGACCGGGAGAGGTGTGGGGTACTCGAGGGGTAGGGGTAAAATCCTGTCATCCTTCGAGGACCACCAGTTGCGAAGGCGCCACACTGGAACGGATTCGACGGTCAGGGACGAAGCCTAGGGACACGAACCGGATTAGATACCCGGGTAGTCCTAGGTGTAAACGCTGTGAACTTGGTGTCGGGGATCCATCAGGGGTCCCCGGTGTCGGAGTGAAGATGTTAAGTTCACTGCCTGGGGAGTACGGTCGCAAGGCTGAAACTTAAAGGAATTGGCGGGGGAGCACTGCAACGAGAGGAGCGTGCGGTTTAATTGGATTCAACGCCGGAAAACTCACCAGGGCCGACTGTTAGATGAAGACCAGCGTAACGAGCTTGTCGGATTTTCAGAGAGGTGGTGCATGGCCGTCGTCAGTTCGTACTGTAAAGCGCTCTGTTAAGTCAGATAACGAACGAGACCCTCATCTCTATTTGCAACCTGTCTCTCCAGAGGCGGCGCACTATAGGGAGACCGCTGTTGTGAAACCAGAGGAAGGCGAGGGCAACGACAGGTCAGTATGCCCCGAATGTCCTGGGCTACACGCGCGCTACAAAGGACGGGACAATGGGAAGCTAGGCCGAGAGGTCGCGCTAACCCGAAACCCGTTCATAGTTCGGATTGAGGGCTGTAACTCGCCCTCATGAGGCTGGATTTCGTAGTAATCGTGTTTCAATATAGCACGGTGAATATGCCCCTGCTCCT
>GU144026.1.378 Archaea;Euryarchaeota;Thermoplasmata;Thermoplasmatales;Marine Group II;uncultured archaeon cluster_10
CCTGTCTTTTCCGGGAGGCGGTGCACTATAGAGAGACCGCTTGGTGTGAAACCCAGAGGAAGGCGAGGGCAACGACAGGTCAGTATGCCCCGAATGTCCTGGGCTACACGCGCGCTACAAAGGACGGGACAATGGGAAGCTAGGCCGAGAGGCCACGCTAACCCGAAACCCGTTCATAGTTCGGATTGAGGGCTGTAACTCGCCCTCATGAAGCTGGATTCCGTAGTAATCGTGTTTCAATATAGCACGGTGAATATGCCCCTGCTCCTTGCACACACCGCCCGTCAAACCATCTTAGTTGGGGGTGGGTGAGGCTGCGCTTTATGGCGTATTCGAGCCTGCCTTCGACAAGGAGGGTTAAGTCGTAACAAGGTAGCC
>GU144034.1.497 Archaea;Euryarchaeota;Thermoplasmata;Thermoplasmatales;Marine Group II;uncultured archaeon cluster_10
TTAAAGNATTGGCGGGGNAGCCTGCANCGGNAGGAGCGTGCGNTTAATTGGATTCAACGCNGGAAACTCACCAGGCCGACTGTTATATGAAGACCAGCGTAATGAGCTTGTCGGATTTTCAGAGAGGTGGTGCATGGCCGTCGTCAGTTCGTACTGTAAAGCGTTCTGTTAAGTCAGATAACGAACGAGACCNTCATCTCTATTTGCAACCTGTCTCTCCGGAGGCGGCGCACTATAGAGAGACCGCTGGTGTGAAACCAGAGGAAGGCGAGGGCAACGACAGGTCAGTATGCCCCGAATGTCCTGGGCTACACGCGCGCTACAAAGGACGGGACAATGGGAAGCTAGGCCGAGAGGCCACGCTAACCCGAAACCCGTTCATAGTTCGGATTGAGGGCTGTAACTCGCCCTCATGAAGCTGGATTCCGTAGTAATCGTGTTTCAATATAGCACGGTGAATATGCCCCTGCTCCTTGCACACACCGCCCGTCAAACCA
>GU144044.1.571 Archaea;Euryarchaeota;Thermoplasmata;Thermoplasmatales;Marine Group II;uncultured archaeon cluster_10
CTGCCAACGGGAGGAGCGTGCGGTTTTAATTGGATTCAACGCCNGAAAAACTCACCAAGGCCGACTGTTAGATGAAGATCAGCGTAATGAGCNTATCGGATTTTCAGAGAGGTGGTGCATGGCCGTCGTCAGTTCGTACTGTAAAGCGTTCTGTTAAGTCAGATAACGAACGAGACCCTCATCTCTATTTGCTACCTGGTTCTCCGGAACCAGCGCACTATAGGGAGACCGCTGGTGTGAAACCAGAGGAAGGGGAGGGCAACGACAGGTCAGTATGCCCCGAATGTCTTGGGCTACACGCGCGCTACAAAGGGCAGGACAATGGGATGCTAGGCCGAGAGGCATTCAAGCTAACCCGAAACCTGTTCATAGTTCGGATTGAGGGCTGTAACTCGCCCTCATGAAGCTGGATTCCGTAGTAATCGTGTTTCAATATAGCACGGTGAATATGCCCCTGCTCCTTGCACACACCGCCCGTCAAACCATCTTAGTTGGGGGTGGGTGAGGCTGCGCTTTATGGCGTATTCGAGCCTGCCTTCGACAAGGAGGGTTAAGTCGTAACAAGGTAACC
>GU144052.1.373 Archaea;Euryarchaeota;Thermoplasmata;Thermoplasmatales;Marine Group II;uncultured archaeon cluster_10
GGGGCATGGCCCGTCGTCAGTTTCGTACTGTAAAGCGTTCTGTTAAGTCAGATAACGNACGAGACCCGCATNCTTTATTTTGCGACCCTCATGTCCGCATGAGGCGCACCATAGGGAGACCGCTGGTGTGAAACCAGAGGAAGGCGCGGGCAACGACAGGTCAGTATGCCCCGAATGTCTTGGGCTACACGCGCGCTACAAAGGACAGGACAATGGGAAGCCACGCCGAGAGGCGGCGCTACCCCGAAACCTGTTCATAGTTCGGATCGAGGGCTGTAACTCGCCCTCGTGAAGCTGGATTCCGTAGTAATCGTGTTTCAACATAGCACGGTGAATATGCCCCTGCTCCTTGCACACACCGCCCGTCAAACCA
>GU144064.1.451 Archaea;Euryarchaeota;Thermoplasmata;Thermoplasmatales;Marine Group II;uncultured archaeon cluster_10
GCCCGTCGTCAGTTCGTACTGTAAAGCGTTCTGTTAAGTCAGATAACGAACGAGACCCTCATCTCTATTTGCTACCTGGTTCTCCGGAACCAGCGCACTATAGGGAGACCGCTGGTGTGAAACCAGAGGAAGGGGAGGGCAACGACAGGTCAGTATGCCCCGAATGTCTTGGGCTACACGCGCGCTACAAAGGGCAGGACAATGGGATGCTAGGCCGAGAGGCATTCAAGCTAACCCGAAACCTGTTCATAGTTCGGATTGAGGGCTGTAACTCGCCCTCATGAAGCTGGATTCCGTAGTAATCGTGTTTCAATATAGCACGGTGAATATGCCCCTGCTCCTTGCACACACCGCCCGTCAAACCATCTTAGTTGGGGGTGGGTGAGGCTGCGCTTTATGGCGTATTCGAGCCTGCCTTCGACAAGGAGGGTTAAGTCGTAACAAGGTAACC
>GU144068.1.477 Archaea;Euryarchaeota;Thermoplasmata;Thermoplasmatales;Marine Group II;uncultured archaeon cluster_10
GGAGGAGCGTGCGGTTTAATTGGATTCAACCCCCGGAAAACTCACCAAGGCCGACTGTTAGATGAAGATCAGCGTAATGAGCTTATCGGATTTTCAGAGAGGTGGTGCATGCCCGTCGTCAGTTCGTACTGTAAAGCGTTCTGTTAAGTCAGATAACGAACGAGACCCTCATCTCTATTTGCTACCTGGTTCTCCGGAACCAGCGCACTATAGGGAGACCGCTGGTGTGAAACCAGAGGAAGGGGAGGGCAACGACAGGTCAGTATGCCCCGAATGTCTTGGGCTACACGCGCGCTACAAAGGGCAGGACAATGGGATGCTAGGCCGAGAGGCATTCAAGCTAACCCGAAACCTGTTCATAGTTCGGATTGAGGGCTGTAACTCGCCCTCATGAAGCTGGATTCCGTAGTAATCGTGTTTCAATATAGCACGGTGAATATGCCCCTGCTCCTTGCACACACCGCCCGTCAAACCATC
>GU144070.1.526 Archaea;Euryarchaeota;Thermoplasmata;Thermoplasmatales;Marine Group II;uncultured archaeon cluster_10
GGAAACTCACCAAGGCCGACTGTTAGATGAAGATCAGCGTAATGAGCTTATCGGATTTTCAGAGAGGTGGTGCATGGCCGTCGTCAGTTCGTACTGTAAAGCGTTCTGTTAAGTCAGATAACGAACGAGACCCTCATCTCTATTTGCTACCTGGTTCTCCGGAACCAGCGCACTATAGGGAGACCGCTGGTGTGAAACCAGAGGAAGGGGAGGGCAACGACAGGTCAGTATGCCCCGAATGTCTTGGGCTACACGCGCGCTACAAAGGGCAGGACAATGGGATGCTAGGCCGAGAGGCATTCAAGCTAACCCGAAACCTGTTCATAGTTCGGATTGAGGGCTGTAACTCGCCCTCATGAAGCTGGATTGCGAAGTAATCGTGTTTCAACATAGCACGGTGAATATGCCCCTGCTCCTTGCACACACCGCCCGTCAAACCATCTTAGTTGGGGGTGGGTGAGGCTGCGCTTTATGGCGTATTCGAGCCTGTCTTTAACAAGGAGGGTTAAGTCGTAACAAGGTAACC
>GU144081.1.449 Archaea;Euryarchaeota;Thermoplasmata;Thermoplasmatales;Marine Group II;uncultured archaeon cluster_10
GCCCGTCGTCCAGTTCGTACTGTAAAGCGTTCTGTTAAGTCAGATAACGAACGAGACCCTCATCTCTATTTGCTACCCTTCTCTCCGGAGGAGGCGCACCATAGAGAGACCGCTGGTGCTAAACCAGAGGAAGGCGAGGGCAACGACAGGTCAGTATGCCCCGAATGTCATGGGCTACACGCGCGCTACAAAGGACGGGACAATGGGAAGCCAGATCGAGAGATCGAGCTAACCCGAAACCCGTTCATAGTTCGGATTGTGGGCTGTAACTCGCCCACATGAAGCTGGATTGCGTAGTAATCGTGTTTCAACATAGCACGGTGAATATGCCCCTGCTCCTTGCACACACCGCCCGTCAAACCATCTTAGTTGGGGGTGGGTGAGGCTGCGCTTTATGGCGTATTCGAGCCTGTCTTTAACAAGGAGGGTTAAGTCGTAACAAGGTAACC
>GU144085.1.476 Archaea;Euryarchaeota;Thermoplasmata;Thermoplasmatales;Marine Group II;uncultured archaeon cluster_10
TTCGGATTTTCAGAGAAGGTGGGGCATGCCCGTCGTCAGTTCGTACTGTAAAGCGTTTCTGTTAAGTCAGATAACGAACGAGACCNTCATCTCTATTTGCTACCCGTCTCTCCGGAGGCGGCGCACTATAGGGAGACCGCTGGTGTTAAACCAGAGGAAGGCGAGGGCAACGACAGGTCAGTATGCCCCGAATGTCCTGGGCTACACGCGCGCTACAAAGGACGGGACAATGGGAAGCCAGGCCGAGAGGCCGAGCTAACCCGAAACCCGTTCATAGTTCGGATCGAGGGCTGTAACTCGCCCTCGTGAAGCTGGATTCCGTAGTAATCGTGTTTCAATATAGCACGGTGAATATGCCCCTGCTCCTTGCACACACCGCCCGTCAAACCATCTTAGTTGGGGGTGGGTGAGGCTGCGCTTTATGGCGTATTCGAGCCTGCCTTCGACAAGGAGGGTTAAGTCGTAACAAGGTAACC
>GU144091.1.509 Archaea;Euryarchaeota;Thermoplasmata;Thermoplasmatales;Marine Group II;uncultured archaeon cluster_10
AAACTTAAAGGAATTGGCGGGGGAGCACTGCAACGCGAGGAGCGTGCGGTTTAATTGGATTCAACGCCGGAAAACTCACCCATGGCCGACTGTTAGATGAAGATCAGCGTAATGAGCTTATCGGATTTTCAGAGAGGTGGTGCACGGCCGTCGTCAGTTCGTACTGTAAAGCGTTCTGTTAAGTCAGATAACGAACGAGACCCTCATCTCTATTTGCTACCCTTCTCTCCGGAGGAGGCGCACCATAGAGAGACCGCTGGTGCTAAACCAGAGGAAGGCGAGGGCAACGACAGGTCAGTATGCCCCGAATGTCATGGGCTACACGCGCGCTACAAAGGACGGGACAATGGGAAGCCAGATCGAGAGATCGAGCTAACCCGAAACCCGTTCATAGTTCGGATTGTGGGCTGTAACTCGCCCACATGAAGCTGGATTGCGTAGTAATCGTGTTTCAACATAGCACGGTGAATATGCCCCTGCTCCTTGCACACACCGCCCGTCAAACCATC
>GU144097.1.384 Archaea;Euryarchaeota;Thermoplasmata;Thermoplasmatales;Marine Group II;uncultured archaeon cluster_10
TTTTCAGAGAGGTGGTGCATGGCCGTCGTCAGTTCGTACTGTAAAGCGTTCTGTTAAGTCAGATAACGAACGAGACCNTCATCTCTATTTGCTACCTGTCTCTCCGGAGACGGCGCACTATAGGGAGACCGCTGGTGTTAAACCAGAGGAAGGCGAGGGCAACGACAGGTCAGTATGCCCCGAATGTCCTGGGCTACACGCGCGCTACAAAGGACGGGACAATGGGAAGCTAGGCCGAGAGGCCACGCTAACCCGAAACCCGTTCGTAGTTCGGATTGAGGGCTGTAACTCGCCCTCATGAAGCTGGATTCCGTAGTAATCGTGTTTCAACATAGCACGGTGAATATGCCCCTGCTCCTTGCACACACCGCCCGTCAAACCATC
>GU144101.1.453 Archaea;Euryarchaeota;Thermoplasmata;Thermoplasmatales;Marine Group II;uncultured archaeon cluster_10
GATTCAACGCCGGAAAACTCACCCAGGGCCCGACTGTTAGATGAAGACCAGCGTAATGAGCTTGTCGGATTTTCAGAGAGGTGGTGCATGGCCGTCGTCAGTTCGTACTGTAAAGCGTTCTGTTAAGTCAGATAACGAACGAGACCCTCATCTCTATTTGCTACCCGTCTCTCCGGAGGCGGCGCACTATAGGGAGACCGCTGGTGTTAAACCAGAGGAAGGCGAGGGCAACGACAGGTCAGTATGCCCCGAATGTCCTGGGCTACACGCGCGCTACAAAGGACGGGACAATGGGAAGCCAGGCCGAGAGGCCGAGCTAACCCGAAACCCGTTCATAGTTCGGATTGAGGGCTGTAACTCGCCCTCGTGAAGCTGGATTCCGTAGTAATCGTGTTTCAATATAGCACGGTGAATATGCCCCTGCTCCTTGCACACACCGCCCGTCAAACCATC
>GU144037.1.550 Archaea;Euryarchaeota;Thermoplasmata;Thermoplasmatales;Marine Group II;uncultured archaeon cluster_10
GCGGTTTAATTGGATTCANCGCCGGAAAACTCACCAAGGCCGACTNTTAGATGAAGATCAGCGTAATGAGCTTATCGGATTTTCAGAGAGGCGGTGCATGGCCGTCGTCAGTTCGTACTGTAAAGCGTTCTGTTAAGTCAGATAACGAACGAGACCCTCATCTCTATTTGCTACCTGGTTCTCCGGAACCAGCGCACTATAGGGAGACCGCTGGTGTGAAACCAGAGGAAGGGGAGGGCAACGACAGGTCAGTATGCCCCGAATGTCTTGGGCTACACGCGCGCTACAAAGGGCAGGACAATGGGATGCTAGGCCGAGAGGCATTCAAGCTAACCCGAAACCTGTTCATAGTTCGGATTGAGGGCTGTAACTCGCCCTCATGAAGCTGGATTCCGTAGTAATCGTGTTTCAATATAGCACGGTGAATATGCCCCTGCTCCTTGCACACACCGCCCGTCAAACCATCTTAGTTGGGGGTGGGTGAGGCTGCGCTTTATGGCGTATTCGAGCCTGCCTTCGACAAGGAGGGTTAAGTCGTAACAAGGTAACC
>GU144043.1.365 Archaea;Euryarchaeota;Thermoplasmata;Thermoplasmatales;Marine Group II;uncultured archaeon cluster_10
ATGGCCGTCGTCAGTTTCGTACTGTAAAGCGTTCTNTTAAGTCAGATAACGAACGAGACCNTCATCTCTATTTGCTACCCTTCTCTCCGGAGGAGGCGCACCATAGAGAGACCGCTGGTGCTAAACCAGAGGAAGGCGAGGGCAACGACAGGTCAGTATGCCCCGAATGTCATGGGCTACACGCGCGCTACAAAGGACGGGACAATGGGAAGCCAGATCGAGAGATCGAGCTAACCCGAAACCCGTTCATAGTTCGGATTGTGGGCTGTAACTCGCCCACATGAAGCTGGATTGCGTAGTAATCGTGTTTCAACATAGCACGGTGAATATGCCCCTGCTCCTTGCACACACCGCCCGTCAAACCA
>GU144069.1.465 Archaea;Euryarchaeota;Thermoplasmata;Thermoplasmatales;Marine Group II;uncultured archaeon cluster_10
GAGAGGTGGTGCATGGCCGTCGTCAGTTCGTACTGTAAAGCGTTCTGTTAAGTCAGATAACGAACGAGACCCTCATCTCTATTTGCTACCTGGTTCTCCGGAACCAGCGCACTATAGGGAGACCGCTGGTGTGAAACCAGAGGAAGGGGAGGGCAACGACAGGTCAGTATGCCCCGAATGTCTTGGGCTACACGCGCGCTACAAAGGGCAGGACAATGGGATGCTAGGCCGAGAGGCATTCAAGCTAACCCGAAACCTGTTCATAGTTCGGATTGAGGGCTGTAACTCGCCCTCATGAAGCTGGATTCCGTAGTAATCGTGTTTCAATATAGCACGGTGAATATGCCCCTGCTCCTTGCACACACCGCCCGTCAAACCATCTTAGTTGGGGGTGGGTGAGGCTGCGCTTTATGGCGTATTCGAGCCTGCCTTCGACAAGGAGGGTTAAGTCGTAACAAGGTAGCC
>GU144036.1.609 Archaea;Euryarchaeota;Thermoplasmata;Thermoplasmatales;Marine Group II;uncultured archaeon cluster_10
CCAAGGCTGAAACTTAAANGGAATTGGCGGGGGGAGCNCTGCCAACNGGAGGNAGGCNTGCNGTTTAAATTGGAATTCAACNCCGGNAAAACTNCGCCCAGGGCCGACTGTTAGATGAAGACCAGTGTAACCGAGCTTGTCGGATTTTCAGAGAGGTGGTGCATGGCCGTCGTCAGTTCGTACTGTAAAGCGTTCTGTTAAGTCAGATAACGAACGAGACCCTCATCTCTATTTGCTACCTGTCTCTCCGGAGACGGCGCACTATAGGGAGACCGCTGGTGTTAAACCAGAGGAAGGCGAGGGCAACGACAGGTCAGTATGCCCCGAATGTCCTGGGCTACACGCGCGCTACAAAGGACGGGACAATGGGAAGCTAGGCCGAGAGGCCACGCTAACCCGAAACCCGTTCGTAGTTCGGATTGAGGGCTGTAACTCGCCCTCATGAAGCTGGATTCCGTAGTAATCGTGTTTCAACATAGCACGGTGAATATGCCCCTGCTCCTTGCACACACCGCCCGTCAAACCATCTTAGTTGGGGGTGGGTGAGGCTACGCTTTATGGCGTATTCGAGCCTGCCTTCGACAAGGAGGGTTAAGTCGTAACAAGGTA
>GU144046.1.459 Archaea;Euryarchaeota;Thermoplasmata;Thermoplasmatales;Marine Group II;uncultured archaeon cluster_10
TGGTGCATGGCCGTCGTCAGTTCGTACTGTAAAGCGTTCTGTTAAGTCAGATAACGAACGAGACCNTCATCTCTATTTGCTACCTGGTTCTCCGGAATCAGCGCACTATAGGGAGACCGCTGGTGTGAAACCAGAGGAAGGGGAGGGCAACGACAGGTCAGTATGCCCCGAATGTCTTGGGCTACACGCGCGCTACAAAGGGCAGGACAATGGGATGCTAGGCCGAGAGGCATTCAAGCTAACCCGAAACCTGTTCATAGTTCGGATTGAGGGCTGTAACTCGCCCTCATGAAGCTGGATTCCGTAGTAATCGTGTTTCAATATAGCACGGTGAATATGCCCCTGCTCCTTGCACACACCGCCCGTCAAACCATCTTAGTTGGGGGTGGGTGAGGCTGCGCTTTATGGCGTATTCGAGCCTGCCTTCGACAAGGAGGGTTAAGTCGTAACAAGGTAGCC
>GU144050.1.383 Archaea;Euryarchaeota;Thermoplasmata;Thermoplasmatales;Marine Group II;uncultured archaeon cluster_10
TTTGCTACCCCGTCTCTCCGGAGGCGGCGCACTATAGGGGAGACCGCTGGTGTTAAACCAGAGGAAGGCGAGGGCAACGACAGGTCAGTATGCCCCGAATGTCCTGGGCTACACGCGCGCTACAAAGGACGGGACAATGGGAAGCCAGGCCGAGAGGCCGAGCTAACCCGAAACCCGTTCATAGTTCGGATCGAGGGCTGTAACTCGCCCTCGTGAAGCTGGATTCCGTAGTAATCGTGTTTCAATATAGCACGGTGAATATGCCCCTGCTCCTTGCACACACCGCCCGTCAAACCATCTTAGTTGGGGGTGGGTGAGGCTGCGCTTTATGGCGTATTCGAGCCTGCCTTCGACAAGGAGGGTTAAGTCGTAACAAGGTAACC
>GU144054.1.420 Archaea;Euryarchaeota;Thermoplasmata;Thermoplasmatales;Marine Group II;uncultured archaeon cluster_10
TTAAGTCAGATAACGAACGAGACCCTCATCTCTATTTGCTACCCTGGTTNTCCGGAACCAGCGCACTATAGGGGAGACCGCTGGTGTGAAACCAGAGGAAGGGGAGGGCAACGACAGGTCAGTATGCCCCGAATGTCTTGGGCTACACGCGCGCTACAAAGGGCAGGACAATGGGATGCTAGGCCGAGAGGCATTCAAGCTAACCCGAAACCTGTTCATAGTTCGGATTGAGGGCTGTAACTCGCCCTCATGAAGCTGGATTCCGTAGTAATCGTGTTTCAATATAGCACGGTGAATATGCCCCTGCTCCTTGCACACACCGCCCGTCAAACCATCTTAGTTGGGGGTGGGTGAGGCTGCGCTTTATGGCGTATTCGAGCCTGCCTTCGACAAGGAGGGTTAAGTCGTAACAAGGTAGCC
>GU144058.1.610 Archaea;Euryarchaeota;Thermoplasmata;Thermoplasmatales;Marine Group II;uncultured archaeon cluster_10
AGTACNGTCNCAAGGCTGAAACTTAAGGAANTTGGCGGGGGAGCNCTGCAACGCGAGGAGCGTGCGGTTTAANTGGATTCAACGCCGGAAAACTCACCATGGCCGACTGTTAGATGAAGATCAGCGTAATGAGCTTATCGGATTTTCAGAGAGGTGGTGCATGGCCGTCGTCAGTTCGTACTGTAAAGCGTTCTGTTAAGTCAGATAACGAACGAGACCCTCATCTCTATTTGCTACCCTTCTCTCCGGAGGAGGCGCACCATAGAGAGACCGCTGGTGCTAAACCAGAGGAAGGCGAGGGCAACGACAGGTCAGTATGCCCCGAATGTCATGGGCTACACGCGCGCTACAAAGGACGGGACAATGGGAAGCCAGATCGAGAGATCGAGCTAACCCGAAACCCGTTCATAGTTCGGATTGTGGGCTGTAACTCGCCCACATGAAGCTGGATTGCGTAGTAATCGTGTTTCAACATAGCACGGTGAATATGCCCCTGCTCCTTGCACACACCGCCCGTCAAACCATCTTAGTTGGGGGTGGGTGAGGCTGCGCTTTATGGCGTATTCGAGCCTGTCTTTAACAAGGAGGGTTAAGTCGTAACAAGGTAACC
>GU144066.1.368 Archaea;Euryarchaeota;Thermoplasmata;Thermoplasmatales;Marine Group II;uncultured archaeon cluster_10
GAGAGGTGGTGCATGGCCGTCGTCAGTTCGTACTGTAAAGCGTTCTGTTAAGTCAGATAACGAACGAGACCCTCATCTCTATTTGCTACCCGTCTCTCCGGAGGCGGCGCACTATAGGGAGACCGCTGGTGTTAAACCAGAGGAAGGCGAGGGCAACGACAGGTCAGTATGCCCCGAATGTCCTGGGCTACACGCGCGCTACAAAGGACGGGACAATGGGAAGCCAGGCCGAGAGGCCGAGCTAACCCGAAACCCGTTCATAGTTCGGATCGAGGGCTGTAACTCGCCCTCGTGAAGCTGGATTCCGTAGTAATCGTGTTTCAATATAGCACGGTGAATATGCCCCTGCTCCTTGCACACACCGCCCG
>GU144074.1.521 Archaea;Euryarchaeota;Thermoplasmata;Thermoplasmatales;Marine Group II;uncultured archaeon cluster_10
TTCCCCAAGGCCGACTGTTAGATGAAGATCAGCGTAATGAGCTTATCGGATTTTCAGAGAGGTGGTGCATGGCCGTCGTCAGTTCGTACTGTAAAGCGTTCTGTTAAGTCAGATAACGAACGAGACCCTCATCTCTATTTGCTACCTGGTTCTCCGGAACCAGCGCACTATAGGGAGACCGCTGGTGTGAAACCAGAGGAAGGGGAGGGCAACGACAGGTCAGTATGCCCCGAATGTCTTGGGCTACACGCGCGCTACAAAGGGCAGGACAATGGGATGCTAGGCCGAGAGGCATTCAAGCTAACCCGAAACCTGTTCATAGTTCGGATTGAGGGCTGTAACTCGCCCTCATGAAGCTGGATTCCGTAGTAATCGTGTTTCAATATAGCACGGTGAATATGCCCCTGCTCCTTGCACACACCGCCCGTCAAACCATCTTAGTTGGGGGTGGGTGAGGCTGCGCTTTATGGCGTATTCGAGCCTGCCTTCGACAAGGAGGGTTAAGTCGTAACAAGGTAGCC
>GU144078.1.441 Archaea;Euryarchaeota;Thermoplasmata;Thermoplasmatales;Marine Group II;uncultured archaeon cluster_10
CAACCCCGGAAAACTCACCAGGCCCGACTGTTAGATGAAAGACCAGCGTAATGAGCTTGTCGGATTTTCAGAGAGGTGGTGCATGGCCGTCGTCAGTTCGTACTGTAAAGCGTTCTGTTAAGTCAGATAACGAACGAGACCCTCATCTCTATTTGCTACCCGTCTCTCCGGAGGCGGCGCACTATAGGGAGACCGCTGGTGTTAAACCAGAGGAAGGCGAGGGCAACGACAGGTCAGTATGCCCCGAATGTCCTGGGCTACACGCGCGCTACAAAGGACGGGACAATGGGAAGCCAGGCCGAGAGGCCGAGCTAACCCGAAACCCGTTCATAGTTCGGATCGAGGGCTGTAACTCGCCCTCGTGAAGCTGGATTCCGTAGTAATCGTGTTTCAATATAGCACGGTGAATATGCCCCTGCTCCTTGCACACACCGCCCGTCA
>GU144045.1.489 Archaea;Euryarchaeota;Thermoplasmata;Thermoplasmatales;Marine Group II;uncultured archaeon cluster_10
GGGAGCACTGCAACGGAGGAGCGTGCGGTTNANTGGATTCAACGCCGGAAAACTCACCAAGGCCCGACTGTTAGATGAAGATCAGCGTAATGAGCTTATCGGATTTTTCAGAGAGGTGGTGCATGGCCGTCGTCAGTTCGTACTGTAAAGCGTTCTGTTAAGTCAGATAACGACCGAGACCCTCATCTCTATTTGCTACCTGGTTCTCCGGAACCAGCGCACTATAGGGAGACCGCTGGTGTGAAACCAGAGGAAGGGGAGGGCAACGACAGGTCAGTATGCCCCGAATGTCTTGGGCTACACGCGCGCTACAAAGGGCAGGACAATGGGATGCTAGGCCGAGAGGCATTCAAGCTAACCCGAAACCTGTTCATAGTTCGGATTGAGGGCTGTAACTCGCCCTCATGAAGCTGGATTCCGTAGTAATCGTGTTTCAATATAGCACGGTGAATATGCCCCTGCTCCTTGCACACACCGCCCGTCAAACCA
>GU144053.1.430 Archaea;Euryarchaeota;Thermoplasmata;Thermoplasmatales;Marine Group II;uncultured archaeon cluster_10
TAAAGCGTTCTGTTAAGTCAGATAACGAACGAGACCCTCATCTCTANTTGCTACCTGGTTCTCCGGAACCAGCGCACTATAGGGAGACCGCTGGTGTGAAACCAGAGGAAGGGGAGGGCAACGACAGGTCAGTATGCCCCGAATGTCTTGGGCTACACGCGCGCTACAAAGGGCAGGACAATGGGATGCTAGGCCGAGAGGCATTCAAGCTAACCCGAAACCTGTTCATAGTTCGGATTGAGGGCTGTAACTCGCCCTCATGAAGCTGGATTCCGTAGTAATCGTGTTTCAATATAGCACGGTGAATATGCCCCTGCTCCNTGCACACACCGCCCGTCAAACCATCTTAGTTGGGGGTGGGTGAGGCTGCGCTTTATGGCGTATTCGAGCCTGCCTTCGACAAGGAGGGTTAAGTCGTAACAAGGTAGCC
>GU144057.1.458 Archaea;Euryarchaeota;Thermoplasmata;Thermoplasmatales;Marine Group II;uncultured archaeon cluster_10
TGGTGCATGGCCGTCGTCAGTTCGTACTGTAAAGCGTTCTGTTAAGTCAGATAACGAACGAGACCCTCATCTCTATTTGCTACCCGTCTCTCCCGGAGGCGGCGCACTATAGGGAGACCGCTGGTGTTAAACCAGAGGAAGGCGAGGGCAACGACAGGTCGGTATGCCCCGAATGTCCTGGGCTACACGCGCGCTACAAAGGACGGGACAATGGGAAGCCAGGCCGAGAGGCCGAGCTAACCCGAAACCCGTTCATAGTTCGGATCGAGGGCTGTAACTCGCCCTCATGAAGCTGGATTAGGTAGTAATCGCGTCTCAAAAAGGCGCGGTGAATATGCCCCTGCTCCTTGCACACACCGCCCGTCAAACCATCTTAGTTGTGGGTGGGTGAGGCTACCTCTCAATGGGGTATTCGAGCCTGCCTTCGACGAGGAGGGTTAAGTCGTAACAAGGTAACC
>GU144061.1.457 Archaea;Euryarchaeota;Thermoplasmata;Thermoplasmatales;Marine Group II;uncultured archaeon cluster_10
TAATTGGATTCAACGCCGGAAAACTCCCCCAAGGCCGACTGCTAGATGAAGATCAGGCGTAACGAGCTTATTGGATTATCAGAGAGGTGGTGCATGGCCGTCGTCAGTTCGTACTGTAAAGCGTTCTGTTAAGTCAGATAACGAACGAGACCCGCATCCTTATTTGCGACCCTCATGTCCGCATGAGGCGCACCATAGGGAGACCGCTGGTGTGAAACCAGAGGAAGGTGCGGGCAACGACAGGTCAGTATGCCCCGAATGTCTTGGGCTACACGCGCGCTACAAAGGACAGGACAATGGGAAGCCACGCCGAGAGGCGGCGCTACCCCGAAACCTGTTCATAGTTCGGATCGAGGGCTGTAACTCGCCCTCGTGAAGCTGGATTCCGTAGTAATCGTGTTTCAACATAGCACGGTGAATATGCCCCTGCTCCTTGCACACACCGCCCGTCAAACCA
>GU144075.1.380 Archaea;Euryarchaeota;Thermoplasmata;Thermoplasmatales;Marine Group II;uncultured archaeon cluster_10
GAGAGGTGGTGCATGGCCGTCGTCAGTTCGTACTGTAAAAGCGTTCTGTTAAGTCAGATAACGAANCGAGACCCTCATCTCTATTTGCTACCCGTCTCTCCGGAGGCGGCGCACTATAGGGAGACCGCTGGTGTTAAACCAGAGGAAGGCGAGGGCAACGACAGGTCAGTATGCCCCGAATGTCCTGGGCTACACGCGCGCTACAAAGGACGGGACAATGGGAAGCCAGGCCGAGAGGCCGAGCTAACCCGAAACCCGTTCATAGTTCGGATCGAGGGCTGTAACTCGCCCTCGTGAAGCTGGATTCCGTAGTAATCGTGTTTCAATATAGCACGGTGAATATGCTCCTGCTCCTTGCACACACCGCCCGTCAAACCATC
>GU144080.1.378 Archaea;Euryarchaeota;Thermoplasmata;Thermoplasmatales;Marine Group II;uncultured archaeon cluster_10
GAGAGGTGGTGCATGGCCGTCGTCAGTTCGTACTGTAAAGCGTTCTGTTAAGTCAGATAACGAACGAGACCCTCATCTCTATTTGCTACCCGTCTCTCCGGAGGCGGCGCACTATAGGGAGACCGCTGGTGTTAAACCAGAGGAAGGCGAGGGCAACGACAGGTCAGTATGCCCCGAATGTCCTGGGCTACACGCGCGCTACAAAGGACGGGACAATGGGAAGCCAGGCCGAGAGGCCGAGCTAACCCGAAACCCGTTCATAGTTCGGATCGAGGGCTGTAACTCGCCCTCGTGAAGCTGGATTCCGTAGTAATCGTGTTTCAATATAGCACGGTGAATATGCCCCTGCTCCTTGCACACACCGCCCGTCAAACCATC
>GU144089.1.430 Archaea;Euryarchaeota;Thermoplasmata;Thermoplasmatales;Marine Group II;uncultured archaeon cluster_10
CCATGGCCGACTGTTAGATGAAGATCAGCGTAATGAGCTTATCGGATTTTCAGAGAGGTGGTGCATGGCCGTCGTCAGTTCGTACTGTAAAGCGTTCTGTTAAGTCAGATAACGAACGAGACCCTCATCTCTATTTGCTACCCTTCTCTCCGGAGGAGGCGCACCATAGAGAGACCGCTGGTGCTAAACCAGAGGAAGGCGAGGGCAACGACAGGTCAGTATGCCCCGAATGTCATGGGCTACACGCGCGCTACAAAGGACGGGACAATGGGAAGCCAGATCGAGAGATCGAGCTAACCCGAAACCCGTTCATAGTTCGGATTGTGGGCTGTAACTCGCCCACATGAAGCTGGATTGCGTAGTAATCGTGTTTCAACATAGCACGGTGAATATGCCCCTGCTCCTTGCACACACCGCCCGTCAAACCATC
>GU144105.1.344 Archaea;Euryarchaeota;Thermoplasmata;Thermoplasmatales;Marine Group II;uncultured archaeon cluster_10
TAAAGCGTTCTGTTAAGTCAGATAACGAACGAGACCCTCATCTCTATTTGCTACCCGTCTCTCCGGAGGCGGCGCACTATAGGGAGACCGCTTGGTGTTAAACCAGAGGAAGGCGAGGGCAACGACAGGTCAGTATGCCCCGAATGTCCTGGGCTACACGCGCGCTACAAAGGACGGGACAATGGGAAGCCAGGCCGAGAGGCCGAGCTAACCCGAAACCCGTTCATAGTTCGGATCGAGGGCTGTAACTCGCCCTCGTGAAGCTGGATTCCGTAGTAATCGTGTTTCAATATAGCACGGTGAATATGCCCCTGCTCCTTGCACACACCGCCCGTCAAACCATC
>GU144094.1.345 Archaea;Euryarchaeota;Thermoplasmata;Thermoplasmatales;Marine Group II;uncultured archaeon cluster_10
GACCGCTGGTGTGAAACCAGAGGAAGGGGAGGGCAACGACAGGTCAGTATGCCCCGAATGTCTTGGGCTACACGCGCGCTACAAAGGGCAGGACAATGGGATGCTAGGCCGAGAGGCATTCAAGCTAACCCGAAACCTGTTCATAGTTCGGATTGAGGGCTGTAACTCGCCCTCATGAAGCTGGATTCCGTAGTAATCGTGTTTCAATATAGCACGGTGAATATGCCCCTGCTCCTTGCACACACCGCCCGTCAAACCATCTTAGTTGGGGGTGGGTGAGGCTGCGCTTTATGGCGTATTCGAGCCTGCCTTCGACAAGGAGGGTTAAGTCGTAACAAGGTAACC
>GU144104.1.443 Archaea;Euryarchaeota;Thermoplasmata;Thermoplasmatales;Marine Group II;uncultured archaeon cluster_10
TCGTCAGTTCGTACTGTAAAGCGTTCTGTTAAGTCAGATAACGAACGAGACCCTCATCTCTATTTGCTACCCGTCTCTCCGGAGGCGGCGCACTATAGGGAGACCGCTGGTGTTAAACCAGAGGAAGGCGAGGGCAACGACAGGTCAGTATGCCCCGAATGTCCTGGGCTACACGCGCGCTACAAAGGACGGGACAATGGGAAGCCAGGCCGAGAGGCCGAGCTAACCCGAAACCTGTTCATAGTTCGGATTGAGGGCTGTAACTCGCCCTCATGAAGCTGGATTCCGTAGTAATCGTGTTTCAATATAGCACGGTGAATATGCCCCTGCTCCTTGCACACACCGCCCGTCAAACCATCTTAGTTGGGGGTGGGTGAGGCTGCGCTTTATGGCGTATTCGAGCCTGCCTTCGACAAGGAGGGTTAAGTCGTAACAAGGTAGCC
>GU144071.1.418 Archaea;Euryarchaeota;Thermoplasmata;Thermoplasmatales;Marine Group II;uncultured archaeon cluster_10
TTAGATGAAGACCAGCGTAATGAGCTTGTCGGATTTTCAGAGAGGTGGTGCATGNCCGTCGTCAGTTCGTACTGTAAAAGCGTTCTGTTAAGTCAGATAACGAACGAGACCCTCATCTCTATTTGCTACCCGTCTCTCCGGAGGCGGCGCACTATAGGGAGACCGCTGGTGTTAAACCAGAGGAAGGCGAGGGCAACGACAGGTCAGTATGCCCCGAATGTCCTGGGCTACACGCGCGCTACAAAGGACGGGACAATGGGAAGCCAGGCCGAGAGGCCGAGCTAACCCGAAACCCGTTCATAGTTCGGATCGAGGGCTGTAACTCGCCCTCGTGAAGCTGGATTCCGTAGTAATCGTGTTTCAATATAGCACGGTGAATATGCCCCTGCTCCTTGCACACACCGCCCGTCAAACCATC
>GU144082.1.447 Archaea;Euryarchaeota;Thermoplasmata;Thermoplasmatales;Marine Group II;uncultured archaeon cluster_10
CCGTCGTCAGTTCGTACCTGTAAAGCGTTCTGTTAAGTCAGATAACGAACGAGACCCTCATCTCTATTTGCTACCCTTCTCTCCGGAGGAGGCGCACCATAGAGAGACCGCTGGTGCTAAACCAGAGGAAGGCGAGGGCAACGACAGGTCAGTATGCCCCGAATGTCATGGGCTACACGCGCGCTACAAAGGACGGGACAATGGGAAGCCAGATCGAGAGATCGAGCTAACCCGAAACCCGTTCATAGTTCGGATTGTGGGCTGTAACTCGCCCACATGAAGCTGGATTGCGTAGTAATCGTGTTTCAACATAGCACGGTGAATATGCCCCTGCTCCTTGCACACACCGCCCGTCAAACCATCTTAGTTGGGGGTGGGTGAGGCTGCGCTTTATGGCGTATTCGAGCCTGTCTTTAACAAGGAGGGTTAAGTCGTAACAAGGTAACC
>GU144093.1.320 Archaea;Euryarchaeota;Thermoplasmata;Thermoplasmatales;Marine Group II;uncultured archaeon cluster_10
CCCTTCTCTCCGGAGGAGGCGCACCATAGAGAGACCGCTGGTGCTAAACCAGAGGAAGGCGAGGGCAACGACAGGTCAGTATGCCCCGAATGTCATGGGCTACACGCGCGCTACAAAGGACGGGACAATGGGAAGCCAGATCGAGAGATCGAGCTAACCCGAAACCCGTTCATAGTTCGGATTGTGGGCTGTAACTCGCCCACATGAAGCTGGATTGCGTAGTAATCGTGTTTCAACATAGCACGGTGAATATGCCCCTGCTCCTTGCACACACCGCCCGTCAAACCATCTTAGTTGGGGGTGGGTGAGGCTGCGCTTTA
>GU144098.1.515 Archaea;Euryarchaeota;Thermoplasmata;Thermoplasmatales;Marine Group II;uncultured archaeon cluster_10
AGGCTGAAACTTAAAAGAATTGGCGGGGGAGCACTGCAACGGGAGGAGCGTGCGGTTAATTGGATTCAACCGCCCGGAAAACTCCCCAGGGCCGACTGTTATATGAAGACCAGCGTAATGAGCTTGTCGGATTTTCAGAGAGGTGGTGCATGGCCGTCGTCAGTTCGTACTGTAAAGCGTTCTGTTAAGTCAGATAACGAACGAGACCCTCATCTCTATTTGCAACCTGTCTCTCCGGAGGCGGCGCACTATAGAGAGACCGCTGGTGTGAAACCAGAGGAAGGCGAGGGCAACGACAGGTCAGTATGCCCCGAATGTCCTGGGCTACACGCGCGCTACAAAGGACGGGACAATGGGAAGCTAGGCCGAGAGGCCACGCTAACCCGAAACCCGTTCATAGTTCGGATTGAGGGCTGTAACTCGCCCTCATGAAGCTGGATTCCGTAGTAATCGTGTTTCAATATAGCACGGTGAATATGCCCCTGCTCCTTGCACACACCGCCCGTCAAACCATC
>GU144102.1.425 Archaea;Euryarchaeota;Thermoplasmata;Thermoplasmatales;Marine Group II;uncultured archaeon cluster_10
CCGACTGTTTAGATGAAGACCAGCGTAATGAGCTTGTCGGATTTTCAGAGAGGTGGTGCATGGCCGTCGTCAGTTCGTACTGTAAAGCGTTCTGTTAAGTCAGATAACGAACGAGACCCTCATCTCTATTTGCTACCCGTCTCTCCGGAGGCGGCGCACTATAGGGAGACCGCTGGTGTTAAACCAGAGGAAGGCGAGGGCAACGACAGGTCAGTATGCCCCGAATGTCCTGGGCTACACGCGCGCTACAAAGGACGGGACAATGGGAAGCCAGGCCGAGAGGCCGAGCTAACCCGAAACCCGTTCATAGTTCGGATCGAGGGCTGTAACTCGCCCTCGTGAAGCTGGATTCCGTAGTAATCGTGTTTCAATATAGCACGGTGAATATGCCCCTGCTCCTTGCACACACCGCCCGTCAAACCATC
>GU144107.1.345 Archaea;Euryarchaeota;Thermoplasmata;Thermoplasmatales;Marine Group II;uncultured archaeon cluster_10
GACCGCTGGTGTGAAACCAGAGGAAGGGGAGGGCAACGACAGGTCAGTATGCCCCGAATGTCTTGGGCTACACGCGCGCTACAAAGGGCAGGACAATGGGATGCTAGGCCGAGAGGCATTCAAGCTAACCCGAAACCTGTTCATAGTTCGGATTGAGGGCTGTAACTCGCCCTCATGAAGCTGGATTGCGAAGTAATCGTGTTTCAACATAGCACGGTGAATATGCCCCTGCTCCTTGCACACACCGCCCGTCAAACCATCTTAGTTGGGGGTGGGTGAGGCTGCGCTTTATGGCGTATTCGAGCCTGTCTTTAACAAGGAGGGTTAAGTCGTAACAAGGTAACC
>GU144190.1.565 Archaea;Euryarchaeota;Thermoplasmata;Thermoplasmatales;Marine Group II;uncultured archaeon cluster_10
CTGCAACGGGAGGAGCNTGCGGTTTAATTGGATTCAACGCCGGAAAACTCACCAGAGCCGACTGTCAGATGAAAGCCAGCGTAAATGAGCTTGCTGGATTGTCAGAGAGGTGGTGCATGGCCGTCGTCAGTTCGTACCGTAAGGCGTTCTGTTAAGTCAGATAACGAACGAGACCCTCATCCTCATTTGCTAACCCAGTCGCAAGATTGGGTGCACTATGGGGAGACCGCTTGATGTGAAATCAGAGGAAGGTGAGGGCAACGGTAGGTCAGTATGCCCCGAATGCTCTGGGCTACACGCGCGCTACAAAGGACGGGACAATGGGAGGCCACGCCGAGAGGCGGAGCTATCCCGAAACCCGTTCATAGTTCGGATTGAGGGCTGTAACTCGCCCTCATGAAGCTGGATTCCGTAGTAATCGTGTTTCAAAATAGCACGGTGAATATGCCCCTGCTCCTTGCACACACCGCCCGTCAAACCATCTTAGTTGGGGGTGGGTGAGGCTACGTTTTTTTGGCGTATTCGAGCCTGTCTTCGACAAGGAGGGTTAAGTCGTAACAAGGTA
>HM474986.1.1027 Archaea;Euryarchaeota;Thermoplasmata;Thermoplasmatales;Marine Group II;uncultured euryarchaeote cluster_10
CCTACGGGGGGCAGCAGGCGCGAAAACTTCACACTGCAGGAAACTGTGATGAGGGAACTCCAAGTGTGTGCACTAAGTGTACACTTTTCTTGACTTTTAATCGGTCATGGAATAAGGGCTGGGAAAGACCGGTGCCAGCCGCCGCGGTAATACCGGCAGCTCAAGTGGTCGTCGCTTTTATTGGGCCTAAAACGTCCGTAGCCTGTTTGGTAAATCTGTGGGTAAATCAACCCGCTCAACGGGTTGAATTCTGCAGAGACTGCCAGACTAGGGACCGGGAGAGGTGTGGGGTACTCGAGGGGTAGGGGTAAAATCCTGTCATCCTTCGAGGACCACCAGTTGCGAAGGCGCCACACTGGAACGGATCCGACGGTCAGGGACGAAGCCTAGGGGCACGAACCGGATTAGATACCCGGGTAGTCCTAGGTGTAAACGCTGTGAACTTGGTGTCGGGGTTCCGTAAGGGGTCCCCGGTGCCGGAGTGAAGATGTTAAGTTCACTGCCTGGGGAGTACGGTCGCAAGGCTGAAACTTAAAGGAATTGGCGGGGGAGCACTGCAACGGGAGGAGCGTGCGGTTTAATTGGATTCAACGCCGGAAAACTCACCAGGGCCGACTGTTAGATGAAGACCAGTGTAACGAGCTTGTCGGATTTTCAGAGAGGTGGTGCATGGCCGTCGTCAGTTCGTACTGTAAAGCGTTCTGTTAAGTCAGATAACGAACGAGACCCTCATCTCTATTTGCAACCTGTCTCTCCGGAGGCGGCGCACTATAGAGAGACCGCTGGTGTGAAACCAGAGGAAGGCGAGGGCAACGACAGGTCAGTATGCCCCGAATGTCCTGGGCTACACGCGCGCTACAAAGGACGGGACAATGGGAAGCTAGGCCGAGAGGTCACGCTAACCCGAAACCCGTTCATAGTTCGGATCGAGGGCTGTAACTCGCCCTCGTGAAGCTGGATTCCGTAGTAATCGTGTTTCAATATAGCACGGTGAATATGCCCCTGCTCCTTGCACACACCGCCCGTC
>JN562673.1.912 Archaea;Euryarchaeota;Thermoplasmata;Thermoplasmatales;Marine Group II;uncultured prokaryote cluster_10
CCAGCCGCCGCGGTAATACCGGCGCCTCAAGTGGTCGTCGCTTTTATTGGGCCTAAAACGTCCGTAGCCTGTTTGGTAAACCCGTGGGTAAATCAACGAGCTCAACTCATTGACTTCTGCGGAGACTGCCAGACTAGGGACCGGGAGAGGTGTAGGGTACTCATGGGGTAGGGGTAAAATCCTGTCATCCCATGAGGACCACCTGTTGCGAAGGCGCTACACTAGAACGGATCCGACGGTCAGGGACGAAGCCTAGGGGCACGAACCGGATTAGATACCCGGGTAGTCCTAGGTGTAAACGCTGTGGACTTGGTGTTGGGGATCCGACAGGGGTTCCCAGTGCCGGAGCGAAGGTGTTAAGTCCACTGCCTGGGGAGTACGGTCGCAAGGCTGAAACTTAAAGGAATTGGCGGGGGAGCACTGCAACGGGAGGAGCGTGCGGTTTAATTGGATTCAACGCCGGAAAACTCACCAGGGCCGACTGTCAGATGAAGACCAGCGTGATGAGCTTGTCGGATTGTCAGAGAGGTGGTGCATGGCCGTCGTCAGTTCGTACCGTAAGGCGTTCTGTTAAGTCAGATAACGAACGAGACCCTCATCCTTATTTGCCACCCGCATATTACTATGCGGCGCACTATAGGGAGACCGCTGGTGTGAAACCAGAGGAAGGCGAGGGCAACGGTAGGTCAGTATGCCCCGAATGTCCTGGGCTACACGCGCGCTACAAAGGATCGGACAATGGGAAGCCACGCCGAGAGGCGGAGCCACCCCGAAACCGGTTCATAGTTCGGATCGAGGGCTGTAACTCGCCCTCGTGAAGCTGGATTCCGTAGTAATCGCGTCTCAAAATGGCGCGGTGAATATGCCCCTGCTCCTTGCACACACCGCCCGTCAAACCATCTTAGTTGGGGG
>JN833237.1.649 Archaea;Euryarchaeota;Thermoplasmata;Thermoplasmatales;Marine Group II;uncultured archaeon cluster_10
CCGACGGTGAGGGGTGAAGCCTAGGGGCACGAACCGGATTAGATACCCGGGTAGTCCTAGGTGTAAACGCTGTGGATTTGGTGTGTGGGGTCCGCAATGGGCCCCATGTGCCGGAGTGAAGATGTTAAATCCACTGCCTGGGGAGTACGGTCGCAAGGCTGAAACTTAAAGGAATTGGCGGGGGAGCACTGCAACGGGAGGAGCGTGCGGTTTAATTGGATTCAACGCCGGAAAACTCACCAAGGCCGACTGTTAGATGAAGATCAGCGTAACGAGCTTATTGGATTATCAGAGAGGTGGTGCATGGCCGTCGTCAGTTCGTACTGTAAAGCGTTCTGTTAAGTCAGATAACGAACGAGACCCGCATCCTTATTTGCGACCCTCATGTCCGCATGAGGCGCACCATAGGGAGATCGCTGGTGTGAAACCAGATGAGAGCGCGGGCAACGACAGGTCAGTATGCCCCGAATGTCTTGGGCTACACGCGCGCTACAAAGGACAGGACAATGGGAAGCCACGCCGAGAGGCGGCGCTACCCCGAAACCTGTTCGTAGTTCGGATCGAGGGCTGTAACTCGCCCTCGTGAAGCTGGATTCCGTAGTAATCGCGTCTCAAAATGGCGCGGTGAATATGCCCCTGCTCCTTGCAC
>JX194693.1.858 Archaea;Euryarchaeota;Thermoplasmata;Thermoplasmatales;Marine Group II;uncultured organism cluster_10
CGGCACTCAAGTGGTCGTCGCTTTTATTGGGCCTAAAACGTCCGTAGCCGGTTTGGTAAACCCGTGGGTAAATCAACCAGCTTAACTGGTTGAATTCTGCGGAGACTGCCAAACTTGGAACCGGGAGAGGTGTGAGGAACTCTTGGGGTAGGGGTAAAATTTGTTTATCCCAGGGGGACCACCTGTTGCGAAGGCGTCACACTAGAACGGATTCGACGGTCAGGGACGAAGCCTAGGGGCACGAACCGGATTAGATACCCGGGTAGTCCTAGGTGTAAACGCTGTGGACTTGGTGTCGGGAGTCCCTAGAGGGCCCCCGGTGCCGCAGCGAAGGTGTTAAGTCCACTGCCTGGGGAGTACGGTCGCAAGGCTGAAACTTAAAGGAATTGGCGGGGGAGCACTGCAACGGGAGGAGCGTGCGGTTTAATTGGATTCAACGCCGGAAAACTCACCAGAGCCGACTGTCAGATGAAGGCCAGCGTAATGAGCTTGCTGGATTGTCAGAGAGGTGGTGCATGGCCGTCGTCAGTTCGTACCGTAAGGCGTTCTGTTAAGTCAGATAACGAACGAGACCCTCATCCTCATTTGCTAACCCAGTCGCAAGATTGGGTGCACTATGGGGAGACCGCTTGATGTTAAATCAGAGGAAGGTGAGGGCAACGGTAGGTCAGTATGCCCCGAATGCTCTGGGCTACACGCGCGCTACAAAGGACGGGACAATGGGAGGCCACGCCGAGAGGCGGAGCTATCCCGAAACCCGTTCATAGTTCGGATTGAGGGCTGTAACTCGCCCTCATGAAGCTGGATTCCGTAGTAATCGTGTTTCAAAATAGCACGGTGAATATGCCCCTGCTCCTT
>JX281577.1.513 Archaea;Euryarchaeota;Thermoplasmata;Thermoplasmatales;Marine Group II;uncultured marine group II euryarchaeote cluster_10
CTGTTTAGTAAATCCGTGGGTAAATCAACGAGCTTAACTCGTTGACTTCTGCGGACACTGCTAGACTTGGGACCGGGAGAGGTGTGGGGTACTCATGGGGTAGGGGTAAAATCCTGTCATCCCATGAGGACCACCAGTTGCGAAGGCGCCACACTAGAACGGATCCGACGGTCAGGGACGAAGCCTAGGGGCACGAACCGGATTAGATACCCGGGTAGTCCTAGGTGTAAACGCTGTGGACTTGGTGTCGGGGATCCTCTAAGGGTTCTCGGTGCCGCAGCGAAGGTGTTAAGTCCACTGCCTGGGGAGTACGGTCGCAAGGCTGAAACTTAAAGGAATTGGCGGGGGAGCACTGCAACGGGAGGAGCGTGCGGTTTAATTGGATTCAACGCCGGAAAACTCACCAGGGCCGACTGTCAAATGAAGACCAGCGTAATGAGCTTGTCGGATTGTCAGAGAGGTGGTGCATGGCCGCCGTCAGTTCGTACCGTAAGGCGTTCTGTTAAGTCAGAT
>JX281530.1.499 Archaea;Euryarchaeota;Thermoplasmata;Thermoplasmatales;Marine Group II;uncultured marine group II euryarchaeote cluster_10
TGTGGGTAAATCAACCAGCTTAACTGGTTGAATTCTGCAGAGACTGCCAGACTAGGGACCGGGAGAGGTGTGGGGTACTCTAGGGGTAGGGGTAAAATCCTGTCATCCTTAGAGGACCACCAGTTGCGAAGGCGCCACACTAGAACGGATCCGACGGTCAGGGACGAAGCCTAGGGGCACGAACCGGATTAGATACCCGGGTAGTCCTAGGTGTAAACGCTGTGAACTTGGTGTCGGGAGTCCGCAATGGGCCCCCGGTGCCGGAGTGAAGATGTTAAGTTCACTGCCTGGGGAGTACGGTCGCAAGGCTGAGACTTAAAGGAATTGGCGGGGGAGCACTGCAACGGGAGGAGCGTGCGGTTTAATTGGATTCAACGCCGGAAAACTCACCAGGGCCGACTGTTAGATGAAGACCAGCGTAATGAGCTTGTCGGATTTTCAGAGAGGTGGTGCATGGCCGTCGTCAGTTCGTACTGTAAAGCGTTCTGTTAAGTCAGAT
>JX281535.1.500 Archaea;Euryarchaeota;Thermoplasmata;Thermoplasmatales;Marine Group II;uncultured marine group II euryarchaeote cluster_10
CTGTGGGTAAATCAACCAGCTTAACTGGTTGAATTCTGCAGAGACTGCCAGACTAGGGACCGGGAGAGGTGTGGGGTACTCTAGGGGTAGGGGTAAAATCCTGTCATCCTTAGAGGACCACCAGTTGCGAAGGCGCCACACTAGAACGGATCCGACGGTCAGGGACGAAGCCTAGGGGCACGAACCGGATTAGATACCCGGGTAGTCCTAGGTGTAAACGCTGTGAACTTGGTGTCGGGAGTCCGCAATGGGCCCCCGGTGCCGGAGTGAAGATGTTAAGTTCACTGCCTGGGGAGTACGGTCGCAAGGATGAGACTTAAAGGAATTGGCGGGGGAGCACTGCAACGGGAGGAGCGTGCGGTTTAATTGGATTCAACGCCGGAAAACTCACCAGGGCCGACTGTTAGATGAAGACCAGCGTAATGAGCTTGTCGGATTTTCAGAGAGGTGGTGCATGGCCGTCGTCAGTTCGTACTGTAAAGCGTTCTGTTAAGTCAGAT
>KG445377.1.652 Archaea;Euryarchaeota;Thermoplasmata;Thermoplasmatales;Marine Group II;marine metagenome cluster_10
TCACTGTCCAGACTAGGGACCGGGAGAGGTGTGGGGTACTCTAGGGGTAGGGGTAAAATCCTGTCATCCTTAGAGGACCACCAGTTGCGAAGGCGCCACACTAGAACGGATCCGACGGTCAGGGACGAAGCCTAGGGGCACGAACCGGATTAGATACCCGGGTAGTCCTAGGTGTAAACGCTGTGAACTTGGTGTCGGGAGTCCGCAATGGGCCCCCGGTGCCGGAGTGAAGATGTTAAGTTCACTGCCTGGGGAGTACGGTCGCAAGGCTGAAACTTAAAGGAATTGGCGGGGGAGCACTGCAACGGGAGGAGCGTGCGGTTTAATTGGATTCAACGCCGGAAAACTCACCAGGGCCGACTGTTAGATGAAGACCAGCGTAATGAGCTTGTCGGATTTTCAGAGAGGTGGTGCATGGCCGTCGTCAGTTCGTACTGTAAAGCGTTCTGTTAAGTCAGATAACGAACGAGACCCTCATCTCTATTTGCTACCCGTCTCTCCGGAGGCGGCGCACTATAGAGAGACCGCTGGTGTTAAACCAGAGGAAGGCGAGGGCAACGACAGGTCAGTATGCCCCGAATGTCCTGGGCTACACGCGCGCTACAAAGGACGGGACAATGGGAAGCCAGGCCGAGAGGTCGAGCTAACCCGA
>KJ608277.1.896 Archaea;Euryarchaeota;Thermoplasmata;Thermoplasmatales;Marine Group II;uncultured marine archaeon cluster_10
GTGCCAGCCGCCGCGGTAATACCGGCAGCTCAAGTGGTCGTCGCTTTTATTGGGCCTAAAACGTCCGTAGCCTGTTTGGTAAATCTGTGGGTAAATCAACCAGCTTAACTGGTTGAATTCTGCAGAGACTGCCAGACTAGGGACCGGGAGAGGTGTGGGGTACTCTAGGGGTAGGGGTAAAATCCTGTCATCCTTAGAGGACCACCAGTTGCGAAGGCGCCACACTGGAACGGATCCGACGGTCAGGGACGAAGCCTAGGGGCACGAACCGGATTAGATACCCGGGTAGTCCTAGGTGTAAACGCTGTGAACTTGGTGTCGGGAGTCCGCAATGGGCCCCCGGTGCCGGAGTGAAGATGTTAAGTTCACTGCCTGGGGAGTACGGTCGCAAGGCTGAAACTTAAAGGGATTGGCGGGGGAGCACTGCAACGGGAGGAGCGTGCGGTTTAATTGGATTCAACGCCGGAAAACTCACCAGGGCCGACTGTTAGATGAAGACCAGCGTGATGAGCTTGTCGGATTTTCAGAGAGGTGGTGCATGGCCGTCGTCAGTTCGTACTGTAAAGCGTTCTGTTAAGTCAGATAACGAACGAGACCCTCATCTCTATTTGCTACCCGTCTCTCCGGAGACGGCGCACTATAGGGAGACCGCTGGTGTTAAACCAGAGGAAGGCGAGGGCAACGACAGGTCAGTATGCCCCGAATGTCCTGGGCTACACGCGCGCTACAAAGGACGGGACAATGGGAAGCCAGGCCGAGAGGCCGAGCTACCCCGAAACCCGTTCATAGTTCGGATCGTGGGCTGTAACTCGCCCACGTGAAGCTGGATTCCGTAGTAATCGTGTTTCAATATAGCACGGTGAATATGCCCCTGCTCCTTGCACTCACCGCCCGTC
>KJ608281.1.900 Archaea;Euryarchaeota;Thermoplasmata;Thermoplasmatales;Marine Group II;uncultured marine archaeon cluster_10
GTGCCAGCCGCCGCGGTAATACCGGCAGCTCAAGTGGTCGTCGCTTTTATTGGGCCTAAAACGTCCGTAGCCTGTTTGGTAAATCTGTGGGTAAATCAACCAGCTTAACTGGTTGAATTCTGCAGAGACTGCCAGACTAGGGACCGGGAGAGGTGTGGGGTACTCTAGGGGGTAGGGGTAAAATCCTGTCATCCTTAGAGGACCACCAGTTGCGAAGGCGCCACACTGGAACGGATCCGACGGTCAGGGACGAAGCCTAGGGGCACGAACCGGATTAGATACCCGGGTAGTCCTAGGTGTAAACGCTGTGAACTTGGTGTCGGGGATCCGTAATGGGTTCTCGGTGCCGGAGTGAAGATGTTAAGTTCACTGCCTGGGGAGTACGGTCGCAAGGCTGAAACTTAAAGGAATTGGCGGGGGAGCACTGCAACGGGAGGAGCGTGCGGTTTAATTGGATTCAACGCCGGAAAACTCACCAAGGCCGACTGTTAGATGAAGATCAGCGTAATGAGCTTATCGGATTTTCAGAGAGGTGGTGCATGGCCGTCGTCAGTTCGTACTGTAAAGCGTTCTGTTAAGTCAGATAACGAACGAGACCCTCATCTTTATTTGCTACCCCATTCCCCGGAATGGGCGCACTATAGAGAGACCGCTGGTGTGAAACCAGAGGAAGGCGAGGGCAACGACAGGTCAGTATGCCCCGAATGTCTTGGGCTACACGCGCGCTACAAAGGACAGGACAATGGGATGCTAGGCCGAGAGGCATTCACGCTAACCCGAAACCTGTTCATAGTTCGGATTGAGGGCTGTAACTCGCCCTCATGAAGCTGGATTCCGTAGTAATCGTGTTTCAATATAGCACGGTGAATATGCCCCTGCTCCTTGCACTCACCGCCCGTC
>KJ608285.1.852 Archaea;Euryarchaeota;Thermoplasmata;Thermoplasmatales;Marine Group II;uncultured marine archaeon cluster_10
CGGCGCGGAAATACCGGGAGCTCAAGTGGTCGTCGCTTTTATTGGGCCTAAAACGTCCGTCCCCTGTTTGGTAAATCTGTGGGTAAATCCCTCCCCTCAACGGATTGAATTTTGCAGATACTGCCACACTAGGGACCGGGAGAGGTGTGGGGTACTCCAGGGGTAGGGGTAAAATCCTGTCATCCTTCGAGGACCACCAGTTGCGAAGGCCCCCCACTGTACCGGATCCGACGGGCAGGGACTAATCCTAGGGGCCCGAACCGGATTAGATACCCGGGTAGTCCTAGGTGTATCCTCTGTGAACTTGGTGTCGGGGGTCCGCAAGGGGTCCCCGGAGCCGGATTGAAGATGTTAAGTTCACTGCCTGGGGAGTACGGTCGCATGGCTGAAACTTAAAGGAATTGGCGTGGGAGCACTGCAACGGGAGGAGCGTGCGGTTTAATTGGATTCACCGCCGGAAAAGTCACCGCCCCCTACTGTTATATGAATACCAGCGTATTGAGCTTGTCCGATTTTCAAAGAGGTGGTGCATGTCCGTCGTCATTTCGTACTGTAAAACGTTCTGTTAAATCAGATAATGAATGGACACCCTCGTCTGTGGTCTCAACGGGTATCTCCGCAGGCGGGGCACCCAAGAGAGCGCGTTGGTGTGAAACCAGAGGAAGACGAGTGCAACGACACATCAGTTTTCCCGGAATATCCTGGGCTACAAGCGCTCTACAAAGGATGGGACAATGGGAAGCCAGGCCGAGAGGCCGAGCTAACCAAAAACCCGTTCATAGTTGAGATTCAGGATTTTAACTCGCCCTCATGAATCCGGATTCGGTAGTTATCATGCTTCAATTTAGCGCG
>KJ608289.1.896 Archaea;Euryarchaeota;Thermoplasmata;Thermoplasmatales;Marine Group II;uncultured marine archaeon cluster_10
GTGCCAGCAGCCGCGGTAATACCGGCAGCTCAAGTGGTCGTCGCTTTTATTGGGCCTAAAACGTCCGTAGCCTGTTTGGTAAATCTGTGGGTAAATCAACCAGCTTAACTGGTTGAATTCTGCAGAGACTGCCAGACTAGGGACCGGGAGAGGTGTGGGGTGCTCTAGGGGTAGGGGTAAAATCCTGTCATCCTTAGAGGACCACCAGTTGCGAAGGCGCCACACTGGAACGGATCCGACGGTCAGGGACGAAGCCTAGGGGCACGAACCGGATTAGATACCCGGGTAGTCCTAGGTGTAAACGCTGTGAACTTGGTGTCGGGAGTCCTCAATGGGCCCCCGGTGCCGGATTGAACATGTTAAGTTCACTGCCTGGGGAGTACGGTCGCAAGGCTGAAACTTAAAGGAATTGGCGGGGGACCACTGCGTCGGGAGGAGCGTGTGGTTTAATTGGATTCAAAACCGGAAAACTCACCAGGGTCGACTGTTAGATGAAGACCAGCGTGATGAGCTTGTCGAATTTTCAGAGAGGGGGTGCGTGGCAATTGTCAGTTCGTACAGTAAAGCGTTTTGTTAAGTCAGATAACGAACGAGACCCTCATCTGTTTTTGCTACCCGTCTCTCCGGAGACGGCACACTATAGGGAGACCGATGGTGTTAAACCAGAGGAAGGCGAGGGCAACGACAGGTCAGTATGCCCCGAATGTCATGGGTTACACGCGCGATACAAAGGAGGGGGCAAAGGGAAGCCAGGCCGAGAGGCCGACCTCCCCTGAAACCCGTTCATAGTTCGGATGTTGGGAAATAACTGGCCCACGAGAAGCTGGATTCGGTAGTAATAGTGTTTCAATATAGCCCGGTGAATATGCCCCTGCTCCTTGCACACACCGCCCGTC
>KJ608293.1.898 Archaea;Euryarchaeota;Thermoplasmata;Thermoplasmatales;Marine Group II;uncultured marine archaeon cluster_10
GTGCCAGCCGCCGCGGTAATACCGGCTCCTCAAGTGGTCGTCGCTTTTATTGGGCCTAAAACGTCCGTAGCCTGTTTGGTAAATCTGTGGGTAAATCAATCAGCTTAACTGGTTGAATTCTGCAGATACTGCCAAACTAGGGACCGGGAGAGGTGTGGGGGTACTCTAAGGGTAGGGGTAAAATCCTGTCATCCTTAGAGGACCACCAGTTGCGAAGGCGCCACACTAGAACGGATCCGACGGTCAGGGACGAAGCCTAGGGGCGCGAACCGGATTAGATACCCGGGTAGTCCTAGGTGTAAACGCTGTGAACTTGGTGTCGGGAGTCCGCAATGGGCCCCCGGTGCCGGAGTGAAGATGTTAAGTTCACTGCCTGGGGAGTACGGTCGCAAGGCTGAAACTTAATGGAATTGGCGGGGGAGCACTGCAACGGGAGGAGCGTGCGGTTTAATTGGATTCAACGCCGGAAAACTCACCAGGGCCGACTGTTAGATGAAGACCAGCGTAATGAGCTTGTCGGATTTTCAGAGAGGTGGTGCATGGCCGTCGTCAGTTCGTACTGTAAAGCGTTCTGTTAAGTCAGATAACGAACGAGACCCTCATCTCTATTTGCTACCCGTCTCTCCGGAGGCGGCGCACTATAGAGAGACCGCTGGTGTTAAACCAGAGGAAGGCGAGGGCAACGACAGGTCAGTATGCCCCGAATGTCCTGGGCTACACGCGCGCTACAAAGGACGGGACAATGGGAAGCCAGGCCGAGAGGCCGAGCTAACCCGAAACCCGTTCATAGTTCGGATCGAGGGCTGTAACTCGCCCTCGTGAAGCTGGATTCCGTAGTAATCGTGTTTCAATATAGCACGGTGAATATGCCCCTGCTCCTTCCACTCACCGCCCCGTC
>KJ608299.1.905 Archaea;Euryarchaeota;Thermoplasmata;Thermoplasmatales;Marine Group II;uncultured marine archaeon cluster_10
GTGCCAGCCGCCGCGGTAATACCGGCAGCTCGAGTGGTCGTCGCTTTTATTGGGCCTAAAACGTCCGTAGCCTGTTTGGTAAATCTGTGGGTAAATCAACCAGCTTAACTGGTTGAATTCTGCAGAGACTGCCAGACTAGGGACCGGGAGAGGTGTGGGGTACTCTCGGGGTAGGGGTAAAATCCTGTCATCCTGGGAGGACCACCAGTTGCGAAGGCGCCACACTGGAACGGATCCGACGGTCAGGGACGAAGCCTAGGGGCACGAACCGGATTAGATACCCGGGTAGTCCTAGGAGTAAACGCTGTGAACTTGGTGTCGGGGATCCTACTTGGGTTCCCGGTGCCGGAGTGAAGATGTTAAGTTCACTGCCTGGGGAGTACGGTCGCAAGGCTGAAACTTAAAGGAATTGGCGGGGGAGCACTGCAACGGGAGGAGCGTGCGGTTTAATTGGATTCAACGCCGGAAAACTCACCAAGGCCGACTGTTATATGAAGACCAGCGTAATGAGCTTGTCGGATTTTCAGAGAGGTGGTGCATGGCCGTCGTCAGTTCGTACTGCAAAGCGTTCTGTTAAGTCAGATAACGAACGAGACCCGCATCCCTATTTGCCACCCTGTTCTCCGGAGCAGGCGCACCATAGGGAGACCGCTGGTGTTAAACCAGAGGAAGGCGCGGGCAACGACAGGTCAGTATGCCCCGAATGTCCTGGGCTACACGCGCGCTACAAAGGACGGGACAATGGGAAGCCAGGCCGAGAGGCCGAGCTAACCCGAAACCCGTTCATAGTTCGGATCGAGGGCTGTAACTCGCCCTCGTGAAGCTGGATTCCGTAGTAATCGTGTTTCAACATAGCACGGTGAATATGCCCCTGCTCCTTGCACACACCGCCCGTCAAGGACGAC
>KJ608303.1.883 Archaea;Euryarchaeota;Thermoplasmata;Thermoplasmatales;Marine Group II;uncultured marine archaeon cluster_10
CCGCCGTGGTAATCCCGGCAGCTCATGTGGTCGTCGCTTTTATTGGGCCTAAAACGTCCGACTCCTGTTTGGTAAATCTGTGGGTAAATCACCCATCTTAACTGGTTGAATTCTGCAAAGACTGCCTCACTAGGGACCGGGAGAGGTGTGGGGTACTCGAGGGGTAGGGGTAAAATCCTGTCATCCTTCGAGGACCACCAGTTGCGAAGGCCCCCCCCTGGAACGGATCCGACGGTCAGGGACGAAGCCTATGGGCACGAACCGGATTAGATACCCGGGTAGTCCTAGGTGTAAACGCTGTGAACTTGGTGTCGGGGGTCCCCAAGGGGTCCCCGGTGCCGGAGTGAAGATGTTAATTTCTCTGGCTGGGAAGCACGGTCGATTGGCTGAAATTTACAGGATTTGGCGGGGGAGCACTGCAACGGGAGGAGCGTGCGGTTTATTGGATTCAACCCCGGAATACTCCCCAGGGCCGACTGTTATTTTAAGACCAACGCATTGAACTTGACTCATTTTCCGAGAGATGTTGCATGGCCGTCATCATTTCGTACTGTAAAGCGTTCTGTTAACTCATATAACGCACGATACCCTCCTCTCTATTTGCAACCTGTCTCTCCGGAGGCGGCGCACTACTTACACACCGCTGGTGCGATACCAGACGAATGAGATGCCTACGACAGGTCAGTTCCTCCCGGATGTCATGCATTTCACGCGCGCTACAAAGGACGGGACAACGGGAAGCTAGGCCGAGAGGCCACGCTAACCCGAAACCCGTTCATAGTTAGGATTGAGGGCTGTAACTCGCCCTCATGAAGCTGGATTCAGTAGTAATCGTGCTTCAAAACAGCACGGCGAATAAGCCCCTGCTCCTTGCACACACCGC
>KJ608323.1.892 Archaea;Euryarchaeota;Thermoplasmata;Thermoplasmatales;Marine Group II;uncultured marine archaeon cluster_10
GTGCCAGCAGCCGCGGTAATACCGGCAGCTCAAGTGGTCGTCGCTTTTATTGGGCCTAAAACGTCCGTAGCCTGTTTGGTAAATCTGTGGGTAAATCAACCAGCTTAACTGGTTGAATTCTGCAGAGACTGCCAGACTAGGGACCGGGAGAGGTGTGGGGTACTCTAGGGGTAGGGGTAAAATCCTGTCACCCTTAGAGGACCACCAGTTGCGAAGGCGCCACACTGGAACGGATCCGACGGTCAGGGACGAAGCCTAGGGGCACGAACCGGATTACATACCCGGGTAGTCCTAGGTGTAACGCTGTGAACTTGGATTCGGGGATCCGTCATGGGTCCCCGGTGCCGGAGTGAAGATGTTAAGTTCACTGCCTGGGGAGTACGGTCGCAAGGCTGAAACTTAAAGGAATTGGCGGGGGAGCGCTGCAACGGGAGGAGCGTGTGGTTTAATTGGATTCAACGCCGGAAAACTCACCAGGGCCGACTGTTATATGAAGACCAGTGTGATGAACTTGGCGGATTTTCAGAGAGGTGGTGCATGGCCGTAGTCAGTTCGTACTGTAAAGCGTTCTGTTAAGTCAGATAACGAACGAGACCCTCATCTCTTTTTGCTACCTGTCTCTCCGGAGACAGCGCACTATGGGGAGACCGCTGGTGTTAAACCAGAGGAAGGCGAGGGCAACGACAGGTCAGTATGCCCCGAATGTCATGGGCTACACGCGCAATACAAAGGACGGGACAATGGGCTGCAACTCCGAGAGGAACGACGCTATCCCGAAACCCGTTTGTAGTTGGGATTGAGGACTGTAATTCGCCCTCATGAAGCTGGATTAGGTAGTAATCGTGTCTCAATAGGGCGCGGTGAATAGGCCCTTTCTCCTTGCACTCACCGC
>KJ608328.1.888 Archaea;Euryarchaeota;Thermoplasmata;Thermoplasmatales;Marine Group II;uncultured marine archaeon cluster_10
GTGCCAGCCGCCGCGGTAATACCGGCAGCTCAAGTGGTCGTCGCTTTTATTGGGCCTAAAACGTCCGTAGCCTGTTTGGTAAATCTGTGGGTAAATCAACCAGCTTAACTGGTTGAATTCTGCAGAGACTGCCAGACTAGGGACCGGGAGAGGTGTGGGGTACTCTAGGGGTAGGGGTAAAATCCTGTCATCCTTAGAGGACCACCAGTTGCGAAGGCGCCACACTGGAACGGATCCGACGGTCAGGGACGAAGCCTAGGGGCACGAACCGGATTAGACACCCGGGTAGTTAAGGGTGAGGGCTCTGTTAGTTTGGTGTCGGGAGTACACAATGACCGCCCGAACCGAGGACGAACATGCAACATCTATTTGTAAGTGAGTAAGGTTCCAAGGCTGGATCTTAATGGAACTGTCGGGGGAGCGCAGCAATAGGGGGAGGGGGCGTTTTAATTGGCTTCATCCCCGGAAAACTCAGCAGGGCCGACTGTTAGATGAAGACCAGTGTAAGGAGCTTGTCGGATTTTCAGAGAGGGTGTGCATGTCCGTTTTCAGTTCGTACTGTAAAGCGTTAAACTAAGTCAGATAACGACCGAGACCCTCATCTCTATTTGCTACCCGTCTCTCTGGAGGCGGCGCACTATAGGGAGACCGCTGGTGTTAAACCAGAGGAAGGTGAGGGCAATGACAGGTCAGTATGCCCCGAATGTCCTGGGCTACACGCGCGCTACAAAGAACGGGACAATGGGAAGCCAGTCCGAGAGGCCGCGCTACCCCGAAACCCGTTCATAGTTCGGATCGTGGGCTGTAACTCGCCCACCGAACCGGGATTCCGTAGTAATCGTGCTTCAATATAGCACGGCGAATAAGCCCCTGCTCCTTCCACACCCC
>KJ608332.1.896 Archaea;Euryarchaeota;Thermoplasmata;Thermoplasmatales;Marine Group II;uncultured marine archaeon cluster_10
GTGCCAGCCGCCGCGGTAATACCGGCGCCTCAAGTGGTAGTCGCTTTTATTGGGCCTAAAACGTCCGTAGCCGGTCTGATACATTCGTGGGTAAATCAACCAGCTTAACTGGTTGAATTCTGCGAGGACGGTCAGACTTGGGACCGGGAGAGGTGTGGGGTACGCTCAGGGTAGGGGTAAAATCCTGTCATCCTGAGCGGACCACCTGTTGCGAAGGCGCCACACTAGAACAGATCCGACGGTCAGGGACGAAGCCTAGGGGCACGAACCGGATTAGATACCCGGGTAGTCCTAGGTGTAAACGCTGTGGACTTGATGTTGGGGGTGCTCCGAGCACTCTCAGTGTCGAAGCGAAGGTGATAAGTCCACTGCCTGGGGAGTACGGTCGCAAGGCTGAAACTTAAAGGAATTGGCGGGGGAGCACTGCAACGGGAGGAGCGTGCGGTTTAATTGGATTCAACGCCGGAAAACTTACCAGGGCCGACTGTTAGATGAAGACCAGCGTAATGAGCTTGTCGGATTTTCAGAGAGGTGGTGCATGGCCGTCGTCAGTTCGTACTGTAAAGCGTTCTGTTAAGTCAGATAACGAACGAGACCCTCATCTCTATTTGCTACCCGTCTCTCCGGAGGCGGCGCACTATAGGGAGACCGCTGGTGTTAAACCAGAGGAAGGCGAGGGCAACGACAGGTCAGTATGCCCCGAATGTCCTGGGCTACACGCGCGCTACAAAGGACGGGACAATGGGAAGCCAGGCCGAGAGGCCGAGCTACCCCGAAACCCGTTCATAGTTCGGATCGTGGGCTGTAACTCGCCCACGTGAAGCTGGATTCCGTAGTAATCGTGTTTCAATATAGCACGGTGAATATGCCCCTGCTCCTTGCACTCACCGCCCGTC
>KJ608336.1.894 Archaea;Euryarchaeota;Thermoplasmata;Thermoplasmatales;Marine Group II;uncultured marine archaeon cluster_10
GTGCCAGCAGCCGCGGTAATACCGGCAGCTCGAGTGGTCGTCGCTTTTATTGGACCTAAAACGTCCGTAGCCTGTTTGGTAAATCTGTGGGTAAATCAACGAGCTTAACTCGTTGAATTCTACAGAGACTGCCAGACTAGGGACCGGGAGAGGTATGAGGTACTCTGGGGGTAGGGGTAAAATCCTGTCATCCTCAGAGGACCACCTGTTGCGAAGGCGTCATACTGGAACGGATCCGGCGGTCAGGGACGAAGCCTAGGGGCACGAACCGGATTAGATACCCGGGTAGTCCTAGGTGTAAACGCTGTGGATTTGGTGTGTGGGGTCCGCAATGGGCCCCATGTGCCGGAGTGAAGATGTTAAATCCACTGCCTGGGGAGTACGGTCGCAAGGCTGAAACTTAAAGGAATTGGCGGGGGAGCACTGCAACGGGAGGAGCGTGCGGTTTAATTGGATTCAACGCCGGAAAACTCACCAGGGCCGACTGTTAGATGAAGACCAGTGTAACGAACTTGTCGGATTTTCAGAGAGGTGGTGCATGGCCGTCGTCAGTTCGTACTGTAAAGCGTTCTGTTAAGTCAGATAACGAACGAGACCCTCATCTCTATTTGCTACCCGTCTCTCCGGAGGCGGCGCACTATAGGGAGACCGCTGGTGTTAAACCAGAGGAAGGCGAGGGCAACGACAGGTCAGTATGCCCCGAATCTCCCGGGCTACACGCGCGCTACAAAGGCCAGGACAATGGGCTTCGACACCGAAAGGTGGTGGCAACCCCGAAACCTGGTCGTAATTCGGATTGAGGGCTGCAATTCGCCCTCATGAAGCTGGAATACGTAGTAATCGCGGGTCAACATCCCGCGGTGAATATGCCCCTGCTCCTTGCACACACCGCCC
>KJ608340.1.890 Archaea;Euryarchaeota;Thermoplasmata;Thermoplasmatales;Marine Group II;uncultured marine archaeon cluster_10
GCCAGCAGCCGCGGTAATACCGGCAGCTCGAGTGGTCGTCGCTTTTATTGGGCCTAAACGTCCGTAGCCTGTTTGGTAAATCTGTGGGTAAATCAACGAGCTTAACACGTTGAATTCTGCAGAGACTGCCAGACTAGGGACCGGGAGAGGTATGAGGTACTCTGGGGGTAGGGGTAAAATCCTGTCATCCTCAGAGGACCACCTGTTGCGAAGGCGTCATACTGGAACGGATCCGACGGTCAGGGACGAAGCCTAGGGGCACGAACCGGATTAGATACCCGGGTAGTCCTAGGTGTAAACGCTGTGGATTTGGTGTGTGGGGTCCGCAATGGGCCCCATGTGCCGGAGTGAAGATGTTAAATCCACTGCCTGGGGAGTACGGTCGCAAGGCTGAAACTTAAAGGAATTGGCGGGGGAGCACTGCAACGGGAGGAGCGTGCGGTTTAATTGGATTCAACGCCGGAAAACTCACCATGGCCGACGGACAAATGAAAGCCAGTGTAACGAGCTTGCTGGATTGTTCGAGAGGTATTGCATGGCCGCCGTCAGTTCGTACCGCAAGGCGTTCTGTTAAGTCAGATAACGAACGAGACCCTCATCCCTATTTGCCAACTGCGTCTCCGGACGCAGCGCACTATAGGGAGACCGCTGTCGATAAGGCAGATGAAGGCGAGGGCAACGGTAGGTCAGTATGATCCGAATGCCATGGGCTACACGCGCAATACAAAGGACGGGACAATGGGCTGCAACTCCGAGAGGAACGACGCTATCCCGAAACCCGTTCGTAGTTCGGATTGAGGGCTGTAATTCGCCCTCATGAAGCTGGATTAGGTAGTCATCGCGTCTCATCAAGGCGCGGTGAATATGCCCCTGCTCCTTGCACTCACCGC
>KJ608344.1.898 Archaea;Euryarchaeota;Thermoplasmata;Thermoplasmatales;Marine Group II;uncultured marine archaeon cluster_10
GTGCCAGCAGCCGCGGTAATACCGGCAGCTCAAGTGGTCGTCGCTTTTATTGGGCCTAAAACGTCCGTAGCCTGTTTGGTAAATCTGTGGGTAAATCAACGAGCTTAACTCGTTGAATTCTGCAGAGACTGCCAGACTAGGGACCGGGAGAGGTATGAGGTACTCTGGGGGTAGGGGTAAAATCCTGTCATCCTCAGAGGACCACCTGTTGCGAAGGCGTCATACTGGAACAGATCCGACGGTCAGGGACGAAGCCTAGGGGCACGAACCGGATTAGATACCCGGGTAGTCCTAGGTGTAAACGCTGTGGATTTGGTGTGTGGGGTCCGCAATGGGCCCCATGTGCCGGAGTGAAGATGTTAAATCCACTGCCTGGGGAGTACGGTCGCAAGGCTGAAACTTAAAGGAATTGGCGGGGGAGCACTGCAACGGGAGGATTGTGCGGTTTAATTGGATTCAACGCCGGAAAACTCACCATGACCGACGGACACATGAAAGCCAGTGTAATGAGCTTGCTGGATTGTTCGAGAGGTATTGCATGGCCGTCGTCAGTTCGTACCGTAAGGCGTTCTGTTAAGTCAGATAACGAACGAGACCCTCATCCCTATTTGCCAAGGTCTGTCCGCAGATCACGGGACTATAGGGAGACCGCTGGCGCTAAGTCAGAGGAAGGCGAGGGCAACGGTAGGTCAGTATGATCCGAATGTCATGGGCTACACGCGCAATACAAAGGACGGGACAATGGGCTGCAACTCCGAGAGGAACGACGCTAACCCAAAACCCGTTCGTAGTTCGGATTGAGGGCTGTAATTCGCCCTCATGAAGCTGGATTAGGTAGTAATCGCGTCACAATAGGGCGCGGTGAATATGCCCCTGCTCCTTGCACACACCGCCCGTC
>KJ608348.1.897 Archaea;Euryarchaeota;Thermoplasmata;Thermoplasmatales;Marine Group II;uncultured marine archaeon cluster_10
GTGCCAGCCGCCGCGGTAATACCGGCAGCTCAAGTGGTCGTCGCTTTTATTGGGCCTAAAACGTCCGTAGCCTGTTTGGTAAATCTGAGGGTAAATCAACCAGCTTAACTGGTTGAATTCTGCAGAGACTGCCAGACTAGGGACCGGGAGAGGTGTGGGGTACTCTAGGGGTAGGGGTAAAATCCTGTCATCCTAGAGGACCACCAGTTGCGAAGGCGCCACACTGGAACGGATCCGACGGTCAGGGACGAAGCCTAGGGGCACGAACCGGATTAGATACCCGGGTAGTCCTAGGTGTAAACGCTGTGGACTTGGTGTTGGGGATTCTACGAGTATGCCCAGTGCCGGAGTGAAGATGTTAAGTCCACTGCCTGGGGAGTACGGTCGCAAGGCTGAAACTTAAAGGAATTGGCGGGGGAGCACAGCAACGAGAGGAGCGTGCGGTTTAATTGAATTCAACGCCGGAAAACTCACCAGTGCCGACGGACATATGAAGATCAGCGTGATGAGCTTATTGGATTGTTCGAGAGGTAGTGCATGGCCGTCGTCAGTTCGTACCGTAAGGCGTTCTGTTAAGTCAGATAACGAACGAGACCCCTACCGTCTATTTGCTAAACGGATCTCCGGATTCGTCGCACTATAGCGAGACCGCTGGCGTGGAGTCAGAGGAAGGTGGGGGCAACGACAGGTCAGTATGCTCCGAATGCACTGGGCTACACGCGCGCTACAAAGGCCAGGACAATGGGTCTGCCACTTCGAAAGAAGGCGCTATCCCGAAACCTGGTCGTAGTTCGGATTGGGGGCTGTAACCCGCCCCCATGAAGCTGGATTAGGTAGTAATCGCGTCTCAATAAGGCGCGGTGAATATGCCCCTGCTCCTTGCACACACCGCCCGTC
>KJ608270.1.898 Archaea;Euryarchaeota;Thermoplasmata;Thermoplasmatales;Marine Group II;uncultured marine archaeon cluster_10
GTGCCAGCAGCCGCGGTAATACCGGCAGCTCAAGTGGTCGTCGCTTTTATTGGGCCTAAAACGTCCGTAGCCTGTTTGGTAAATCTGTGGGTAAATCAACCAGCTTAACTGGTTGAATTCCGCATAGACTGCCAGACTAGGGACCGGGAGAGGTGTGGGGTACTCTAGGGGTAGGGGTAAAATCCTGTCATCCTTAGAGGACCACCAGTTGCGAAGGCCCCCCACCGGAACGGATCCGACGGTCAGGGACTAAGCCTAGGGGCACGAACCGGATTACATACCCGGGTAGTCCTAGGTGTAAACGCTGTGAACTTGGTGTCGGGGATCCGTCATGGGTCCCCGGTGCCGGAGTGAAGATGTTAATTTTATTGCCTGGGGAGTACGGTCGCAAGGCTGAAACTTAAAGGAATTGGCGGGGGAGCACTGCAACGGGAGGAGCGTGCGGTTTAATTGGATTCAACGCCGGAAAACTCACCAGGGCCGACTGTTATATGAAGACCAGTGTGATGAACTTGTCGGATTTTCAGAGAGGTGGTGCATGGCCGTTGTCAGTTCGTACTGTAAAGCGTTCTGTTAAGTCAGATAACGAACGAGACCCCTCATCTCTATTTTGCTACCTGTCTCTCCGGAGACAGCGCACTATAGGGAGACCGCTGGTGTTAAACCAGAGGAAGGCGAGGGCAACGACAGGTCAGTATGCCCCGAATGTCCTGGGCTACACGCGCGCTACAAAGGACGGGACAATGGGAAGCCAGGCCGAGAGGCCGAGCTAACCCGAAACCCGTTCGTAGTTCGGATTGAGGGCTGTAACTCGCCCTCATGAAGCCGGATTCGGTATTAATCGTCTTTCAAAATAGCACGGTGAATATGGCCCTTCTCCTTGCACACACCGCCCGTC
>KJ608282.1.899 Archaea;Euryarchaeota;Thermoplasmata;Thermoplasmatales;Marine Group II;uncultured marine archaeon cluster_10
GTGCCACCAGCCGCGGTAATACCGGCAGCTCAAGTGGTCGTCGCTTTTATTGGGCCTAAAACGTCCGTAGCCTGTTTGGTAATTCTGTGGGTAATTCAACCACCTTACTTGGTTGAATTCTGCATAAACTGCCTGACTAGGGACCGGGAGAGGTGTGCCGTATTTTAGGGGTATGGTTAAAATCGTGTCATCCTTAAAGGACCACCAGTTGCGAAGGCGCCACCCTGCAACGGATCCGACGGTCAAGCACGAACCCTAGGGGCACAAACCGGATTCGATACCCGGGTAGTCCTAGGTGTAAACGCTGTGAACTTGGTGTCGGGGATCCGTAATGGGTTCTCGGTGCCGGAGCGAAGATGTTAAGTTCACTGCCTGGGGAGTACGGCCCAAAGGCTGAAACTTAAAGGAATTGCCGGGGGACCACTGCAACGGGAGGAGCGTGCGGTTTAATTGGATTCAACGCCGGAAAACTCACCAAGGCCGACTGTTAGATGAAGATCAGCGTAATGAGCTTATCGGATTTTCAGAGAGGTGGTGCATGGCCGTCGTCAGTTCGTACTGTAAAGCGTTCTGTTAAGTCAGATATCGAACGAGACCCTCATCTTTATTTGCTACCCCATTCCCCGGAATGGGCGCACTATAGAGAGACCGCTGGTGTGAAACCAGAGGAAGGCGAGGGCAACGACAGGTCAGTATGCCCCGAATGTTTTGGGCTACACGCGCGCTACAAAGGACAGGACAATGGGATGCTAGGCCGAGAGGCATTCACGCTAACCCGAAACCTGTTCATAGTTCGGATTGAGGGCTGTAACTCGCCCTCATGAAGCTGGATTCCGTAGTAATCGTGTTTCAATATAGCACGGTGAATATGCCCCTGCTCCTTGCACTCACCGCCCGTC
>KJ608286.1.896 Archaea;Euryarchaeota;Thermoplasmata;Thermoplasmatales;Marine Group II;uncultured marine archaeon cluster_10
GTGCCAGCAGCCGCGGTAATACCGGCAGCTCAAGTGGTCGTCGCTTTTATTGGGCGTAAAACGTCCGTAGCCTGTTTGGTAAATCTGTGGGTAAATCAACCAGCTTAATCGGTTGAATTCTGCAGAGACTGCCAGACTAGGGACCGGGAGAGGTGGGGGGTACTATAGGGGTAGGGGTAAAATCCTGTCATCCTTAGAGGACCACCAGTTGCGAAGGCGCCACACTAGAACGGATCCGACGGTCAGGGAGGAAGCATAGGGGCACGAACCGGATTAGATACCCGGGTAGTCGTAGGTGTAAAAACTAGAAACTTGGTGTCGGGAGTCCGCAATGGGCCCCCGGTGCCGGAGTGAAGATGTTAAGTTCACTGCCTGGGGAGTACGGTCGCAAGGCTGAAACTTAAAGGAATTGGCGGGGGAGCACTGCAACGGGAGGAGCGTGCGGTTTAATTGGATTCAACGCCGGAAAACTCACCAGGGCCGACTGTTAGATGAAGACCAGCGTAATGAGCTTGTCGGATTTTCAGAGAGGTGATGCATGGCCGTCGTCAGTTCGTACTGTAAAGCGTTCTGTTAAGTCAGATAACGAACGAGACCCTCATCTCTATTTGCTACCCGTCTCTCCGGAGGCGGCGCACTATAGAGAGACCGCTGGTGTTAAACCAGAGGAAGGCGAGGGCAACGACAGGTCAGTATGCCCCGAATGTCCTGGGCTACACGCGCGCTACAAAGGACGGGACAATGGGAAGCCAGGCCGAGAGGCCGAGCTAACCCGAAACCCGTTCATAGTTCGGATCGAGGGCTGTAACTCGCCCTCGTGAAGCTGGATTCCGTAGTAATCGTGTTTCAATATAGCACGGTGAATATGCCCCTGCTCCTTGCACTCGCCGCCCGTC
>KJ608290.1.896 Archaea;Euryarchaeota;Thermoplasmata;Thermoplasmatales;Marine Group II;uncultured marine archaeon cluster_10
GTGCCAGCAGCCGCGGTAATACCGGCAGCTCAAGTGGTCGTCGCTTTTATTGGGCCTAAAACGTCCGTAGCCTGTTTGGTAAATCTGTGGGTAAATCAACCAGCTTAACTGGTTGAATTCTGCAGAGACTGCCAGACTAGGGACCGGGAGAGGTGTGGGGTACTCTAGGGGTAGGGGTAAAATCCTGTCGTCCTTAGAGGACCACCAGTTGCGAAGGCGCCACACTGGAACGGATCCGACGGTCAGGGACGAAGCCTAGGGGCACGAACCGGATTAGATACCCGGGTAGTCCTAGGTGTAAACGCTGTAAACTTGGTGTCGGGGATCCGTCATGGGTCCCCGGTGCCGGAGTGAAGATGTTAAGTTCACTGCCTGGGGAGTACGGTCGCAAGGCTGAAACTTAAAGGAATTGGCGGGGGAGCACTGCAACGGGAGGAGCGTGCGGTTTAATTGGATTCAACGCCGGAAAACCCACCAGGGCCGACTGTTATATGAAGACCAGTGTGATGAACTTGTCGGATTTTCAGAGAGGTGGTGCATGGCCGTCGTCAGTTCGTACTGTAAAGCGTTCTGTTAAGTCAGATAACGAACGAGACCCTCATCTCTATTTGCTACCTGTCTCTCCGGAGACAGCGCACTATAGGGAGACCGCTGGTGTTAAACCAGAGGAAGGCGAGGGCAACGACAGGTCAGTATGCCCCGAATGTCCTGGGCTACACGCGCGCTACAAAGGACGGGACAATGGGAAGCCAGGCCGAGAGGTCGAGCTAACCCGAAACCCGTTCGTAGTTCGGATTGAGGGCTGTAACTCGCCCTCATGAAGCTGGATTCCGTAGTAATCGTGTTTCAAAATAGCACGGTGAATATGCCCCTGCTCCTTGCACACACCGCCCGTC
>KJ608294.1.896 Archaea;Euryarchaeota;Thermoplasmata;Thermoplasmatales;Marine Group II;uncultured marine archaeon cluster_10
GTGCCAGCAGCCGCGGTAATACCGGCAGCTCAAGTGGTCGTCGCTTTTATTGGGCCTAAAACGTCCGTAGCCTGTTTGGTAAATCTGTGGGTAAAACAATCCGCTCAACTGGTTGAATTCTGCAGAGACTGCCACACTAGGGACCGGGAGAGGTGTGGGGTACTCTAGGGGTAGGGGTAAAATCCTGTCATCCTTAAAGGACCACCAGTTGCGAAGGCGCCACCCTGAAACGGATCCGACGGACAGGGACGAAGCCTAGGGGCACGAACCGGATTAAATACCCGGGTAGTCCTACGTGTAAACGCTGTGAACTTGGTGTCGGGGATCCGTCATGGGTCCCCGGTGCCGGAGTGAAGATGTTAAGTTCACTGCCTGGGGAGTACGGTCGCAAGGCTGAGACTTAACGGAATTGGCGGGGGAGCACTGCAACGGGAGGAGCGTGCGGTTTAATTGGATTTAACGCCGGATAACTCACCAGGGCCGACTGTTATATGAAGACCAGTGTGATGAACTTGTCGGATTTTCAGAGAGGTGGTGCATGGCCGTCGTCAGTTCGTACTGTAAAGCGTTCTGTTAAGTCAGATAACGAACGAAACCCTCATCTCTATTTTTTACCTGTCTTTCCGGAGACAGCGCATTATAGGGAGACCGCTGGTGTTAAACCAGAGGAAATGCGAGGGCAACGACAGGTCAGTATGCCCCGAAAGTCCTGGGATACTCGCGCGCTACAAAGGACGGGACAATGGGAAGCCAGGCCGAGAGGCCGAGATAACCCGAAACCCGTTCGTAGTTCGGATTGAGGGCTGTAACTCGCCCTCATGAAGCTGGATTCCGTAGTAATCGTGTTTCAAAATAGCACGGGAATATGCCCCTGCTCCTTGCACTCACCGCCCGTC
>KJ608304.1.906 Archaea;Euryarchaeota;Thermoplasmata;Thermoplasmatales;Marine Group II;uncultured marine archaeon cluster_10
GTGCCAGCCGCCGCGGTAATACCGGCAGCTCGAGTGGTCGTGGCTTTTATTGGGCCTAAAACGTCCGTAGCCTGTTTGGTAAATCTGTGGGTAAATCAACGAGCTTAACTCGTTGAATTCTGCAGAGACTGCCAGACTAGGGACCGGGAGAGGTATGAGGTACTCTGGGGGTAGGGGTAAAATCCTGTCATCCTCAGAGGACCACCTGTGGCGAAGGCGTCATACTGGTACGGATCCGACGGTCAGGGACGAAGCCTAGGGGCGCGACCTGTTTTAGATACCCGGGTAGTCCTAGGTGTAAACGCCGTGGCTTTTTAGTGGGGTCCGCAATGGGCCCCCGGTGCCGGAGTGAAGATGTTAAGTTCACTGCCTGGGGAGTACGGTCGCAAGGCTGAAATTAAAGGAATTGGCGGGGGAGCACTGCAACGGGAGGAGCGTGCGGTTTAATTGGATTCAACGCCGGAAAACTCACCAGGGCCGACTGTTAGATGAAGACCAGTGTAATGAACTTGTCGGATTTTCAGAGAGGTGGTGCATGGCCGTCGTCAGTTCGTACTGTAAAGCGTTCTGTTAAGTCAGATAACGAACGAGACCCTCATCTCTATTTGCTACCCGTCTCTCCGGAGGCGGCGCACTATAGGGAGACCGCTGGTGTTAAACCAGAGGAAGGCGAGGGCAACGACAGGTCAGTATGCCCCGAATGCCCTGGGCTACACGCGCGCTACAAAGGACGGGACAATGGGAAGCTAGGCCGAGAGGCCACGCTAGCCCGAAACCCGTTCGTAGAGAGGATTGAGGGCTGTAACTCGCCCTCATGAAGCTGGATTCCGTAGTAATCGTGTTTCAACATAGCACCGCGTTTTTGCCCCTGCTCCTTGCACTCACCGCCCGTCAAGGGTTTTTTTT
>KJ608320.1.898 Archaea;Euryarchaeota;Thermoplasmata;Thermoplasmatales;Marine Group II;uncultured marine archaeon cluster_10
GTGCCAGCAGCCGCGGTAATACCGGCGCCTCAAGTGGTAGTCGCTTTTATTGGGCCTAAAACGTCCGTAGCCGGTCTGATACATTCGTGGGTAAATCAACCAGCTCAACTGGTTGAATTCTGCAGAGACTGCCAGACTAGGGACCGGGAGAGGTGTGGGGTACTCTAGGGGTAGGGGTAAAATCCTGTCATCCTTAGAGGACCACCAGTTGCGAAGGCGCCACACTGGAACGGATCCGACGGTCAGGGACGAAGCCTAGGGGCACGAACCGGATTAGATACCCGGGTAGTCCTAGGTGTAAACGCTGTGAACTTGGTGTCGGGAGTCCGCAATGGGCCCCCGGTGCCGGAGTGAAGATGTTAAGTTCACTGCCTGGGGAGTACGGTCGCAAGGCTGAAACTTAAAGGAATTGGCGGGGGAGCACTGCAACGGGAGGAGCGTGCGGTTTAATTGGATTCAACGCCGGAAAACTCACCAGGGCCGACTGTTAGATGAAGACCAGTGTAACGAACTTGTCGGATTTTCAGAGAGGTGGTGCATGGCCGTCGTCAGTTCGTACTGTAAAGCGTTCTGTTAAGTCAGATAACGAACGAGACCCTCATCTCTATTTGCTACCCGTCTCTCCGGAGGCGGCGCACTATAGGGAGACCGCTGGTGTTAAACCAGAGGAAGGCGAGGGCAACGACAGGTCAGTACGCCCCGAATGTCCTGGGCTACACGCGCGCTACAAAGGACGGGACAATGGGATGCTAGGCTTCGAGAGGCCACGCTAACCCGAAACCCGTTCGTAGTTCGGATTGAGGGCTGTAACTCGCCCTCATGAAGCTGGATTCCGTAGTAATCGTGTTTCAACATAGCACGGTGAATATGCCCCTGCTCCTTGCACACACCGCCCGTC
>KJ608324.1.902 Archaea;Euryarchaeota;Thermoplasmata;Thermoplasmatales;Marine Group II;uncultured marine archaeon cluster_10
GTGCCAGCCGCCGCGGTAATACCGGCAGCTCAAGTGGTCGTCGCTTTTATTGGGCCTAAAACGTCCGTAGCCTGTTTGGTAAATCTGTGGGTAAATCAACCAGCTTAAATGGTTGAATTCTGCAAAGACTGCCAGACTAGGGACCGGGAGAGGTGTGGGGTACTCTAGGGGTAGGGGTAAAATCCTGTCATCCTTAGAGGACCACCAGTTGCGAAGGCGCCTCACTGGAACGGATCCGACGGTCAGGGACGAAGCCTAGGGGCACGAACCGGATTATATACCCGGGTAGTCCTAGGTGTAAACGCTGTGAACTTGGTGTCGGGGATCCGTCATGGGTCCCCGGTGCCGGAGTGAAGATGTTAAGTTCACTGCCTGGGGAGTACGGTCGCAAGGCTGAAACTTAAAGAAATTGGCGGGGGAGCGCTGCAGCTGGAGGAGCGTGCGGTTTAATTGGATTCAACGCCGGAAAACTCACCAGGGCCGACTGTTATATGAAGACCAGTGTGAAGAACTTGTCGGATTTTCAGAGAGGTGGTGCATGGCCGTCGTCATTTCGTACTGTAAAGCGTTCTGTTTAAGTCAGATAACGAACGAGACCCTCATCTCTATTTGCTACCTGTCTCTCCCGGAGACAGCGCACTAAAATGGAGACCCGCTGGTGTTAAACCAGAGGAAGGCGAGGGCAAGGACCGGTCAGTATGCCCCGAATGTCCTGGGCTACACGCCCGCTTCAAAGGACGGGACAATGGGAAGCCTGGCCGCGAGGCGGAGATATCACGCAACCCGTTCGTAGTTTGGATTGAGGTCCTGTAACTCGCCCTCATGAACCTGGCATTCGTAATTAATCGTGCTTCAATTACCATGGTGAATTATGCCCCTGCTCTTGGCGCTCACTGCCCGTC
>KJ608329.1.934 Archaea;Euryarchaeota;Thermoplasmata;Thermoplasmatales;Marine Group II;uncultured marine archaeon cluster_10
CAAAACCCCCCCGCGCCCCCAGCCGCGGCAATACCGGCAGCTCGCGTGGGCGTCCCTTTTATAGGGCCTAAAACGTCCGTAGCCTGTTTGGTAAATCTGTGGGTAAATCAACCAGCTTAACTGGTTGAATTCTGCAAGGACTGCCAGACTTCGGACCGGGAGAGGTGTGGGGTACTCTAGGGGTAGGGGTAAAATCCTGTCATCATTAGAGGACCACCAGTTGGGAAGGCGCCACACTGGAACGGATCCTATGGTCACGGACGAAGCCTAAGGGCACGAACCGGATTACATACCCAGGTAGTCCTACGTGTAAACACTGTGAACTTGGTGTTGGGGATCCGTCTTGGGTCCCCGGTGCCGGCCGAAGATATTAAGTTCACTCTCTGGGAGTACGGCGCAAGGTGAAAATTAAAGGAATTTGCGGGGGAGCGCCGCAACGGGAGGAGCATGGGGTTTAATTGGAGTCAACGGCGGAAAACTCACCAGCGCTGACTGTTTTATGAAGACCAGTGTGATGAAATAGTTGGATTTTCAGAGAAGTGATGCATGGCCGTTGTCAGTTCGTACTTTGAAGCGTTCGGTTAAGTCAGAAATCGAACGAGACCCTCATCTCTACTTGTTACCTGTCTCTCCGGAGGTAGCGCACTATAGGGAGACCGCTGGTGTTAAACCAGAGGAAGGCGAGGGCAACGACAGGTCAGTATCCCCTGAATGTCTTGGGCTACACACGCGCAACAAAGGACGGGACAAAGGGAAGCCAGGCCGCGAGGCCGAGAAAACCCCTAACCCGTTCGTAGTTTGGATTGAGGTTTTCACTTGCCCTCATGAAGAAGGATCCCGTAGTAATCGTGTTTCAAAATAGCACGGGGAATATGCCCCTGTCCTTTCACTCCCCCCCCCCCAAGGGGGGTTTCCCCCCCCCCGCGGCGGGATA
>KJ608333.1.899 Archaea;Euryarchaeota;Thermoplasmata;Thermoplasmatales;Marine Group II;uncultured marine archaeon cluster_10
GTGCCAGCAGCCGCGGTAATACCGGCAGCTCAAGTGGTCGTCGCTTTTATTGGGCCTAAAACGTCCGTAGCCTGTTTGGTAAATCTGTGGGTAAATCAACCAGCTTAACTGGTTGGATTCTGCAGAGACTGCCAGACTAGGGACCGGGAGAGGTGTGGGGTACTCTAGGGGTAGGGGTAAAATCCTGTCATCCTTAGAGGACCACCAGTTGCGAAGGCGCCACACTGGAACGGATCCGACGGTCAGGGACGAAGCCTAGGGGCACGAACCGGATTAGATACCCGGGTAGTCCTAGGTGTAAACGCTGTGAACTTGGTGTCGGGAGTCCGCAATGGGCCCCCGGTGCCGGAGTGAAGATGTTAAGTTCACTGCCTGGGGAGTACGGTCGCAAGGCTGAAACTTAAAGGAATTGGCGGGGGAGCACTGCGACGGGAGGAGCGTGCGGTTTAATTGGATTCAACGCCGGAAAACTCACCATAGCCGACGGACAAATGAAGGTCAGTGTAATGAACTTACCGGATTGTTCGAGAGGTAGTGCATGGCCGCCGTCAGTTCGTACCGCAAGGCGTTCTGTTAAGTCAGATAACGAACGAGACCCTCATCTCTACTTGCTAACTGGATCTCCGGATTCAGTGCACTATAGGGAGACCGCTGGCGCTAAGTCAGAGGAAGGGGAGGGCAACGGTAGGTCAGTATGCTCCGAATGCTATGGGCTACACGCGCAATACAAAGGACAGGACAAGGGGCTGCTGCTCCGAAAGGAATGATAGCTATCCCGAAACCTGTTCGTAGTTCGGATTGAGGGCTGTAACTCGCCCTCATGAAGCTGGATTAGGTAGTAATCGCGTCTCAAAAAGGCGCGGTGAATATGCCCCTGCTCCTTGCACACACCGCCCGTC
>KJ608337.1.896 Archaea;Euryarchaeota;Thermoplasmata;Thermoplasmatales;Marine Group II;uncultured marine archaeon cluster_10
GTGCCAGCCGCCGCGGTAATACCGGCAGCTCGAGTGGTCGTCGCTTTTATTGGGCCTAAAACGTCCGTAGCCTGTTTGGTAAATCTATGGGTAAATCAATCCGCTTAACGGATTGAATTCTGCAGAGACTGCCAGACTAGGGACCGGGAGAGGTATGAGGTACTCTGGGGGTAGGGGTAAAATCCTGTCATCCTCAGAGGACCACCTGTTGCGAAGGCGTCATACTGGAACGGATCCGACGGTCAGGGACGAAGCCTGGGGGCACGAACCGGATTAGATACCCGGGTAGTCCCAGGTGTAAACGCTGTGGATTTGGTGTGTGGGGTCCGCAATGGGCCCCATGTGCCGGAGTGAAGATGTTAAATCCACTGCCTGGGGAGTACGGTCGCAAGGCTGAAACTTAAAGGAATTGGCGGGGGAGCACTGCAACGGGAGGAGCGTGCGGTTTAATTGGATTCAACGCCGGAAAACTCACCAAGGCCGACTGCTAAATGAAGATCAGCGTAATGAGCTTATCGGATTATCAGAGAGGTGGTGCATGGCCGTCGTCAGTTCGTACTGTAAAGCGTTCTGTTAAGTCAGATAGCGAACGAGACCCGCATCCCTATTTGCCACCCTTTTCTCCGGAAAAGGCGCACCATAGGGAGATCGCTGGTGTGAAACCAGATGAGAGCGCGGGCAACGACAGGTCAGTATGCCCCGAATGTCTTGGGCTACACGCGCGCTACAAAGGACGGGACAATGGGAAGCCACGCCGAGAGGCGGCGCTACCCCGAAACCCGTTCGTAGTTCGAATCGAGGGCTGTAACTCGCCCTCGTGAAGCTGGATTCCGTAGTAATCGTGTTTCAACATAGCACGGTGAATATGCCCCTGCTCCTTGCACACACCGCCCGTC
>KJ608341.1.903 Archaea;Euryarchaeota;Thermoplasmata;Thermoplasmatales;Marine Group II;uncultured marine archaeon cluster_10
GTGCCAGCAGCCGCGGTAATACCGGCGCCTCAAGTGGTAGTCGCTTTTATTGGGCCTAAAACGTCCGTAGCCGGTCTGATACATTCGTGGGTAAATCAACCAGCTTAACTGGTTGAATTCTGCGAGGACGGTCAGACTTGGGACCGGGAGAGGTGTGGGGTACGCTCAGGGTAGGGGTAAAATCCTGTCATCCTGAGCGGACCACCTGTTGCGAAGGCGCCACACTAGAACGGTTCCGACGGTCAGGGACGAAGCCTAGGGGCACGAACCGGATTAGATACCCGGGTAGTCCTAGGTGTAAACGCTGTGAACTTGGTGTCGGGGATGCTCCATGGGTCCTCGGTGCCGGAGTGAAGATGATTAAGTTTCACTGCCTGGGAGAGTACGGTCGCTAGGCTGAAACTTAAAGGAATTGGCGGGGGAGCACTGCAACGGGAGGAGCGTGCGGTTTAATTGGATTCAACGCCGGAAAACTCACCAAGGCCGACTGTTAGATGAAGATCAGCGTAATGAGCTTATCGGATTTTCAGAGAGGTGGTGCATGGCCGTCGTCAGTTCGTACTGTAAAGCGTTCTGTTAAGTCAGATAACGAACGAGACCCTCATCTCTATTTGCTACCTGGATCTCCGGAGCCGGCGCACTATAGAGAGACCGCTGGTGTGAAACCAGAGGAAGGGGAGGGCAACGACAGGTCAGTATGCTCCCGAATGTTATGGGCTACACGCGCGATGCAAAGGACAGGACAATGGGATGCTAGTCCGAGAGGCATTCACGCTAACCCGAAACCTGTTCATAGTTCGGATTGAGGGCTGTAACTCGCCCTCATGAAGCTGGATTCCGTAGTAATCGTGTTTCAAAAAAGCACGGTGAATATGCCCCTGCTCCTTGCACACACCGCCCGTC
>KJ608345.1.898 Archaea;Euryarchaeota;Thermoplasmata;Thermoplasmatales;Marine Group II;uncultured marine archaeon cluster_10
GTGCCAGCCGCCGCGGTAATACCGGCAGCTCAAGTGGTCGTCGCTTTTATTGGGCCTAAAACGTCCGTAGCCTGTTTGGTAAATCTGTGGGTAAATCAACCAGCTTAACTGGTTGAATTCTGCAGAGACTGCCAGACTAGGGACCGGGAGAGGTGTGGGGTACTCTAGGGGTAGGGGTAAAATCCTGTCATCCTTAGAGGACCACCAGTTGCGAAGGCGCCACACTGGAACGGATCCGACGGTCAGGGACGAAGCCTAGGGGCACGAACCGGATTAGATACCCGGGTAGTCCTAGGTGTAAACGCTGTGAACTTGGTGTCGGGGATCCGTAATGGGTTCTCGGTGCCGGAGTGAAGATGTTAAGTTCACTGCCTGGGGAGTACGGTCGCAAGGCTGAAACTTAAAGGAATTGGCGGGGGAGCACTGCAACGGGAGGAGCGTGCGGTTTAATTGGATTCAACGCCGGAAAACTCACCAAGGCCGACTGTTAGATGAAGATCAGCGTAATGAGCTTATCGGATTTTCAGAGAGGTGGTGCATGGCCGTCGTCAGTTCGTACTGTAAAGCGTTCTGCTAAGTCAGATAACGAACGAGACCCTCATCTTTATTTGCTACCCCATTCCCCGGAATGGGCGCACTATAGAGAGACCGCTGGTGTGAAACCAGAGGAAGGCGAGGGCAACGACAGGTCAGTATGCCCCGAATGTCTTGGGCTACACGCGCGCTACAAAGGACAGGACAATGGGATGCTAGGCCGAGAGGCATTCACGCTAACCCGTAACCTGTTCATAGTTCGGATTGAGGGCTGTAACTCGCCCTCATGAAGCTGGATTCCGTAGTATCGTGTTTCAATATAGCACGGTGAATATGCCCCTGCTCCTTGCACACACCGCCCGTC
>KJ608349.1.898 Archaea;Euryarchaeota;Thermoplasmata;Thermoplasmatales;Marine Group II;uncultured marine archaeon cluster_10
GTGCCAGCAGCCGCGGTAATACCGGCAGCTCAAGTGGTCGTCGCTTTTATTGGGCGTAAAACGTCCGTAGCCTGTATGGTAAATCTGTGGGTAAATCAACCAGCTTAACTGGTTGAATTCTGCAGAGACTGCCAGACTAGGGACCGGGAGAGGTGTGGGGTACTATAGGGGTAGGGGTAAAATCCTGTCATCCTTAGAGGACCACCAGTTGCGAAGGCGCCACACTGGAACGGATCCGACGGTCAGGGACGAAGCCTAGGGGCACGACCCGGATTAGATACCCGGGTAGTCCTAGGTGTAAACGCTGTGAACTTGGTGTCGGGGATCCTCAATTGGTCCTTGGTGACGTAGTGAAGATGTCAAGTTCACTCCCTGGTAAGCACGGTGGCAAGGCTGAAACTTAAAGGAATTGGCGGGGGAGCACAGCAACGAGAGGAGCGTGCGGTTTAATTGGATTCAACGCTGGAAAACTCACCAGTGCCGACGGACATATGAAGATCAGCGTGATGAGCTTATTGGATTGTTCGAGAGGTAGTGCATGGCCGTCGTCAGTTCGTACCGTAAGGAGTTATGTTAAGTCAGATAACGAAAGAGACCCCTATCGTCTATTTGCTAAACGGATCTCTGGATTCGTCGCACTATAGCGAGACCGCTGGCGTGAAGTCAGAGGAAGGTGGGGGCAACCACAGGTCAGTATGCTCCGAATGCACTGGGCTACACGCGCGCTACAAAGGCCAGGACAATGGGTCTGCCACTTCGAAAGAAGGCGCTATCCCGAAACCTGGTCGTAGTTCGGATCGTGGGCTGTAATTCGCCCTCGTGAAGCTGGATTTCGTAGTAATCGCGTCTCAAAATGGCGCGGTGAATATGCCCTTGCTCCTTGCACACACCGCCCGTC
>KJ608271.1.894 Archaea;Euryarchaeota;Thermoplasmata;Thermoplasmatales;Marine Group II;uncultured marine archaeon cluster_10
GTGCCAGCAGCCGCGGTAATACCGGCGCCTCAAGTGGTAGTCGCTTTTATTGGGCCTAAAACGTCCGTAGCCGGTCTGATACATTCGTGGGTAAATCAACCAGCTCAACTGGTTGAATTCTGCGAGGACGGTCAGACTTGGGACCGGGAGAGGTGTGGGGTACGCTCAGGGTAGGGGTAAAATCCTGTCATCCTGAGGACCACCTGTTGCGAAGGCTCCACACTAGAACGGATCCGACGGTCAGGGACGAAGCCTAGGGGCACGAACCGGATTAGATACCCGGGTAGTCCTAGGTGTAAACGCTGTGGACTTGATGTTGGGGACGCTCCGAGCGTTCCCAGTGTCGAAGCGAAGGGGATAAGTCCACTGCCTGGGGAGTACGGTCGCAAGGCTGAAACCTAAAGGAATTGGCGGGGGAGCACTGCAACGGGAGGAGCGTGCGGTTTAATTGGATTCAACGCCGGAAAACTCACCAGGGCCGACTGTTAGATGAAGACCAGCGTGATGAGCTTGTCGGATTTTCAGAGAGGTGGTGCATGGCCGTCGTCAGTTCGTACTGTAAAGCGTTCTGTTAAGTCAGATAACGAACGAGACCCTCATCTCTATTTGCTACCCGTCTCTCCGGAGACGGCGCACTATAGGGAGACCGCTGGTGTTAAACCAGAGGAAGGCGAGGGCAACGACAGGTCAGTATGCCCCGAATGTCCTGGGCTACACGCGCGCTACAAAGGACGGGACAATGGGAAGCCAGGCCGAGAGGCCGAGCTACCCCGAAACCCGTTCATAGTTCGGATCGTGGGCTGTAACTCGCCCACGTGAAGCTGGATTCCGTAGTAATCGTGTTTCAATATAGCACGGTGAATATGCCCCTGCTCCTTGCACACACCGCCCGTC
>KJ608275.1.896 Archaea;Euryarchaeota;Thermoplasmata;Thermoplasmatales;Marine Group II;uncultured marine archaeon cluster_10
GTGCCAGCCCCCGCGGTAATACCGGCGGCTCTTCGGCCGTGATTTTTTTTGGCCCTAAATCGTCCTTACCATGTTTGGGAATTCAGTGGGTAAATCCACCCCCTTAACTGGTTGAATTTTGAAGAGACTGCCCGACTAGGGACCGGGAGAGGTGTGGGGTTTCGTTTGGGTAGGGGTAAAATCCTGTCTTCCTTAGGGGACCATGACTTGCTAAGGCGCCACACTGGAACCGACCCGACGGTCAGGGACGAAGCCTAGGGGCACGAACCGGATTTAGATACCCGGGTAGTCCTAGGTGTAAACGCTGTGAACTTGGTGTCGGGAGTCCGCAATGGGCCCCCGGTGCCGGAGCGAAGATGTTAAGTTCACTGCCTGGGGAGTACGGTAGCAAGGCTGAAACTTAAAGGAATTGGCGGGGGAGCACTGCAACGGGAGGAGCGTGCGGTTTAATTGGATTCAACGCCGGAAAACTCACCAGGGCCGACTGTTAGATGAAGACCAGCGTAATGAGCTTGTCGGATTTTCAGAGAGGTGGTGCATGGCCGTCGTCAGTTCGTACTGTAAAGCGTTCTGTTAAGTCAGATAACGAACGAGACCCTCATCTCTATTTGCTACCCGTCTCTCCGGAGGCGGCGCACTATAGGGAGACCGCTGGTGTTAAACCAGAGGAAGGCGAGGGCAACGACAGGTCAGTATGCCCCGAATGTCCTGGGCTACACGCGCGCTACAAAGGACGGGACAATGGGAAGCCAGGCCGAGAGGCCGAGCTACCCCGAAACCCGTTCATAGTTCGGATCGTGGGCTGTAACTCGCCCACGTGAAGCTGGATTCCGTAGTAATCGTGTTTCAATATAGCACGGTGAATATGCCCCTGCTCCTTGCACACACCGCCCGTC
>KJ608287.1.888 Archaea;Euryarchaeota;Thermoplasmata;Thermoplasmatales;Marine Group II;uncultured marine archaeon cluster_10
GTGCCAGCAGCCGCGGTAATACCGGCGGCTCTTGTGGTCGTCGCTTTTATTGGGCCTAAAACGTCCGTAGCCGGTTTGGTAAATGTGTGGGTAAATCCCCCGGCTTAACTGGTTGAATTCTTTCGAGACTGCCAAACTAGGGACCGGGAGAGGTGTGGGGTACTCTAGGGGTGGGGGTAAAATCCTGTCTTCCTTAAAGAACCCCCAGTTGCGAAGGCGCCACACTAGAACTGATCCGACGGTCAGGGACGAAGCCTAGGGGCACGAACCGGATTAGATACCCGGGTAGTCCTAGGTGTAAACGCTGTGAACTTGGTGTCGGGAGTTAGCAATGGGCCCCCGGTGCCGGAGTGAAGATGTTAAGTTCCCTGCCTGGGGAGTATGGTCGCAAGGCTGAAACTTAAAGGAATTTGCGGGGGAGCACTGCAACGGGAGGAGCGTGCGGTTTAATTGGATTCAACGCCGGAAAACTCTCATGGCCGACTGTTAGATGAAGACCATGCGTAGTGAGCTTGTCGGATTTTCATCCAGGTGGTGCATGGCCGTCGTCAGTTCGAGTGTAGAGCGTTCTGTTAAGTCAGATAACGAACGACACCCTCTTCTCTATTTGCTACGCGACTCTCCAGAGGCGGCGCACTATAGAGAGGGCGCTGGTGTTAAACCAAGGGAAAGCGAGGGCAAAGACAGTCTTGTATGCTCTGAAAAAAGGGGGCTACCCGCGCTTTACAAAGAACGGGTCAAAGGCAAGCCAGGGCGAGAGGCCGAGCTTACCCAAAACCCTTTCATAGTTCGGATTGGGGGCTGCAACTCGCCCTCGTGAAGTTGGAATCCGTAGTAATCGGGTATCAATATACCGCGGAGAATATGCCCCGGTTCCTTGCACACACC
>KJ608295.1.896 Archaea;Euryarchaeota;Thermoplasmata;Thermoplasmatales;Marine Group II;uncultured marine archaeon cluster_10
GTGCCAGCCGCCGCGGTAATACCGGCAGCTCGAGTGGTCGTCGCTTTTATTGGGCCTAAAACGTCCGTAGCCTGTTTGGTAAATCTGTGGGTAAATCAACGAGCTTAACTCGTTGAATTCTGCAGAGACTGCCAGACTAGGGACCGGGAGAGGTATGAGGTACTCTGGGGGTAGGGGTAAAATCCTGTCATCCTCAGAGGACCACCTGTTGCGAAGGCGTCATACTGGAACGGATCCGACGGTCAGGGACGAAGCCTAGGGGCACGAACCGGATTAGATACCCGGGTAGTCCTAGGTGTAAACGCTGTGGATTTGGTGTGTGGGGTCCGCAATGGGACCCATGTGCCGGAGTGAAGATGTTAAATCCACTGCCTGGGGAGTACGGTCGCAAGTCTGAAACTTAAAGGAATTGGCGGGGGAGCACTGCAACGGGAGGAGCGTGCGGTTTAATTGGATTCAACGCCGGAAAACTCACCAGGGCCGACTGTTATATGAAGACCAGCGTAATGAGCTTGTCGGATTTTCAGAGAGGTGGTGCATGGCCGTCGTCAGTTCGTACTGTAAAGCGTTCTGTTAAGTCAGATAACGAACGAGACCCTCATCTCTATTTGCAACCTGTCTCTCCGGAGGCGGCGCACTATAGAGAGACCGCTGGTGTGAAACCAGAGGAAGGCGAGGGCAACGACAGGTCAGTATGCCCCGAATGTCCTGGGCTACACGCGCGCTACAAAGGACGGGACAATGGGAAGCTAGGCCGAGAGGCCACGCTAACCCGAAACCCGTTCATAGTTCGGATTGAGGGCTGTAACTCGCCCTCATGAAGCTGGATTCCGTAGTAATCGTGTTTCAATATAGCACGGTGAATATGCCCCTGCTCCTTGCACACACCGCCCGTC
>KJ608301.1.899 Archaea;Euryarchaeota;Thermoplasmata;Thermoplasmatales;Marine Group II;uncultured marine archaeon cluster_10
GTGCCAGCAGCAGCGGTAATACCGGCAGCTCGAGTGGTCGTCGCTTTTATTGGGCCTAAAACGTCCGTAGCCTGTTTGGTAAATCTGTGGGTAAATCAACCAGCTTAACTGGTTGAATTCTGCAGAGACTGCCAGACTAGGGACCGGGAGAGGTGTGGGGTACTCTCGGGGTAGGGGTAAAATCCTGTCATCCTGGGAGGACCACCAGTTGCGAAGGCGCCACACTGGAACGGATCCGACGGTCAGGGACGAAGCCTAGGGGCACGAACCGGATTAGATACCCGGGTAGTCCTAGGAGTAAACGCTGTGAACTTGGTGTCGGGGATCCTACTTGGGTTCCCGGTGCCGGAGTGAAGATGTTAAGTTCACTGCCTGGGGAGTACGGTCGCAAGGCTGAGACTTAAAGGAATTGGCGGGGGAGCACTGCAACGGGAGGAGCGTGCGGTTTAATTGGATTCAACGCCGGAAAACTCACCAAGGCCGACTGTTAGATGAAGACCAGCGTAATGAGCTTGTCGGATTTTCAGAGAGGTGGTGCATGGCCGTCGTCAGTTCGTACTGCAAAGCGTTCTGTTAAGTCAGATAACGAACGAGACCCGCATCCCTATTTGCCACCCTGTTCTCCGGAGCAGGCGCACCATAGGGAGACCGCTGGTGTTAAACCAGAGGAAGGGGAGGGCAACGGTAGGTCAGTATGCTCCGAATGCTATGGGCTACACGCGCAATACAAAGGACAGGACAATGGGCTGCTGCTCCGAAAGGAATGATAGCTATCCCGAAACCTGTTCGTAGTTCGGATTGAGGGCTGTAACTCGCCCTCATGAAGCTGGATTAGGTAGTAATCGCGTCTCAAAAAGGCGCGGTGAATATGCCCCTGCTCCTTGCACTCACCGCCCGTC
>KJ608305.1.896 Archaea;Euryarchaeota;Thermoplasmata;Thermoplasmatales;Marine Group II;uncultured marine archaeon cluster_10
GTGCCAGCCGCCGCGGTAATACCAGCGCCTCAAGTGGTAGTCGCTTTTATTGGGCCTAAAACGTCCGTAGCCGGTCTGATACATTCGTGGGTAAATCAACCAGCTTAACTGGTTGAATTCTGCGAGGACGGTCAGACTTGGGACCGGGAGAGGTGTGGGGTACGCTCAGGGTAGGGGTAAAATCCTGTCATCCTGAGCGGACCACCTGTTGCGAAGGCGCCACACTGGAACGGATCCGACGGTCAGGGACGAAGCCTAGGGGCACGAACCGGATTAGATACCCGGGTAGTCCTAGGTGTAAACGCAGTGAACTTGGTGTCGGGAGTCCGCAATGGGCCCCCGGTGCCGGAGTGAAGATGTTAAGTTCACTGCCTGGGGAGTACGGTCGCAAGGCTGAAACTTAAAGGAATTGGCGGGGGAGCACTGCAACGGGAGGAGCGTGCGGTTTAATTGGATTCAACGCCGGAAAACTCACCAGGGCCGACTGTTAGATGAAGACCAGCGTAATGAGCTTGTCGGATTCTCAGAGAGGTGGTGCATGGCCGTCGTCAGTTCGTACTGTAAAGCGTTCTGTCAAGTCAGATAACGAACGAGACCCTCATCTCTATTTGCTACCCGTCTCTCCGGAGGCGGCGCACTATAGGGAGACCGCTGGTGTTAAACCAGAGGAAGGCGAGGGCAACGACAGGTCAGTATGCCCCGAATGTCCTGGGCTACACGCGCGCTACAAAGGACGGGACAATGGGAAGCCAGGCCGAGAGGCCGAGCTACCCCGAAACCCGTTCATAGTTCGGATCGTGGGCTGTAACTCGCCCACGTGAAGCTGGATTCCGTAGTAATCGTGTTTCAATATAGCACGGTGAATATGCCCCTGCTCCTTGCACTCACCGCCCGTC
>KJ608313.1.889 Archaea;Euryarchaeota;Thermoplasmata;Thermoplasmatales;Marine Group II;uncultured marine archaeon cluster_10
GCAGCCGCGGTAATACCGGCAGCTCAAGTGGTCGTCGCTTTTATTGGGCCTAAAACGTCCGTAGCCTGTTTGGTTAATCTGTGGGTAAATCAACCAGCTTAACTGGTTGAATTCTGCAGAGACTGCCAGACTAGGGACCGGGAGAGGTGTGGGGTACTCTAGGGGTAGGGGTAAAATCCTGTCATCCTTAGAGGACCACCAGTTGCGAAGGCGCCACACTGGAACGGATCCGACGGTCAGGGACGAAGCCTAGGGGCACGAACCGGGTTAGATACCCGGGTAGTCCTAGGTGTAAACGCTGTGAACTTGTGTCGGGAGTACGCAATGGGCCCCCGGTGCCGGAGTGAAGATGTTAAGTTCACTGCTTGGGGAGTACGGTCGCAAGGTTGAAATTTAAAGGAATTGTCGTGGGAGCACAGCAATGGGAGGAGCGTGCGGTTTAATTGGATTCAACTCCGGAAAACTCACCAGGGCCGACTGTTAGATGAAGACCAAGGTAATGAACTGGTCGGATTTTCGGAGAGGCGGGGCATGGCCGTTGTCAGTTCGAAATGTAAAGCGTTTTGTTAAGTCAGAAAACGAACGAGACCCTCATCTTTATTTGCTACCCGTCTATCCGGAGGCGGCGCACTATAGGGAGCCCGCTGGTGTTAAACCAGAGGAAGGGGAGGGCAACGACAGGTCAGTATGCCCCGAATGTCGTGGGCTACACGCGCGCCACAAAGGACGGGACAATGGGAAGCTAGGCCGAGAGGCCACGCTAACCCGAAACCCGTTCGTAGTTCGGAGTGAGGGCTGTAACTCGCCCTCATGAAGCGGGATTCCGTAGTAATCGTGCTTCAACATAGCACGGTGAATATGCCCCTGCTCCTTCCCCTCACCCCCCGTC
>KJ608321.1.896 Archaea;Euryarchaeota;Thermoplasmata;Thermoplasmatales;Marine Group II;uncultured marine archaeon cluster_10
GTGCCAGCAGCCGCGGTAATACCGGCAGCTCGAGTGGTCGTCGCTTTTATTGGGCCTAAAACGTCCGTAGCCTGTTTGGTAAATCTATGGGTAAATCAATCCGCTTAACGGATTGAATTCTGCAGAGACTGCCAGACTAGGGACCGGGAGAGGTATGAGGTACTCTGGGGGTAGGGGTAAAATCCTGTCATCCTCAGAGGACCACCTGTTGCGAAGGCGTCATACTGGAACGGATCCGACGGTCAGGGACGAAGCCTGGGGGCACGAACCGGATTAGATACCCGGGTAGTCCCAGGTGTAAACGCTGTGGATTTGGTGTGTGGGGTCCGCAATGGGCCCCATGTGCCGGAGTGAAGATGTTAAATCCACTGCCTGGGGAGTACGGTCGCAAGGCTGAAACTTAAAGGAATTGGCGGGGGAGCACTGCAACGGGAGGAGCGTGCGGTTTAATTGGATTCAACGCCGGAAAACTCACCAGGGCCGACTGTTAGATGAAGACCAGCGTGATGAGCTTGTCGGATTTTCAGAGAGGTGGTGCATGGCCGTCGTCAGTTCGTACTGTAAAGCGTTCTGTTAAGTCAGATAACGAACGAGACCCTCATCTCTATTTGCTACCCGTCTCTCCGGAGACGGCGCACTATAGGGAGACCGCTGGTGTTAAACCAGAGGAAGGCGAGGGCAACGACAGGTCAGTATCCCCCGAATGTCCTGGGCTACACGCGCGCTACAAAGGACGGGACAATGGGAAGCCAGGCCGAGAGGCCGAGCTACCCCGAAACCCGTTCATAGTTCGGATCGTGGGCTGTAACTCGCCCACGTGAAGCTGGATTCCGTAGTAATCGTGTTTCAATATAGCACGGTGAATATGCCCCTGCTCCTTGCACTCACCGCCCGTC
>KJ608325.1.896 Archaea;Euryarchaeota;Thermoplasmata;Thermoplasmatales;Marine Group II;uncultured marine archaeon cluster_10
GTGCCAGCCGCCGCGGTAATACCGGCGCCTCAAGTGGTAGTCGCTCTTATTGGGCCTAAAACGTCCGTAGCCGGTCTGGTACATTCGTGGGTAAATCAACTCGCTCAACGAGTTGAATTCTGCGAGGACGGCCAGACTTGGGACCGGGAGAGGTGTGGGGTACTCTCAGGGTAGGGGTAAAATCCTGTCATCCTTCGAGGACCACCAGTTGCGAAGGCGCCACACTGGAACGGATCCGACGGTCAGGGACGAAGCCTAGGGGCACGAACCGGATTAGATACCCGGGTAGTCCTAGGTGTAAACGCTGTGAACTTGGTGTCGGGGGTCCGCAAGGGGTCCCCGGTGCCGGAGTGAAGATGTTAAGTTCACTGCCTGGGGAGTACGGTCGCAAGGCTGAAACTTAAAGGAATTGGCGGGGGAGCACTGCAACGGGAGGAGCGTGCGGCTTAATTGGATTCAACGCCGGAAAACTCACCAGGGCCGACTGTTATATGAAGACCAGCGTAATGAGCTTGTCGGATTTTCAGAGAGGTGGTGCATGGCCGTCGTCAGTTCGTACTGTAAAGCGTTCTGTTAAGTCAGATAACGAACGAGACCCTCATCTCTATTTGCAACCTGTCTCTCCGGAGGCGGCGCACTATAGAGAGACCGCTGGTGTGAAACCAGAGGAAGGCGAGGGCAACGACAGGTCAGTATGCCCCGAATGTCCTGGGCTACACGCGCGCTACAAAGGACGGGACAGTGGGAAGCCAGGCCGAGAGGTCGAGCTAACCCGAAACCCGTTCATAGTTCGGATTGAGGGCTGTAACTCGCCCTCATGAAGCTGGATTCCGTAGTAATCGTGTTTCAATATAGCACGGTGAATATGCCCCTGCTCCTTGCACACACCGCCCGTC
>KJ608330.1.896 Archaea;Euryarchaeota;Thermoplasmata;Thermoplasmatales;Marine Group II;uncultured marine archaeon cluster_10
GTGCCAGCCGCCGCGGTAATACCGGCGGCTCTAGTGGTCGTCGCTTTTATTGGGCCTAAAACGTCCGTAGCCTGTTTGGTAAATCTGAGGGTAAATCCACCAGCTTAACTCGTTGAATTCTGCAGAGACTGCCCGACTAGGGACCGGGGTAGGTATGAGGTACTCTGGGGGTAGGGGTAAAATCCTGTCATCCTCAAAGGACCACCTGTTGCGAAGGGGTCATACTGGGACGGATCCGACGGTCAGGGACGAAACCTAGGGGCACGAACCGGATTATATACCCGGGTAGTCCTAGGTGGAAACGCTGGGGATTTGGTGTGTGGGGTCCGCAATGGGCCCCATGTGCCAGACTGAAGATGTTAAATCCACTGGCTGGGGAGTACCGTCGCAAGGCTGAAACTTAAAGTAATTGGCGGGGGAGCACTGCAACGGGAGGAGAGTGCGTTTTAATTGGATTCTACGCCGGAAAACTCACCAAGGCCAAGTGTTAGATGAAGATCAGTGTAACGAACTTATCGGATTATCAGAAAGGTGGTGCATGGCGGTTGTCAGTTCGTACTGTAAAGCGGTATCTTAAGTCATATAACGAACGAGACCCGCATCCCTATTTGCGACCCTCATGTCGGCATGAGGCGCACCATAGGGAGATCGCTGGTGCGAAACCAGATGAGGCCGCGGGCAACGACAGATCAGTATACCCCGAAAGTCTTGGGCTACCCGAGCGCTACAAAGAACAGGACAATGGGAAGCCACGCCGAGAGGCGGGGCTACCCCGAAACCTGTTCGTAGTTCGGATGGAGGGCTGTAACTCGCCCTCGTGAAGCTGGATTCCGTAGTAATCGTGTTTCAACAAAGCACGGTGAATATGCCCCTGCTCCTTGCACCCCCCGCCCGTC
>KJ608334.1.893 Archaea;Euryarchaeota;Thermoplasmata;Thermoplasmatales;Marine Group II;uncultured marine archaeon cluster_10
GTGCCAGCAGCCGCGGTAAACCGGCAGCTCGAGTGGTCGTCGCTTTTATTGGGCCTAAAACGTCCGTAGCCTGTTTGGTAAATCTGTGGGTAAATCAACGAGCTTAACTCGTTGTATTCTGCAGAGACTGCCAGACTAGGGACCGGGAGAGGTATGAGGTACTCTGGGGGTAGGGGTAAAATCCTGTCATCCTCAGAGGACCACCTGTTGCGAAGGCGTCATACTGGAACGGATCCGACGGTCAGGGACGAAGCCTAGGGGCACGAACCGGATTAGATACCCGGGTAGTCCTAGGTGTAAACGCTGTGGATTTGGTGTGTGGGGTCCGCAATGGGCCCCATGTGCCGGAGTGAAGATGTTAAATCCACTGCCTGGGGAGTACGGTCGCAAGGCTGAAACTTAAAGGAATTGGCGGGGGAGCACTGCAACGGGAGGAGCGTGCGGTTTAATCGGATTCAACGCCGGAAAACTCACCAAGGCCGACTGTTAGATGAAGATCAGCGTAACGAGCTTATCGGATTATCAGAGAGGTGGTGCATGGCCGTCGTCAGTTCGTACTGTAAAGCGTTCTGTTAAGTCAGATAACGAACGAGACCCGCATCCCTATTTGCGACCCTCATGTCCGCATGAGGCGCACCATAGGGAGATCGCTGGTGTGAAACCAGATGAGAGCGCGGGCAACGACAGGTCAGTATGATCCGAATGTCATGGGCTACACGCGCAATACAAAGGACGGAACAATGGGCTGCTACTCCGAGAGGAAGAAGCTATCCCGAAACCCGTTCGTAGTTCGGATTGGGGGCTGTAACCCGCCCCCATGAAGCTGGATTAGGTAGTAATCGCGTCTCAACAAGGCGCGGTGAATATGCCCCTGCTCCTTGCACACACCGCCC
>KJ608342.1.896 Archaea;Euryarchaeota;Thermoplasmata;Thermoplasmatales;Marine Group II;uncultured marine archaeon cluster_10
GTGCCAGCCGCCGCGGTAATACCGGCAGCTCAAGTGGTCGTCGCTTTTATTGGGCCTAAAACGTCCGTAGCCTGTTTGGTAAATCTGTGGGTAAATCAACCAGCTTAACTGGTTGAATTCTGCAGAGACTGCCAGACTAGGGACCGGGAGAGGTGTGGGGTACTCTAGGGGTAGGGGTAAAATCCTGTCATCCTTAGAGGACCACCAGTTGCGAAGGCGCCACACTGGAACGGATCCGACGGTCAGGGACGAAGCCTAGGGGCACGAACCGGATTAGATACCCGGGTAGTCCTAGGTGTAAACGCTGTGAACTTGGTGTCGGGGATCCGTCATGGGTCCCCGGTGCCGGAGTGAAGATGTTAAGTTCACTGCCTGGGGAGTACGGTCGCAAGGCTGAAACTTAAAGGAATTGGCGGGGGAGCACTGCAACGGGAGGAGCGTGCGGTTTAATTGGATTCAACGCCGGAAAACTCACCAGGGCCGACTGTTATACGAAGACCAGTGTGATGAACTTGTCGGATTTTCAGAGAGGTGGTGCATGGCCGTCGTCAGTTCGTACTGTAAAGCGTTCTGTTAAGTCAGATAACGAACGAGACCCTCATCTCTATTTGCTACCTGTCTCTCCGGAGACAGCGCACTATAGGGAGACCGCTGGTGTTAAACCAGAGGAAGGCGAGGGCAACGACAGGTCAGTATGCCCCGAATGTCCTGGGCTACACGCGCGCTACAAAGGACGGGACAATGGGAAGCCAGGCCGAGAGGCCGAGCTAGCCCGAAACCCGTTCGTAGTTCGGATTGAGGGCTGTAACTCGCCCTCATGAAGCTGGATTCCGTAGTAATCGTGTTTCAAAATAGCACGGTGAATATGCCCCTGCTCCTTGCACACACCGCCCGTC
>KJ608272.1.896 Archaea;Euryarchaeota;Thermoplasmata;Thermoplasmatales;Marine Group II;uncultured marine archaeon cluster_10
GTGCCAGCAGCCGCGGTAATACCGGCAGCTCAAGTGGTCGTCGCTTTTATTGGGCCTAGAACGTCCGTAGCCTGTTTGGTAAATCTGTGGGTAAATCAATCCGCTCAACGGATTGAATTCTGCAGAGACTGCCAGACTAGGGACCGGGAGAGGTGTGGGGTACTCGAGGGGTAGGGGTAAAATCCTGTCATCCTTCGAGGACCACCAGTTGCGAAGGCGCCACACTGGAACGGATCCGACGGTCAGGGACGAAGCCTAGGGGCACGAACCGGATTAGATACCCGGGTAGTCCTAGGTGTAAACGCTGTGAACTTGGTGTCGGGGGTCCGCAAGGGGTCCCCGGTGCCGGAGTGAAGATGTTAAGTTCACTGCCTGGGGAGTACGGTCGCAAGGCTGAAACTTAAAGGAATTGGCGGGGGAGCACTGCAACGGGAGGAGCGTGCGGTTTAATTGGATTCAACGCCGGAAAACTCACCAGGGCCGACTGTTATATGAAGACCAGCGTAATGAGCTTGTCGGATTTTCAGAGAGGTGGTGCATGGCCGTCGTCAGTTCGTACTGTAAAGCGTTCTGTTAAGTCAGATAACGAACGAGACCCTCATCTCTATTTGCAACCTGTCTCTCCGGAGGCGGCGCACTATAGAGAGACCGCTGGTGTGAAACCAGAGGAAGGCGAGGGCAACGACAGGTCAGTATGCCCCGAATGTCCTGGGCTACACGCGCGCTACAAAGGACGGGACAATGGGAAGCCAGGCCGAGAGGTCGAGCTAACCCGAAACCCGTTCATAGTTCGGATTGAGGGCTGTAACTCGCCCTCATGAAGCTGGATTCCGTAGTAATCGTGTTTCAATATAGCACGGTGAATATGCCCCTGCTCCTTGCACACACCGCCCGTC
>KJ608276.1.900 Archaea;Euryarchaeota;Thermoplasmata;Thermoplasmatales;Marine Group II;uncultured marine archaeon cluster_10
GTGCCAGCCGCCGCGGTAATACCGGCAGCTCAAGTGGTCGTCGCTTTTATTGGGCCTAAAACGTCCGTAGCCTGTTTGGTAAATCTGTGGGTAAATCAACCTGCTTAACTGGTTGAATTCTGCAGAGACTGCCAGACTAGGGACCGGGAGAGGTGTGGGGTACTCTAGGGGTAGGGGTAAAATCCTGTCATCCTTAGAGGACCACCAGTTGCGAAGGCGCCACACTGGAACGGATCCGACGGTCAGGGACGAAGCCTAGGGGCACGAACCGGATTACATACCCGGGTAGTCCTAGGTGTAAACGCTGTGAACTTGGTGTCGGGGATCCGTAATGGGTTCTCGGTGCCGGAGTGAAGATGTTAAGTTCACTGCCTGGGGAGTACGGTCGCAAGGCTGAAACTTAAAGGGAATTGGCGGGGGAGCACTGCAGCGGGAGGAGCGTGCGGTTTAATTGGATTCAACGCCGGAAAACTCACCAAGGCCGACTGTTAGATGAAGATCAGCGTAATGAGCTTATCGGATTTTCAGAGAGGTGGTGCATGGCCGTCGTCAGTTCGTACTGTAAAGCGTTCTGTTAAGTCAGATAACGAACGAGACCCTCATCTTTATTTGCTACCCCATTCCCCGGAATGGGCGCACTATAGAGAGACCGCTGGTGTGAAACCAGAGGAAGGCGAGGGCAACGACAGGTCAGTATGCCCCGAATGTCTTGGGCTACACGCGCGCTACAAAGGACAGGACAATGGGATGCTAGGCCGAGAGGCATTCACGCTAACCCGAAACCTGTTCATAGTTCGGATTGAGGGCTGTAACTCGCCCTCATGAAGCTGGATTCCGTAGTAATCGTGTTTCAATATAGCACGGTGAATATGCCCCTGCTCCTTGCACACACCGCCCGTC
>KJ608280.1.902 Archaea;Euryarchaeota;Thermoplasmata;Thermoplasmatales;Marine Group II;uncultured marine archaeon cluster_10
GTGCCAGCAGCCGCGGTAATACCGGCAGCTCAAGTGGTCGTCGCTTTTATTGGGCCTAAAACGTCCGTAGCCTGTTTGGTAAATCTGTGGGTAAATCAACCAGCTTAACTGGTTGAATTCTGCAGAGACTGCCAGACTAGGGACCGGGAGAGGTGTGGGGTACTCTAGGGGTAGGGGTAAAATCCTGTCATCCTTAGAGGACCACCAGTTGCGAAGGCGCCACACTGGAACGGATCCGACGGTCAGGGACGAAGCCTAGGGGCACGAACCGGATTAGATACCCGGGTAGTCCTAGGTGTAAACGCTGTGAACTTGGTGTCGGGGATCCGTAATGGGTCCTCGGTGCCGGAGTGAAGATGTTAAGTTCACTGCCTGGGGAGTACGGTCGCAAGGCTGAAACTTAAAGGAATTGGCGGGGGAGCACTGCAACGGGAGGAGCGTGCGGTTTAATTGGATTCAACGCCGGAAAACTCACCAAGGCCGACTGTTAAATGAAGATCAGCGTAATGAGCTTATCGGATTTTCAGAGAGGTGGTGCATGGCCGTCGTCAGTTCGTACTGTAAAGCGTTCTGTTAAGTCAGATAACGAACGAGACCCTCATCTTTATTTGCTACCCCATTCCCCGGAATGGGCGCACTATAGAGAGACCGCTGGTGTGAAACCAGAGGAAGGCGAGGGCAACGACAGGTCAGTATGCCCCGAATGTCTTGGGCTACACGCGCGCTACAAAGGACAGGACAATGGGATGCTAGGCCGAGAGGCATTCACGCTAACCCGAAACCTGTTCATAGTTCGGATTGAGGGCTGTAACTCGCCCTCATGAGCTGGATTCCGTAGTAATCGTGTTTCATATAGCACGGTGAATATGCCCTGCTGCTTGCACACACCGCCCGTCAAGACG
>KJ608288.1.896 Archaea;Euryarchaeota;Thermoplasmata;Thermoplasmatales;Marine Group II;uncultured marine archaeon cluster_10
GTGCCAGCAGCCGCGGTAATACCGGCAGCTCGAGTGGTCGTCGCTTTTATTGGGCCTAAAACGTCCGTAGCCTGTTTGGTAAATCTGTGGGTAAATCAACCAGCTTAACTGGTTGAATTCTGCAGAGACTGCCAGACTAGGGACCGGGAGAGGTGTGGGGTACTCTCGGGGTAGGGGTAAAATCCTGTCATCCTGGGAGGACCACCAGTTGCGAAGGCGCCACACTGGAACGGATCCGACGGTCAGGGACGAAGCCTAGGGGCACGAACCGGATTAGATACCCGGGTAGTCCTAGGAGTAAACGCTGTGAACTTGGTGTCGGGGATCCTACTTGGGTTCCCGGTGCCGGAGTGAAGATGTTAAGTTCACTGCCTGGGGAGTACGGTCGCAAGGCTGAAACTTAAAGGAATTGGCGGGGGAGCACTGCAACGGGAGGAGCGTGCGGTTTAATTGGATTCGACGCCGGAAAACTCACCAAGGTTGACTGTTATATGAAGACCAGCGTAATGAGCTTGTCAGATTTTCATAGAGGTGGTGCATGGCCGTCGTCAGTACATACTGCAAAGCGTTCTGTTAAGTCAGATAACGAACGAGACCCGCATCCCTATGTGCCACCCTGTTCTCCGGAGCAGGCGCACCATAGGGAGACCGCTGGTGTCATACCAGAGGAAGGCGCGGGCAACGACAGGTCAGTATGCCCCGAATGTCTTGGGCTACACGCGCGCTACAAAGGACGGGACAATGGGAAGCCAGGCCGAGAGGCCGAAATAGCCCGAACCCCGTTCATAGTTCGGATCTAGGGCTGGAACTCGCCCTCGTCAAGCTGGATTCCGTAGTACTCTAATTTCAACAAAGCCCGGGAAATATGCCCCTACTCCGGGCACTCGCCCACGGGC
>KJ608292.1.895 Archaea;Euryarchaeota;Thermoplasmata;Thermoplasmatales;Marine Group II;uncultured marine archaeon cluster_10
GGCCAGCAGCCGCGGTAATACCGGCGCCTCAAGTGGTAGTCGATTTTATTGGGCCTAAAACGTCCGTCGCCGGTCTGGTGCATTCGTGGGTAAATCAACCCGCTCAACGGGTTGAATTCTGCGAGCACGGCCAGACTAGGGACCGGGAGAGGTGTGGGGTACTCTAGGGGTAGGGGTAAAATCCTGTCATCCTTAGAGGACCACCAGTTGCGAAGGCGCCACACTAGAACGGATCCGACGGTCAGGGACGAAGCCTAGGGGCACGAACCGGATTAGATACCCGGGTAGTCCTAGGTGTAAACGCTGTGAACTTGGTGTCGGGAGTCCGCAATGGGCCCCCGGTGCCGGAGTGAAGATGTTAAGTTCACTGCCTGGGGAGTACGGTCGCAAGGCTGAAACTTAAGGGAATTGGCGGGGGAGCACTGCAACGGGAGGAGCGTGCGGTTTAATTGGATTCAACGCCGGAAAACTCACCAGGGCCGACTGTTAGATGAGGACCAGCGAAATGAGCTTGTCGGATTTTCAGAGGGGTGGTGCATGGCCGTCGTCAGTTCGTACTGTAAAGCGTTCTGTTAAGTCAGATAACGAACGAGACCCTCATCTCTATTTGCTACCCGTCTCTCCGGAGGCGGCGCACTATAGAGAGACCGCTGGTGTTAAACCAGAGGAAGGCGAGGGCAACGACAGGTCAGTATGCCCCGAATGTCCTGGGCTACACGCGCGCTACAAAGGACGGGACAATGGGAAGCCAGGCCGAGAGGCCGAGCTAACCCGAAACCCGTTCATAGTTCGGATCGAGGGCTGTAACTCGCCCTCGTGAAGCTGGATTCCGTAGTAATCGTGTTTCAATATAGCACGGTGAATATGCCCCTGCTCCTTGCACTCACCGCCCGTC
>KJ608302.1.896 Archaea;Euryarchaeota;Thermoplasmata;Thermoplasmatales;Marine Group II;uncultured marine archaeon cluster_10
GTGCCAGCAGCCGCGGTAATACCGGCGACTCAAGTGGTCGTCGCTTTTATTGGGCCTAAAAGGTCCGTAGCCTGTTTGGTAAATCTGTGGGTAAATCATCCAGCTTAACTGGTTGAATTCTGCAGAGACTGCCAGACTAGGGACCGGGAAAGGTGTGGGGTAATGTAGGGGTAGGGGTAAAATCCTGTCATCATTAGAGGGCCTCCAGTTGCGAAGGCCCCACACTGGAACGGATCCGACGGTCAGGGACGAAGCCTAGGGGCACGAACCGGATTAGATACCCGGGTAGTCCTAGGTGTAAACGCTGTGAACTTGGTGTCCGGAGTCCGCAATGGGCCCCCGGTGCCGGAGTGAAGATGTTAAGTTCACTGTTTGGGGAGTATGGTCGCAAAGCTGAAACTTAAAGGAATTGGCGGGGGAGCACTGCAACGGGAGGAGCGTGCGGTTTAATTGGATTCAACGCCGAAAAACTCACCAGGGCCGAATGTTAGATGAAGACCTGTGTAACGAACTTGTCGGATTTTCAGAGAGGTGGTGCATGGCCGTCGTCAGTTTGTACTGTAAAGCGTTCTGTTAAGTCAGATAACGAACGAGACCCTCATCTCTATTTGCTATTTGTCTCTCCGGAGGCAGCGCACTATAGGGAGACCGCTGGTGTTAAACCAGAGGAAGGGGAGGGCAACGACAGGTCAGTATGCCCCGAATGTCGTGGGCTACACGCGCGCTACAAAGGATGGGACAATGGGAAGCTAGGCCGAGAGGCCATGCTAATTCGAAACTCGTTTGTAGTTCGGATTGAGGGCTGTAACTCGCTCTCATGAAGCTGGATTTCGTAGTATTCGTGTTTCAACATAGCCCGGTGAATATGCCCCTGCTCCTTGCACTCACCGCCCGTC
>KJ608310.1.894 Archaea;Euryarchaeota;Thermoplasmata;Thermoplasmatales;Marine Group II;uncultured marine archaeon cluster_10
GTGCCAGCAGCCGCGGTAATACCGGCAGCTCAAGTGGTCGTCGCTTTTATTGGGCCTAAAACGTCCGTAGCCTGTTTGGTAAATCTGTGGGTAAATCAACCAGCTTAACTGGTTGAATTCTGCAGAGACTGCCAGACTAGGGACCGGGAGAGGTGTGGGGTACTCTAGGGGTAGGGGTAAAATCCTGTCATCCTTAGAGGACCACCAGTTGCGAAGGCGCCACACTGGAACGGATCCGACGGTCAGGGACGAAGCCTAGGGGCACGAACCGGATTAGATACCCGGGTAGTCCTAGGTGTAAACGCTGTGAACTTGGTGTCGGGAGTCCGCAATGGGCCCCCGGTGCCGGAGTGAAGATGTTAAGTTCACTGCCTGGGGAGTACGGTCGCAAGGCTGAAACTTAAAGGAATTGGCGGGGGAGCACTGCAACGGGAGGAGCGTGCGGTTTAATTGGATTCAACGCCGGAAAACTCACCAATGCCTACTGTTAGATGAAGATCAGCGTAATGAGCTTATCGGATTTTCAGAGAGGTGGTGCATGGTTGTCTTTATTTCGTATTGTAAAGCGTTCTGTTAAGTCAGATAACTAACGAGACCCTCGTCTCTATTTGCAACTTGTCTCTCCGGAGGCGGCGCACTATAGAGAGACCGCTGGTGTGAAACCAGAGGAAGGCGAGGGCAACCATAGGTCATTATGCCCCCGAATGTCCTGGGCTACACACCCCTACAAAGGACGGGACAATGGGAGCCAGCCCGATAGGTCATCTAACCCGAAACCCGTTCATAGTTTGGATTGAGGGCGGTAACTCGCCCTCATGAAGCTGGATTCCGTAGTAATCGTGTTTCAATATAGCACGGTGAATATGCCCCTGCTCCTTGCACTCACCGCCCGTC
>KJ608322.1.897 Archaea;Euryarchaeota;Thermoplasmata;Thermoplasmatales;Marine Group II;uncultured marine archaeon cluster_10
GTGCCCCCGCCGCGGTAATACCGGCAGCTCAAGTGGTCGTCGTTTTTATTGGGCCTAAAACGTCCGTACCCTGTTTGGTAAATCTGTGGGTAAATCAACCCCCTTAACTGGTTGAATTCTGCAAAGACTGCCATACTAGGGACCGGGAGAGGTGTGGGGTACTCTAGGGGTAGGGGTAAAATCCTGTCATCCTTAAAGGACCACCAGTTGCGAAGGCGCCACACTGGAACGGATCCCACGGTCAGGGACGAACCCTAGGGGCACGAACCGGATTAGATACCCGGGTAGTCCTAGGTGAAAACGCTGTGAACTTGGTGTCGGGAGTCCGCAATGGGCCCCCGGTGCCGGAGTGAAGATGTTAACTTCGCTGGCTGAGGAGTGCGGTCGCGAGGATGAAACTTAAAGGAATAGGCGGGGGAGCACTGCAACGGGAGGAGCGTGCGGTTTAATTGGATTCAACGCCGGAAAACTCACCAGGGCCGACTGTTATATGAAGACCAGCGTACTGAGCTTGTCGGATTTTCAGAGAGGTGGTGCATGGCCGTCGTCAGTTCCTACTGTAAAGCGTTCTGTTAAGTCAGATAACGAACGAGACCCTCATCTCTATTTGCTACCCGTCTCTCCGGAGACGGCGCACTATAGGGAGACCCGCTGGTGTTAAACCAGAGGAAGGCGAGGGCAACGACAGGTCAGTATGCCCCGAATGTCCTGGGCTACACGCGCGCAACAAAGGACGGGACAATGGGAAGCTAGGCCGAGAGGCCACGCTAACCCGAAACCCGTTCATAGTTCGGATTGAGGGCTGTAACTCGAAACTCACGAAGCTGGATTCCGTAGTAATCGTGTTTCAATATAGCACGGTGAATATGCCCCTGCTCCCTCCACCCCCCGCCCGTC
>KJ608326.1.897 Archaea;Euryarchaeota;Thermoplasmata;Thermoplasmatales;Marine Group II;uncultured marine archaeon cluster_10
GTGCCAGCAGCCGCGGTAATACCGGCAGCTCAAGTGGTCGTCGCTTTTATTGGGCCTAAAACGTCCGTAGCCTGTTTGGTAAATCTGTGGGTAAATCAACCAGCTTAACTGGTTGAATTCTGCAGAGACTGCCAGACTAGGGACCGGGAGAGGTGTGGGGTACTCTAGGGGTAGGGGTAAAATCCTGTCATCCTTAGAGGACCACCAGTTGCGAAGGCGCCACACTGGAACGGATCCGACGGTCAGGGACGAAGCCTAGGGGCACGAACCGGATTAGATACCCGGGTAGTCCTAGGTGTAAACGCTGTGAACTTGGTGTCGGGGATCCGTCATGGGTCCCCGGTGCCGGAGTGAAGATGTTAAGTTCACTGCCTGGGGAGTACGGTCGCAAGGCTGAAACTTAAAGGAATTGGCGGGGGAGCACTGCAACGTGTGGAGCGTGCGGTTTAATTGGATTCAACGCCGGAAAACTCACCGGGGGCGACGGTTACATGAAGGCCAAGCTGATGACTTTGCCTGATTTTCCGAGAGGTGGTGCATGGCCGCCGTCAGTTCGTACCGTAAGGCGTTCTGTTAAGTCAGATAACGAACGTGACCTCCGTCACCATTTGCTATCCTCTTCTCCGGAAGGGGAGCACTATGGTGGTGCCGCCACTGTTAAAGTGGAGGAAGGAGGGGGCAACGGTAGGTCAGTATGCCCCGAATCTCCCGGGCTACACGCGCGCTACAAAGGGCAGGACAATGGGCTTCGACACCGAAAGGTGAAGGTAATCCTGAAACCTGCTCGTAATTCGGATTGAGGGCTGCAATTCGCCCTCATGAAGCTGGAATACGTAGTAATCGCGGGTCAACATCCCGCGGTGAATATGCCCCTGCTCCTTGCACTCACCGCCCGTC
>KJ608331.1.883 Archaea;Euryarchaeota;Thermoplasmata;Thermoplasmatales;Marine Group II;uncultured marine archaeon cluster_10
GTGCCAGCCGCCGCGGTAATACCGGCAGCTCAAGTGGTCGTCGCTTTTATTGGGCCTAAAACGTCCGTAGCCTGTTTGGTAAATCTGTGGGTAAATCAACCAGCTTAACTGGTTGAATTCTGCAGAGACTGCCAGACTAGGGACCGGGAGAGGTGTGGGGTACTCTAGGGGTAGGGGTAAAATCCTGTCATCCTTAGAGGACCACCAGTTGCGAAGGCGCCACACTGGAACGGATCCGACGGTCAGGGACGAAGCCTAGGGGCACGAACCGGATTAGATACCCGGGTAGTCCTAGGTGTAAACGCTGTGAACTTGGTGTCGGGAGTCCGCAATGGGCCCCCGGTGCCGGAGTGAAGATGTTAAGTTCACTGCCTGGGGAGTACGGTCGCAAGGCTGAAACTTAAAGGAATTGGCGGGGGAGCACTGCAACGGGAGGAGCGTGCGGTTTAATTGGATTCAACGCCGGAAAACTCACCAGGGCCGACTGTTATATGAAGACCAGCGTAATGAGCTTGTCGGATTTTCAGGGAGGTGGTGCATGGCCGTCGTCAGTTCGTACTGTAAAGCGTTCTGTTAAGTCAGATAACGAACGAGACCCTCATCTCTATTTGCTACCCGTCTCTCCGGAGGCGGCGCACTATAGGGAGACCGCTGGTGTTAAACCAGAGGAAGGGGAGGGCAACGGTAGGTCAGTATGCTCCGAATGCTATGGGCTACACGCGCAATACAAAGGACGGGACAATGGGCTGCTGCTCCGAAAGGAACGATAGCTATCCCGAAACCCGTTCGTAGTTCGGATTGAGGGCTGTAACTCGCCCTCATGAAGCTGGATTAGGTAGTAATCGCGCCTCAAAAAGGCGCGGTGAATATGCCCCTGCTCCTT
>KJ608335.1.896 Archaea;Euryarchaeota;Thermoplasmata;Thermoplasmatales;Marine Group II;uncultured marine archaeon cluster_10
GTGCCAGCAGCCGCGGTAATACCGGCAGGTTGCGTGGTTGTTCCTTTTATTGGGCCTAAAACGTCCGTAGGCTGTTTGGTAAATCTGTGGGTAAATGAATCCGCTTAACGGATTAAATTATGCAGAGAATGCCAGACTAGGGACCGGGAGAGGTATGAGGTACTCTGGGGGTAGGGGTAAAATCCTGTCTTCCTCAAAGGACCACCTGGTGCGAAGGCGTCATACTGGATCGGATCCAACGGTCAAGGACAAAGCCTGGGGGCACGAACCGGATTAAATACCCGGGTAGTCCCAGGTGTAAACACTGAGGATTTGGTGTGTGGGGTCCGCAATGGGCCCCGTGTGCCGGAGTGAAGATGTTAAATCCACTGCCTGGGGAGTACGGTCGCAAGGATGAAACTTAAAGGAATTGGCGGGGGAGCACTGCAACGGGAGGGGCGTGCGGTTTAATTGGATTCAACGCCGGAAAACTCACCAAGGCCGACTGTTAAATGAAGATCAGGGTAATTAGTTTATCGGATTATCAGAGAGGTGGGGCATGGCCGTCGTCAGTTGCTACTGTAAAGCGTTCTGTTAAGTCAGATAACGAACGAGACCCGCATCCCTATTTCCCCCCCTTTTTTCCGGAAAAGGCGCTCCATAAGGAGATTGGGGGTGTGAAACCAGAAGAGAGGGGGGGCAGTCACAGGTCCATATCCCCCGAATGTTTTGGGCCACACGCGCGCCACAAAGGAGGGGACAAAGGGAAGCCACGCCGAGAGGGGGCGCTTCCCCGAACCCCCTTTGTAGTTCGAATCGAGGGCTGTAACTCCCCCTCGTGAAGCTGGATTCCGTAGTAATCGTGTTTCAACATAGCACGGTGAATATGCCCCTGCTCCTTGCACACACCGCCCGTC
>KJ608343.1.902 Archaea;Euryarchaeota;Thermoplasmata;Thermoplasmatales;Marine Group II;uncultured marine archaeon cluster_10
GTGCCAGCAGCCGCGGTAACACCGGCACCCCAAGTGGTCGCCACTTTTATTGGGCCTAAAACGTCCGTAGCCTGTTTGGTAAAATCTGGGGGTAAATCAACCAGCTTAACTGGTTGGATTCCGCGGACACTGCCAGACTAGGGACCGGGAGAGGTGAGGGGTACTCTGCGGGGGAGGGGTAAAATCGTGTCATCCTTGCAGGAACCACCAGTGGCGAAGGCCCCCACTGGAACCGATTCTAACGGCGAGGAACAAACCCATGGGCCCCGACCGGAATAAAATCCCCGGGAATCCTAGGGGTAAACCCCTGCTAATTGGTGGCTGGAAATCCTACTGGGGTGTCCGTGGCTGAGTGAAAAGGTTTAATTCACTGCCCGGGGAAGACCGGCCCCAGGATTAAACTTTAAAGAATTGGCGGGGGAACCCTTGCAACGGGAGGAGCGTGCGGTTTAATTGGATTCAACGCCGGAAAACTCACCAAGGGCGACGGTTACATGAAGATCAAGGTAATGAGTTTATCGGATTTTCAGAGAGGTGGTGCATGGCCGTCGTCAGTTCGTACCGTAAAGCGTTCTGTTAAGTCAGATAACGAACGAGACCTTCATCTCCATTTGCTATCCCATTCTCCGGAAGGGGAGCACTATAGAGAGACCGCCGGAGTGAAACCAGAGGAAGGAGGGGGCAACGGCAGGCCAGTATGCCCCGAATCTCCCGGGCTACACGCGCGCTACAAAGGACAGGACAATGGGATGCTAGGCCGAGAGGCATTCACGCTAACCCGAAACCTGTTCATAGTTCGGATTGAGGGCTGTAACTCGCCCTCATGAAGCTGGATTCCGTAGTAATCGTGTTTCAATATAGCACGGTGAATATGCCCCTGCTCCTTGCACACACCGCCCGTC
>KT906749.1.591 Archaea;Euryarchaeota;Thermoplasmata;Thermoplasmatales;Marine Group II;uncultured bacterium cluster_10
TCGCAAGGCTGAAACTTAAAGGAATTGGCGGGGGAGCACTGCAACGGGAGGAGCGTGCGGTTTAATTGGATTCAACGCCGGAAAACTCACCAGGGCCGACTGTTAGATGAAGACCAGCGTAATGAGCTTGTCGGATTTTCAGAGAGGTGGTGCATGGCCGTCGTCAGTTCGTACTGTAAAGCGTTCTGTTAAGTCAGATAACGAACGAGACCCTCATCTCTATTTGCTACCCGTCTCTCCGGAGGCGGCGCACTATAGGGAGACCGCTGGTGTTAAACCAGAGGAAGGCGAGGGCAACGACAGGTCAGTATGCCCCGAATGTCCTGGGCTACACGCGCGCTACAAAGGACGGGACAATGGGAAGCCAGGCCGAGAGGCCGAGCTACCCCGAAACCCGTTCATAGTTCGGATCGTGGGCTGTAACTCGCCCACGTGAAGCTGGATTCCGTAGTAATCGTGTTTCAATATAGCACGGTGAATATGCCCCTGCTCCTTGCACACACCGCCCGTCAAACCATCTTAGTTGGGGGTGGGTGAGGCTGCGCTTGCTTCGGCATGGCGTATTCGAGCCTGTCTTCGACAAGGAGGGTT
>KT906753.1.587 Archaea;Euryarchaeota;Thermoplasmata;Thermoplasmatales;Marine Group II;uncultured bacterium cluster_10
TCGCAAGGCTGAAACTTAAAGGAATTGGCGGGGGAGCACTGCAACGGGAGGAGCGTGCGGTTTAATTGGATTCAACGCCGGAAAACTCACCAAGGCCGACTGTTAGATGAAGATCAGCGTAATGAGCTTATCGGATTTTCAGAGAGGTGGTGCATGGCCGTCGTCAGTTCGTACTGTAGAGCGTTCTGTTAAGTCAGATAACGAACGAGACCCTCATCTCTATTTGCTACCTGGTTCTCCGGAACTGGCGCACTATAGAGAGACCGCTGGTGTGAAACCAGAGGAAGGTGAGGGCAACGACAGGTCAGTATGCCCCGAATGTCTTGGGCTACACGTGCGCTACAAAGGACAGGACAATGGGATGCTAGGCCGAGAGGCATTCACGCTAACCCGAAACCTGTTCATAGTTCGGATTGAGGGCTGTAACTCGCCCTCATGAAGCTGGATTCCGTAGTAATCGTGTTTCAATATAGCACGGTGAATATGCCCCTGCTCCTTGCACACACCGCCCGTCAAACCATCTTAGTTGGGGGTGGGTGAGGCTGCGCTTTATGGCGTATTCGAGCCTGCCTTCGACAAGGAGGGTT
>LWDU01032030.59172.59734 Archaea;Euryarchaeota;Thermoplasmata;Thermoplasmatales;Marine Group II;hydrothermal vent metagenome cluster_10
CTTAAAGGAATTGGCGGGGGAGCACTGCAACGGGAGGAGCGTGCGGTTTAATTGGATTCAACGCCGGAAAACTCACCAGGGCCGACTGTCAGATGAAGACCAGCGTGATGAGCTTGTCGGATTGTCAGAGAGGTGGTGCATGGCCGTCGTCAGTTCGTACCGTAAGGCGTTCTGTTAAGTCAGATAACGAACGAGACCCTCATCCTTATTTGCCACCCGTATAGCAATATGCGGCGCACTATAGGGAGACCGCTGGTGTGAAACCAGAGGAAGGCGAGGGCAACGGTAGGTCAGTATGCCCCGAATGTCCTGGGCTACACGCGCGCTACAAAGGATCGGACAATGGGAAGCCACGCCGAGAGGCGGAGCCACCCCGAAACCGGTTCATAGTTCGGATCGAGGGCTGTAAGTAATCGCGTCTCAAAATGGCGCGGTGAATATGCCCCTGCTCCTTGCACACACCGCCCGTCAAACCATCTTAGTTGGGGGTGGGTGAGGCTGCGTTGTATTGGCGCATTCGAGCCTGTCTTCGACAAGGAGGGTTAAGTCGTAACAAGGTATCT
>LWDU01032114.19780.20368 Archaea;Euryarchaeota;Thermoplasmata;Thermoplasmatales;Marine Group II;hydrothermal vent metagenome cluster_10
CTTAAAGGAATTGGCGGGGGAGCACTGCAACGGGAGGAGCGTGCGGTTTAATTGGATTCAACGCCGGAAAACTCACCAGGGCCGACTGTCAAATGAAGACCAGCGTAATGAGCTTGTCGGATTGTCAGAGAGGTGGTGCATGGCCGCCGTCAGTTCGTACCGTAAGGCGTTCTGTTAAGTCAGATAACGAACGAGACCCTCATCCTCATTTGCTACTCAGGTCTCCGGATCTGAGGCACTATGGGGAGACCGCTGGCGCGAAGTCAGAGGAAGGCGAGGGCAACGGTAGGTCAGTATGCCCCGAATGTCCTGGGCTACACGCGCGCTACAAAGGATGGGACAATGGGAAGCCACGCCGAGAGGCGGAGCTATCCCGAAACCCATTCATAGTTCGGATTGAGGGCTGTAAGTCGCCCTCATGAAGCTGGATTCCGTAGTAATCGTGTCTCAAAATGGCACGGTGAATATGCCCCTGCTCCTTGCACACACCGCCCGTCAAACCATCTTAGTTGGGATTGGGTGAGGCTGCGCTTTATGGCGCATTCGAGCCTGGTTTCGACAAGGAGGGTTAAGTCGTAACAAGGTATCT
>AACY020396199.2.906 Archaea;Euryarchaeota;Thermoplasmata;Thermoplasmatales;Marine Group II;marine metagenome cluster_11
TAACTGGTTGAATTCTGCGAGGACGGCCAGACTAGTGACCGGGAGAGGTATGGGGTACTCTCAGGGTAGGGGTAAAATCCTGTCATCCTGAGGGGACCACCTGTTGCGAAGGCGCCATACTAGAACGGATCCGACGGTTAGGGACGAAGCCTAGGGGCACGAACCGGATTAGATACCCGGGTAGTCCTAGGTGTAAACGCTGTGGACTTGGTGTTGGGGATTCTACGAGTATCCCCAGTGCCGGAGTGAAGATGTTAAGTCCACTGCCTGGGGAGTACGGTCGCAAGGCTGAAACTTAAAGGAATTGGCGGGGGAGCACAGCAACGAGAGGAGCGTGCGGTTTAATTGGATTCAACGCCGGAAAACTCACCAGTGCCGACGGACATATGAAGATCAGCGTGATGAGCTTATTGGATTGTTCGAGAGGTAGTGCATGGCCGTCGTCAGTTCGTACCGTAAGGCGTTCTGTTAAGTCAGATAACGAACGAGACCCCTATCGTCTATTTGCTAGACGGATCTCCGGATTCGTCGCACTATAGCGAGACCGCTGGCGTGAAGTCAGAGGAAGGTGGGGGCAACGACAGGTCAGTATGCTCCGAATGCACTGGGCTACACGCGCGCTACAAAGGCCAGGACAATGGGTCTGCCACGCCGAGAGGCGGCGCTATCCCGAAACCTGGTCGTAGTTCGGATCGAGGGCTGTAATTCGCCCTCGTGAAGCTGGATTTCGTAGTAATCGCGTCTCAAAATGGCGCGGTGAATATGCCCCTGCTCCTTGCACACACCGCCCGTCAAACCATCTTAGTTGGGGGTGGGTGAGGCTACCTTATTTTGGGGTATTCGAGCCTGCCTTCGACAAGGAGGGTTAAGTCGTAACAAGGTATCTGTAGGGGAACCTGCAGATG
>AY164321.1.789 Archaea;Euryarchaeota;Thermoplasmata;Thermoplasmatales;Marine Group II;uncultured archaeon cluster_11
AGCCGGTTTGGTACATTGTGGGTAAATCAGACAGCTTAACTGTCTGAATTCTGCGAGCACGGCCAAACTTGAGACCGGGAGAGGTGTAGGGTACCTGCGGGGTAGGGGTAAAATCCTGTCATCCCGTAGGGACCACCAGTTGCGAAGGCTCTACACTAGAACGGATCTGACGGTCAGGGACGAAGCCTAGGGGCACGAACCGGATTAGATACCCGGGTAGTCCTAGGTGTAAACGCTGTGGACTTTGTGTCGGGAATTCTTCGAGGATTCTCGGTGCCGGAGTGAAGATGTTAAGTCCACTGCCTGGGGAGTACGGTCGCAAGGCTGAAACTTAAAGGAATTGGCGGGGGAGCACTGCAACGAGAGGAGCGTGCGGTTTAATTGGATTCAACGCCGGAAAACTCACCAAAGCCGACTGTTATATGAAGACCAGCGTAACGAGCTTGTCGGATTTTCAGAGAGGTAGTGCATGGCCGTCGTCAGTTCGTACCGTAAGGCGTTCTGTTAAGTCAGATAACGAACGAGACCCCCATCGTCATTTGCTAACCCTTTCTCCGGAAAGGGCGCACTATGGCGAGACCGCTGGCGTGAAGTCAGAGGAAGGCGGGGGCAACGGTAGGTCAGTATGCTCCGAGTGCTTTGGGCTACACGCGCGCTACAAAGGACGGGACAATGGGCAGCTACTCCGAGAGGAGATGCTATCCCGAAACCCGTTCGTAGTTCGGATCGTGGGCTGTAACTCGCCCTCGTGAAGCTGGATTTCGTAGTAATCGCGTCTCANAATGGCAC
>AY164302.1.847 Archaea;Euryarchaeota;Thermoplasmata;Thermoplasmatales;Marine Group II;uncultured archaeon cluster_11
GAAGCCCCAAGTGGTCGTCGTTATTATTGGGCCTAAAACGTCCGTAGCCGGTTTGGTACATTCGTGGGTAAATCAGACAGCTTAACTGTTTGAATTCTGCGAGGACGGCCAAACTTGAGACCGGGAGAGGTGTAGGGTACCTGCGGGGTAGGGGTAAAATCCTGTCATCCCGTAGGGACCACCTGTTGCGAAGGCGCTACACTAGAACGGATCTGACGGTCAGGGACGAAGCCTAGGGGCACGAACCGGATTAGATACCCGGGTAGTCCTAGGTGTAAACGCTGTGGACTTGGTGTCGGGAATCTCTAGAGGATTCTCGGTGCCGTAGTGAAGATGTTTAGTCCACTGCCTGGGGAGTACGGTCGCAAGGCTGAAACTTAAAGGAATTGGCGGGGGAGCACTGCAACGAGAGGAGCGTGCGGTTTAATTGGATTCAACGCCGGAAAACTCACCAAAGCCGACTGTTATATGAAGACCAGCGTAATGAGCTTGTCGGATTTTCAGAGAGGTAGTGCATGGCCGTCGTCAGTTCGTACCGTAAGGCGTTCTGTTAAGTCAGATAACGAACGAGACCCCCATCGTCATTTGCTAATCCGTTCTCCGGAACGGACGCACTATGGCGAGACCGCTGGCGTGAAGTCAGAGGAAGGCGGGGGCAACGGTAGGTCAGTATGCTCCGAATGCTTTGGGCTACACGCGCGCTACAAAGGACGGGACAATGGGCTGCAACACCGAGAGGTGACGCTATCCCGAAACCCGTTCGTAGTTCGGGTCGTGGGCTGTAACTCGCCCTCGTGAAGCTGGATTTCGTAGTAATCGCGTGCTCAAAAGGCGCGGTGNAATAGCC
>AY226369.1.724 Archaea;Euryarchaeota;Thermoplasmata;Thermoplasmatales;Marine Group II;uncultured archaeon cluster_11
TGCGAGGACGGCCAGACTTGAGACCGGGAGAGGTGTAGGGTACCTGCGGGGTAGGGGTAAAATCCTGTCATCCCGTAGGGACCACCTGTTGCGAAGGCGCTACACTAGAACGGATCTGACGGTCAGGGACGAAGCCTAGGGGCACGAACCGGATTAGATACCCGGGTAGTCCTAGGTGTAAACGCTGTGGACTTGGTGTCGGGGATCTCTAGAGGATTCTCGGTGCCGTAGTGAAGATGTTTAGTCCACTGCCTGGGGAGTACGGTCGCAAGGCTGAAACTTAAAGGAATTGGCGGGGGAGCACTGCAACGAGAGGAGCGTGCGGTTTAATTGGATTCAACGCCGGAAAACTCACCAAAGCCGACTGTTAGATGAGGACCAGCGTAATGAGCTTGTCGGATTTTCAGAGAGGTAGTGCATGGCCGTCGTCAGTTCGTACCGTAAGGCGTTCTGTTAAGTCAGATAACGAACGAGACCCCTATCGTCATTTGCTAACCCTTTCTCCGGAAAGGGCGCACTATGGCGAGATCGCTGGCGTGAAGTCAGATGAGAGCGGGGGCAACGGTAGGTCAGTATGCTCCGAATGCTTTGGGCTACACGCGCGCTACAAAGGACGGGACAATGGGCAGCTACACCGAGAGGTGACGCTATCCCGAAACCCGTTCGTAGTTCGGATCGTGGGCTGTAACTCGCCCTCGTGAAGCTGGATTTCGGTAGTAATCGC
>AY226374.1.446 Archaea;Euryarchaeota;Thermoplasmata;Thermoplasmatales;Marine Group II;uncultured archaeon cluster_11
AAAGGAATTGGCGGGGGAGCGCCGCAACGAGAGGAGCGTGCGGTTTAATTGGATTCAACGCCGGAAAACTCACCAGAGCCGACTGTTAAATGAAGACCAGCGTGATGAGCTTGTCGGATTTCCAGAGAGGTAGTGCATGGCCGTCGTCAGTTCGTACCGTAAGGCGTTCTGTTAAGTCAGATAACGAACGAGACCCCCATCGCTATTTGCCATCCATCTCTCCGGAGATGAGGCACTATAGCGAGACCGCTGGCGTGAAGTCAGAGGAAGGCGGGGGCAACGGTAGGTCAGTATGCTCCGAATGCTCTGGGCTACACGCGCGCTTCAAAGGGCGGGACAATGGGCAGCAACACCGAAAGGGGACGCTATCCCGAAACCCGCTCGTAGTTCGGATCGAGGGCTGTAATTCGCCCTCGTGAAGCTGGATTTCGGTAGTAATCGCGTGC
>AY856358.1.1436 Archaea;Euryarchaeota;Thermoplasmata;Thermoplasmatales;Marine Group II;uncultured archaeon cluster_11
TTCCGGTTGATCCTGCCGGAGGCGACCGCTATTGGAGTTCGATTAAGCCATGCGAGTCTAGAGGCTTAGGCCTCGGCGTGCCGCTCAGTAACACGTGGATAACCTGCCCTGTTCTGGGGGATAACCTCGCGAAAGTGAGAATAATACCCCATAGTTCACCATGCCTGGAACGGTTGGTGGATGAAAGCTCTGGCGGAACAGGATGGGTCTGCGGCGTATCAGGTTATTAGGGGGTGTAATGGACCTCCTAGCCCTCGACGCGTACGGGTTGTGGGAGCAATCGCCCGGAGATGGATTCTGAGACACGAATCCAGACCCTACGGGGTGCAGCAGGCGCGAAAACTTGACAATGCGAGAAATCGTGATCAGGGAACTCCAATTGTCCCCGTTTTTACGGGGTTCTGAATTGACTCTAAACAGGTCGAGTAATAGGGGCGGGAAATATCGGTGCCAGCCGCCGCGGTAATACAGAAGCCCCAAGTGGTCGTCGTTCTTATTGGGCCTAAAACGTCCGTAGCCGGTTTGGTACATTCGTGGGTAAATCAGACAGCTTAACTGTCTGAATTCTGCGAGCACGGCCAAACTTGAGACCGGGAGAGGTGTAGGGTACCTGCGGGGTAGGGGTAAAATCCTGTCATCCCGTAGGGACCACCAGTTGCGAAGGCTCTACACTAGAACGGATCTGACGGTCAGGGACGAAGCCTAGGGGCACGAACCGGATTAGATACCCGGGTAGTCCTAGGTGTAAACGCTGTGGACTTTGTGTCGGGAATTCTTCGAGGATTCTCGGTGCCGGAGTGAAGATGTTAAGTCCACTGCCTGGGGAGTACGGTCGCAAGGCTGAAACTTAAAGGAATTGGCGGGGGAGCACTGCAACGAGAGGAGCGTGCGGTTTAATTGGATTCAACGCCGGAAAACTCACCAAAGCCGACTGTTAGATGAAGACCAGCGTAACGAGCTTGTCGGATTTTCAGAGAGGTAGTGCATGGCCGTCGTCAGTTCGTACCGTAAGGCGTTCTGTTAAGTCAGATAACGGACGAGACCCCCATCGTCATTTGCTAACCCTTTCTCCGGAAAGGGTGCACTATGGCGAGACCGCTGGCGTGAAGTCAGAGGAAGGCGGGGGCAACGGTAGGTCAGTATGCTCCGAATGCTTTGGGCTACACGCGCGCTACAAAGGACGGGACAAAGGGCTGCTACTCCGAGAGGAGATGCTATCCCGAAACCCGTTCGTAGTTCGGATCGTGGGCTGTAACTCGCCCTCGTGAAGCTGGATTTCGTAGTAATCGCGTCTCAAAATGGCGCGGTGAATATGCCCCTGCTCCTTGCACACACCGCCCGTCAAACCATCTTAGTTGGGGGTGGGTGAGGCTACCTTTAATTGGGGTATTCGAGCCTGCCTTCGACAAGGAGGGTTAAGTCGTAACAAGGTAGCC
>AY852160.1.650 Archaea;Euryarchaeota;Thermoplasmata;Thermoplasmatales;Marine Group II;uncultured euryarchaeote cluster_11
GTGAAATCCTGTAATCCCTGGGGGACCGCCGGTGGCGAAGGCGCCTGGCTAGAACGGGTCCGACGGTGAGGGACGAAGCCCTGGGGAGCAAACCGGATTAGATACCCGGGTAGTCCAGGGTGTAAACGATGCGGGCTTGGTGTCGGGGATCCTGCGAGGGTACCCGGTGCCGGAGCGAAGGCGTTAAGCCCGCCGCCTGGGGAGTACGGCCGCAAGGCTGAAACTTAAAGGAATTGGCGGGGGAGCACCGCAACGGGAGGAGCGTGCGGTTTAATTGGATTCAACGCCGGAAAACTCACCGGAGAAGAGTGGCAGATGTGGGTCAGGCTGATGGCCTTGCCCGAACGTCACAGAGGTGGTGCATGGCCGTCGTCAGCTCGTACCGTAAGGCGTTCTGTTAAGTCAGATAACGAGCGAGACCCTTATCCGCAATTGCTATCCGGTCCTCCGGGATCGGAGCACATTGCGGAGACCGCTGGTGCTAAACCAGAGGAAGGATAGGGCAACGGTAGGTCAATATGCCCCGAATTCTCCGGGCTACACGCGCGCTACAAAGGGCCGGACAGTGGGTATCGACACCGAGAGGTGGAGGCAATCCCGAAACCGGTCCATAGTTTGGATCGAGGGGCAACTCGCCCTCGTGAAACTGG
>CEQE01003623.1.597 Archaea;Euryarchaeota;Thermoplasmata;Thermoplasmatales;Marine Group II;marine metagenome cluster_11
ACCGGATTAGATACCCGGGTAGTCCTAGGTGTAAACGCTGTGGACTTTGTGTCGGGGGTCTTTCGAGGATTCTCGGTGCCGGAGTGAAGATGTTAAGTCCACTGCCTGGGGAGTACGGTCGCAAGGCTGAAACTTAAAGGAATTGGCGGGGGAGCACTGCAACGAGAGGAGCGTGCGGTTTAATTGGATTCAACGCCGGAAAACTCACCAAAGCCGACTGTTAGATGAAGACCAGCGTAACGAGCTTGTCGGATTTTCAGAGAGGTAGTGCATGGCCGTCGTCAGTTCGTACCGTAAGGCGTTCTGTTAAGTCAGATAACGAACGAGACCCCCATCGTCATTTGCTAACCCTTTCTCCGGAAAGGGCGCACTATGGCGAGATCGCTGGTGTGAAACCAGATGAGAGCGGGGGCAACGGTAGGTCAGTATGCTCCGAATGCTTTGGGCTACACGCGCGCTACAAAGGACAGGACAATGGGTTGCTACCCCGAGAGGAGGACGCTATCCCGAAACCTGTTCGTAGTTCGGATCGTGGGCTGTAACTCGCCCTCGTGAAGCTGGATTTCGTAGTAATCGCGTCTCAAAATGGCGCGGTGA
>CESD01000395.1.551 Archaea;Euryarchaeota;Thermoplasmata;Thermoplasmatales;Marine Group II;marine metagenome cluster_11
GGTTTAATTGGATTCAACGCCGGAAAACTCACCAGTGCCGACGGACATATGAAGATCAGCGTGATGAGCTTATTGGATTGTTCGAGAGGTAGTGCATGGCCGTCGTCAGTTCGTACCGTAAGGCGTTCTGTTAAGTCAGATAACGAACGAGACCCCTATCGTCTATTTGCTAAGTGGATCTCCGGATTCACTGCACTATAGCGAGACCGCTGGCGTGAAGTCAGAGGAAGGTGGGGGCAACGACAGGTCAGTATGCTCCGAATGCACTGGGCTACACGCGCGCTACAAAGGCCAGGACAATGGGTCTGCCACTTCGAAAGAAGGCGCTATCCCGAAACCTGGTCGTAGTTCGGATCGTGGGCTGTAATTCGCCCTCGTGAAGCTGGATTTCGTAGTAATCGCGTCTCAAAATGGCGCGGTGAATATGCCCCTGCTCCTTGCACACACCGCCCGTCAAACCATCTTAGTTTGGGGTGGGTGAGGCTGCCTTTACATGGGGTATTCGAGCCTGCCTTAGACAAGGAGGGTTAAGTCGTAACAAGGTATCTGTA
>CEQN01003739.1.549 Archaea;Euryarchaeota;Thermoplasmata;Thermoplasmatales;Marine Group II;marine metagenome cluster_11
TTTAATTGGATTCAACGCCGGAAAACTCACCAGTGCCGACGGACATATGAAGATCAGCGTGATGAGCTTATTGGATTGTTCGAGAGGTAGTGCATGGCCGTCGTCAGTTCGTACCGTAAGGCGTTCTGTTAAGTCAGATAACGAACGAGACCCCTATCGTCTATTTGCTAGACGGATCTCCGGATTCGTCGCACTATAGCGAGACCGCTGGCGTGAAGTCAGAGGAAGGTGGGGGCAACGACAGGTCAGTATGCTCCGAATGCACTGGGCTACACGCGCGCTACAAAGGCCAGGACAATGGGTCTGCCACGCCGAGAGGCGGCGCTATCCCGAAACCTGGTCGTAGTTCGGATCGAGGGCTGTAATTCGCCCTCGTGAAGCTGGATTTCGTAGTAATCGCGTCTCAAAATGGCGCGGTGAATATGCCCCTGCTCCTTGCACACACCGCCCGTCAAACCACTTAGTTGGGGGTGGGTGAGGCTGCCTTAACCATGGGGTATTCGAGCCTGCCTTCGACAAGGAGGGTTAAGTCGTAACAAGGTATCTGTA
>CESS01055810.1.533 Archaea;Euryarchaeota;Thermoplasmata;Thermoplasmatales;Marine Group II;marine metagenome cluster_11
TGGGGAGTACGGTCGCAAGGCTGAAACTTAAAGGAATTGGCGGGGGAGCACAGCAACGAGAGGAGCGTGCGGTTTAATTGGATTCAACGCCGGAAAACTCACCAGTGCCGACGGACATATGAAGATCAGCGTGATGAGCTTATTGGATTGTTCGAGAGGTAGTGCATGGCCGTCGTCAGTTCGTACCGTAAGGCGTTCTGTTAAGTCAGATAACGAACGAGACCCCTATCGTCTATTTGCTAAACGGATCTCCGGATTCGTCGCACTATAGCGAGACCGCTGGCGTGAAGTCAGAGGAAGGTGGGGGCAACGACAGGTCAGTATGCTCCGAATGCACTGGGCTACACGCGCGCTACAAAGGCCAGGACAATGGGTCTGCCACTTCGAAAGAAGGCGCTATCCCGAAACCTGGTCGTAGTTCGGATCGTGGGCTGTAATTCGCCCTCGTGAAGCTGGATTTCGTAGTAATCGCGTCTCAAAATGGCGCGGTGAATATGCCCCTGCTCCTTGCACACACCGCCCGTCAAACCATC
>CESY01002086.1.732 Archaea;Euryarchaeota;Thermoplasmata;Thermoplasmatales;Marine Group II;marine metagenome cluster_11
GGATTAGATACCCGGGTAGTCCTAGGTGTAAACGCTGTGGACTTGGTGTCGGGGACTCTCAGCGAGTTCTCGGTGCCGGAGTGAAGATGTTAAGTCCACTGCCTGGGGAGTACGGTCGCAAGGCTGAAACTTAAAGGAATTGGCGGGGGAGCACCGCAACGAGAGGAGCGTGCGGTTTAATTGGATTCAACGCCGGAAAACTCACCAGAGCCGACTGTTAAATGAAGACCAGCGTGATGAGCTTGTCGGATTATCAGAGAGGTAGTGCATGGCCGTCGTCAGTTCGTACCGTAAGGCGTTCTGTTAAGTCAGATAACGAACGAGACCCCCATCGCTATTTGCTACCCATCTCTCCGGAGATGGCGCACTATAGCGAGACCGCTGGCGTTAAGTCAGAGGAAGGCGGGGGCAACGGTAGGTCAGTATGCTCCGAATGCTCTGGGCTACACGCGCGCTACAAAGGGCGGGACAATGGGCAGCAACATCGAGAGATGACGCTATCCCGAAACCCGTTCGTAGTTCGGATCGAGGGCTGTAATTCGCCCTCGTGAAGCTGGATTTCGTAGTAATCGCGCCTCAAAATGGCGCGGTGAATATGCCCCTGCTCCTTGCACACACCGCCCGTCAAACCATCTTAGTTTGGGGTGGGTGAGGCTGCCTTTACATGGGGTATTCGAGCCTGCCTTAGACAAGGAGGGTTAAGTCGTAACAAGGTATCTGTAGGGGAACCTG
>DQ228622.1.1347 Archaea;Euryarchaeota;Thermoplasmata;Thermoplasmatales;Marine Group II;uncultured archaeon cluster_11
TTCCGGTTGATCCTGCCGGAGGCGACCGCTGTGGGAGTCCGATTAAGCCATGCGAGTCGAGAGTCTTAGGGACTCGGCATACCGCTCAGTAACACGTGGATAACCTGCCCTGTGCTGGGGAATAACCTCGCGAAAGTGAGAACAATACCCCATGAGTCACTACGCCTGGAACGGTGAGTGGCTGAAAGCTCCGGCGGCACAGGATGGGTCTGTGGCGTATCAGGTTGTAGGGGGTGTAACGGACCTCCTAGCCTTCAACGCGTACGGGTTGTGAGAGCAATTGCCCGGAGATGGATTCTGAGACACGAATCCAGGCCCTACGGGGCGCAGCAGGCGCGAAAACTTGACAATGCGAGAAGTCGTGATCAGGGGACTCCAGTTGGCTGGATCAAAAGTCCAGTCTGAACCGACTTTAAATCGGTCGGGTAATAGGGGCGGGAAAGACCGGTGCCAGCCGCCGCGGTAATACCGGCGCCCCAAGTGGTCGTCACTATTATTGGGCCTAAAACGCCCGTAGCCGGTTTGGTAAATCCGTGGGTAAATCAGACAGCCCAACTGTCTGAATTCTGCGGGGACTGCCAGACTTGAGACCGGGAGAGGTACGGGGTACCTCCGGGGTAGCGGTAAAATGCGATCATCCCGGAGGGACCACCTGTTGCGAAGGCGCCGTACTAGAACGGATCTGACGGTCAGGGACGAAGCCTAGGGGCACGAACCGGATTAGATACCCGGGTAGTCCTAGGTGTAAACGCTGTGGACTTGGTGTCGGGGACTCTCAGCGAGTTCTCGGTGCCGGAGTGAAGATGTTAAGTCCACTGCCTGGGGAGTACGGTCGCAAGGCTGAAACTTAAAGGAATTGGCGGGGGAGCACCGCAACGAGAGGAGCGTGCGGTTTAATTGGATTCAACGCCGGAAAACTCACCAGAGCCGACTGTTAAATGAAGACCAGCGTGATGAGCTTGTCGGATTATCAGAGAGGTAGTGCATGGCCGTCGTCAGTTCGTACCGTAAGGCGTTCTGTTAAGTCAGATAACGAACGAGACCCCCATCGCTATTTGCTACCCATCTCTCCGGAGATGGCGCACTATAGCGAGACCGCTGGCGTTAAGTCAGAGGAAGGCGGGGGCAACGGTAGGTCAGTATGCTCCGAATGCTTGGGCTACACGCGCGTACAAAGGGCGGGACAATGGGCAGCAACATCGAGAGATGACGCTATCCCGAAACCCGTTCGTAGTTCGGATCGAGGGCTGTAATTCGCCCTCGTGAAGCTGGATTTCGTAGTAATCGCGTCTCAAAATGGCGCGGTGAATATGCCCCTGCTCCTTGCACACACCGCCCGTCAAACCA
>DQ300563.1.1303 Archaea;Euryarchaeota;Thermoplasmata;Thermoplasmatales;Marine Group II;uncultured marine group II euryarchaeote cluster_11
CGACCGCTGTGGGAGTCCGATTAAGCCATGCGAGTCGAGAGAATAAGATTCTCGGCATACCGCTCAGTAACACGTGGATAACCTGCCCTGTGCTGGGGGATAACCTCGCGAAAGTGAGAACAATACCCCATGGGTCACTATGCCTGGAACGGTTAGTGGCTGAAAGCTCCGGCGGCACAGGATGGGTCTGCGGCGTATCAGGTCGTAGGGGGTGTAACGTACCTCCTAGCCTTCGACGCGTACGGGTTGTGAGAGCAATTGCCCGGAGATGGATTCTGAGACACGAATCCAGGCCCTACGGGGCGCAGCAGGCGCGAAAACTTGACAATGCGAGAAATCGTGATCAGGGGACTCCAGTTGGCTGGATCAAAAGTCCAGTCTGAACCGACTTTAAATCGGTCGGGTAATAGGGGCGGGAAAGACCGGTGCCAGCCGCCGCGGTAATACCGGCGCCCCAAGTGGTCGTCACTATTATTGGGCCTAAAACGTCCGTAGCCGGTTTGGTAAATCCGTGGGTAAATCAGACAGCCCAACTGTCTGAATTCTGCGGGGACTGCCAGACTTGAGACCGGGAGAGGTGCGGGGTACTTGCGGGGTACCGGTAAAATGGGATCATCCCGTAGAGACCACCTGTTGCGAAGGCGCCGCACTAGAACGGATCTGACGGTCAGGGACGAAGCCTAGGGGCACGAACCGGATTAGATACCCGGGTAGTCCTAGGTGTAAACGCTGTGGACTTGGTGTCGGGGACCTTCTGAGGGTTTCCGGTGCCGGAGTGAAGATGTTAAGTCCACTGCCTGGGGAGTACGGTCGCAAGGCTGAAACTTAAAGGAATTGGCGGGGGAGCACCGCAACGAGAGGAGCGTGCGGTTTAATTGGATTCAACGCCGGAAAACTCACCAGAGCCGACTGTTAAATGAAGACCAGCGTGATGAGCTTGTCGGATTACCAGAGAGGTAGTGCATGGCCGTCGTCAGTTCGTACCGTAAGGCGTTCTGTTAAGTCAGATAACGAACGAGACCCCCATCCCTATTTGCCAGCTGTGTCTCCCCTTCGGGGGCGATTCAGCGCACTATAGGGAGACCGCTGGCGTGAAGTCAGAGGAAGGCGGGGGCAACGGTAGGTCAGTATGCTCCGAATGCTCTGGGCTACACGCGCGCTACAAAGGGCGGGACAATGGGCAGCAACACCGAGAGGTGACGCTATCCCGAAACCCGCTCGTAGTTCGGATCGAGGGCTGTAATTCGCCCTCGTGAAGCTGGATTTCGTAGTAATCGCGTCTCAAAATGGCGCGGTGAATATG
>DQ228613.1.1349 Archaea;Euryarchaeota;Thermoplasmata;Thermoplasmatales;Marine Group II;uncultured archaeon cluster_11
TTCCGGTTGATCCTGCCGGAGGCGACCGCTGTGGGAGTCCGATTAAGCCATGCGAGTCGAGAGTTCTTAGGGACTCGGCATACCGCTCAGTAACACGTGGATAACCTGCCCTGTGCTGGGGAATAACCTCGCGAAAGTGAGAACAATACCCCATGAGTCACTACGCCTGGAACGGTGAGTGGCTGAAAGCTCCGGCGGCACAGGATGGGTCTGCGGCGTATCAGGTTGTAGGGGGTGTAACGGACCTCCTAGCCTTCAACGCGTACGGGTTGTGAGAGCAATTGCCCGGAGATGGATTCTGAGACACGAATCCAGGCCCTACGGGGCGCAGCAGGCGCGAAAACTTGACAATGCGAGAAGTCGTGATCAGGGGACTCCAGTTGGCTGGATCAAAAGTCCAGTCTGAACCGACTTTAAATCGGTCGGGTAATAGGGGCGGGAAAGACCGGTGCCAGCCGCCGCGGTAATACCGGCGCCCCAAGTGGTCGTCACTATTATTGGGCCTAAAACGTCCGTAGCCGGTTTGGTAAATCCGTGGGTAAATCAGACAGCCCAACTGTCTGAATTCTGCGGGGACTGCCAGACTTGAGACCGGGAGAGGTACGGGGTACCTCCGGGGTAGCGGTAAAATGCGATCATCCCGGAGGGACCACCTGTTGCGAAGGCGCCGTACTAGAACGGATCTGACGGTCAGGGACGAAGCCTAGGGGCACGAACCGGATTAGATACCCGGGTAGTCCTAGGTGTAAACGCTGTGGACTTGGTGTCGGGGACTCTCAGCGAGTTCTCGGTGCCGGAGTGAAGATGTTAAGTCCACTGCCTGGGGAGTACGGTCGCAAGGCTGAAACTTAAAGGAATTGGCGGGGGAGCACCGCAACGAGAGGAGCGTGCGGTTTAATTGGATTCAACGCCGGAAAACTCACCAGAGCCGACTGTTAAATGAAGACCAGCGTGATGAGCTTGTCGGATTATCAGAGAGGTAGTGCATGCCGTCGTCAGTTCGTACCGTAAGGCGTTCTGTTAAGTCAGATAACGAACGAGACCCCCATCGCTATTTGCTACCCATCTCTCCGGAGATGGCGCACTATAGCGAGACCGCTGGCGTTAAGTCAGAGGAAGGCGGGGGCAACGGTAGGTCAGTATGCTCCGAATGCTTTGGGCTACACGCGCGCTACAAAGGGCGGGACAATGGGCAGCAACATCGAGAGATGACGCTATCCCGAAACCCGTTCGTAGTTCGGATCGAGGGCTGTAATTCGCCCTCGTGAAGCTGGATTTCGTAGTAATCGCGTCTCAAAATGGCGCGGTGAATATGCCCCTGCTCCTTGCACACACCGCCCGTCAAACCA
>DQ300550.1.1263 Archaea;Euryarchaeota;Thermoplasmata;Thermoplasmatales;Marine Group II;uncultured marine group II euryarchaeote cluster_11
CGAGTCGAGAGAATAAGATTCTCGGCATACCGCTCAGTAACACGTGGATAACCTGCCCTGTGCTGGGGGATAACCTCGCGAAAGTGAGAACAATACCCCATGGGTCACTATGCCTGGAACGGTTAGTGGCTGAAAGCTCCGGCGGCACAGGATGGGTCTGCGGCGTATCAGGTCGTAGGGGGTGTAACGTACCTCCTAGCCTTCGACGCGTACGGGTTGTGAGAGCAATTGCCCGGAGATGGATTCTGAGACACGAATCCAGGCCCTACGGGGCGCAGCAGGCGCGAAAACTTGACAATGCGAGAAATCGTGATCAGGGGACTCCAGTTGGCTGGATCAAAAGTCCAGTCTGAACCGACTTTAAATCGGTCGGGTAATAGGGGCGGGAAAGACCGGTGCCAGCCGCCGCGGTAATACCGGCGCCCCAAGTGGTCGTCACTATTATTGGGCCTAAAACGTCCGTAGCCGGTTTGGTAAATCCGTGGGTAAATCAGACAGCCCAACTGTCTGAATTCTGCGGGGACTGCCAGACTTGAGACCGGGAGAGGTGCGGGGTACTTGCGGGGTACCGGTAAAATGGGATCATCCCGTAGAGACCACCTGTTGCGAAGGCGCCGCACTAGAACGGATCTGACGGTCAGGGACGAAGCCTAGGGGCACGAACCGGATTAGATACCCGGGTAGTCCTAGGTGTAAACGCTGTGGACTTGGTGTCGGGGACCTTCTGAGGGTTTCCGGTGCCGGAGTGAAGATGTTAAGTCCACTGCCTGGGGAGTACGGTCGCAAGGCTGAAACTTAAAGGAATTGGCGGGGGAGCACCGCAACGAGAGGAGCGTGCGGTTTAATTGGATTCAACGCCGGAAAACTCACCAGAGCCGACTGTTAAATGAAGACCAGCGTGATGAGCTTGTCGGATTACCAGAGAGGTAGTGCATGGCCGTCGTCAGTTCGTACCGTAAGGCGTTCTGTTAAGTCAGATAACGAACGAGACCCCCATCGCTATTTGCCATCCATCTCTCCGGAGGTGAGGCACTATAGCGAGACCGCTGGCGTGAAGTCAGAGGAAGGCGGGGGCAACGGTAGGTCAGTATGCTCCGAATGCTCTGGGCTACACGCGCGCTACAAAGGGCGGGACAATGGGCGGCAACACCGAGAGGTGACGCTATCCCGAAACCCGCTCGTAGTTCGGATCGAGGGCTGTAATTCGCCCTCGTGAAGCTGGATTTCGTAGTAATCGCGTCTCAAAATGGCGCGGTGAATATG
>EF106794.1.1083 Archaea;Euryarchaeota;Thermoplasmata;Thermoplasmatales;Marine Group II;uncultured marine group II euryarchaeote cluster_11
ACGGGGTGCAGCAGGCGCGAAAACTTGACAATGCGAGAAATCGTGATCAGGGAACTCCAAGTGGACCAGTTATTACTGGTTTCTGAACCGACTCTAAATAGGTCGGGTAATAGGGGCGGGAAATATCGGTGCCAGCCGCCGCGGTAATACCGAAGCCCCAAGTGGTCGTNGATCTTATTGGGCCTAAAACGTCCGTAGCCGGTTTGGTACATTCGTGGGTAAATCAGACAGCTTAACTGTCTGAATTCTGCGAGGACGGCCAAACTTGAGACCGGGAGAGGTGTAGGGTACCTGCGGGGTAGGGGTAAAATCCTGTCATCCCGTAGGGACCACCAGTTGCGAAGGCTCTACACTAGAACGGATCTGACGGTCAGGGACGAAGCCTAGGGGCACGAACCGGATTAGATACCCGGGTAGTCCTAGGTGTAAACGCTGTGGACTTTGTGTCGGGGGTCTTTCGAGGACTCTCGGTGCCGGAGTGAAGATGTTAAGTCCACTGCCTGGGGAGTACGGTCGCAAGGCTGAAACTTAAAGGAATTGGCGGGGGAGCACCGCAACGAGAGGAGCGTGCGGTTTAATTGGATTCAACGCCGGAAAACTCACCAAAGCCGACTGTTAGATGAAGACCAGCGTAACGAGCTTGTCGGATTTTCAGAGAGGTAGTGCATGGCCGTCGTCAGTTCGTACCGTAAGGCGTTCTGTTAAGTCAGATAACGAACGAGACCCCCATCGTCATTTGCTAACCCTTTCTCCGGAAAGGGCGCACTATGGCGAGATCGCTGGTGTGAAACCAGATGAGAGCGGGGGCAACGGTAGGTCAGTATGCTCCGAATGCTTTGGGCTACACGCGCGCTACAAAGGACAGGACAATGGGTTGCTACCCCGAAAGGCGGACGCTATCCCGAAACCTGTTCGTAGTTCGGATCGTGGGCTGTAACTCGCCCTCGTGAAGCTGGATTTCGTAGTAATCGCGTCTCAAAATGGCGCGGTGAATATGCCCCTGCTCCTTGCACACACCGCCCGTCAAACCATCTTAGTTGGGGGCGGGTGAGGCTACCTTTAATTGGGGTATTCGAGCCTGCC
>EF106798.1.1150 Archaea;Euryarchaeota;Thermoplasmata;Thermoplasmatales;Marine Group II;uncultured marine group II euryarchaeote cluster_11
GCCATCGACGCGTACGGGTNGTGGGAGCAATCGCCCGGAGATGGNTTNGAGACACGAATCCAGACCCTACGGGTGCAGCAGGCGCGAAAACTTGACAATGCGAGAAATCGTGATCAGGGAACTCCAAGTGGACCAGTTATTACTGGTTTCTGAACCGACTCTAAATCGGTCGGGTAATAGGGGCGGGAAATATCGGTGCCAGCCGCCGCGGTAATACCGAAGCCCCAAGTGGTCGTCGATCTTATTGGGCCTAAAACGTCCGTAGCCGGTTTGGTACATTCGTGGGTAAATCAGACAGCTTAACTGTCTGAATTCTGCGAGGACGGCCAAACTTGAGACCGGGAGAGGTGTAGGGTACCTGCGGGGTAGGGGTAAAATCCTGTCATCCCGTAGGGACCACCAGTTGCGAAGGCTCTACACTAGAACGGATCTGACGGTCAGGGACGAAGCCTAGGGGCACGAACCGGATTAGATACCCGGGTAGTCCTAGGTGTAAACGCTGTGGACTTTGTGTCGGGGGTCTTTCGAGGACTCTCGGTGCCGGAGTGAAGATGTTAAGTCCACTGCCTGGGGAGTACGGTCGCAAGGCTGAAACTTAAAGGAATTGGCGGGGGAGCACCGCAACGAGAGGAGCGTGCGGTTTAATTGGATTCAACGCCGGAAAACTCACCAAAGCCGACTGTTAGATGAAGACCAGCGTAACGAGCTTGTCGGATTTTCAGAGAGGTAGTGCATGGCCGTCGTCAGTTCGTACCGTAAGGCGTTCTGTTAAGTCAGATAACGAACGAGACCCCCATCGTCATTTGCTAACCCTTTCTCCGGAAAGGGCGCACTATGGCGAGATCGCTGGTGTGAAACCAGATGAGAGCGGGGGCAACGGTAGGTCAGTATGCTCCGAATGCTTTGGGCTACACGCGCGCTACAAAGGACAGGACAATGGGTTGCTACCCCGAAAGGCGGACGCTATCCCGAAACCTGTTCGTAGTTCGGATCGTGGGCTGTAACTCGCCCTCGTGAAGCTGGATTTCGTAGTAATCGCGTCTCAAAATGGCGCGGTGAATATGCCCCTGCTCCTTGCACACACCGCCCGTCAAACCATCTTAGTTGGGGGTGGGTGAGGCCACCTTTCATTGGGGTATTCGAGCCTGCC
>EF597708.1.921 Archaea;Euryarchaeota;Thermoplasmata;Thermoplasmatales;Marine Group II;uncultured euryarchaeote cluster_11
TCGTCGTTCTTATTGGGCCTTAAACGTCCGTAGCCGGTTTGGTACATTCGTGGGTAAATCAGACAGCTTAACTGTCTGAATTCTGCGAGCACGGCCAAACTTGAGACCGGGAGAGGTGTAGGGTACCTGCGGGGTAGGGGTAAAATCCTGTCATCCCGTAGGGACCACCAGTTGCGAAGGCTCTACACTAGAACGGATCTGACGGTCAGGGACGAAGCCTAGGGGCACGAACCGGATTAGATACCCGGGTAGTCCTAGGTGTAAACGCTGTGGACTTTGTGTCGGGAATTCTTCGAGGATTCTCGGTGCCGGAGTGAAGATGTTAAGTCCACTGCCTGGGGAGTACGGTCGCAAGGCTGAAACTTAAAGGAATTGGCGGGGGAGCACTGCAACGAGAGGAGCGTGCGGTTTAATTGGATTCAACGCCGGAAAACTCACCAAAGCCGACTGTTATATGAAGACCAGCGTAACGAGCTTGTCGGATTTTCAGAGAGGTAGTGCATGGCCGTCGTCAGTTCGTACCGTAAGGCGTTCTGTTAAGTCAGATAACGAACGAGACCCCCATCGTCATTTGCTAACCCTTTCTCCGGAAAGGGCGCACTATGGCGAGACCGCTGGCGTGAAGTCAGAGGAAGGCGGGGGCAACGGTAGGTCAGTATGCTCCGAATGCTTTGGGCTACACGCGCGCTACAAAGGACGGGACAATGGGCAGCTACTCCGAGAGGAGATGCTATCCCGAAACCCGTTCGTAGTTCGGATCGTGGGCTGTAACTCGCCCTCGTGAAGCTGGATTTCGTAGTAATCGCGTCTCAAAATGGCGCGGTGAATATGCCCCTGCTCCTTGCACACACCGCCCGTCAAACCATCTTAGTTTGGGGTGGGTGAGGCTACCTTTTATTGGGTATTCGAGCCGCCTAGACA
>EF597719.1.940 Archaea;Euryarchaeota;Thermoplasmata;Thermoplasmatales;Marine Group II;uncultured euryarchaeote cluster_11
GTAATACCGAAGCCCCAAGTGTCGTCGTTCTTATTGGCCTAAACGTCCGTAGCCGGTTTGTACATTCGTGGGTAAATCAGACAGCTTAACTGTCTGAATTCTGCGAGCACGGCCAAACTTGAGACCGGGAGAGGTGTAGGGTACCTGCGGGGTAGGGGTAAAATCCTGTCATCCCGTAGGGACCACCAGTTGCGAAGGCTCTACACTAGAACGGATCTGACGGTCAGGGACGAAGCCTAGGGGCACGAACCGGATTAGATACCCGGGTAGTCCTAGGTGTAAACGCTGTGGACTTTGTGTCGGGAATTCTTCGAGGATTCTCGGTGCCGGAGTGAAGATGTTAAGTCCACTGCCTGGGGAGTACGGTCGCAAGGCTGAAACTTAAAGGAATTGGCGGGGGAGCACTGCAACGAGAGGAGCGTGCGGTTTAATTGGATTCAACGCCGGAAAACTCACCAAAGCCGACTGTTATATGAAGACCAGCGTAACGAGCTTGTCGGATTTTCAGAGAGGTAGTGCATGGCCGTCGTCAGTTCGTACCGTAAGGCGTTCTGTTAAGTCAGATAACGAACGAGACCCCCATCGTCATTTGCTAACCCTTTCTCCGGAAAGGGCGCACTATGGCGAGACCGCTGGCGTGAAGTCAGAGGAAGGCGGGGGCAACGGTAGGTCAGTATGCTCCGAATGCTTTGGGCTACACGCGCGCTACAAAGGACGGGACAATGGGCAGCTACTCCGAGAGGAGATGCTATCCCGAAACCCGTTCGTAGTTCGGATCGTGGGCTGTAACTCGCCCTCGTGAAGCTGGATTTCGTAGTAATCGCGTCTCAAAATGGCGCGGTGAATATGCCCCTGCTCCTTGCACACACCGCCCGTCAAACCATCTTAGTTTGGGGTGGGTGAGGCTACCTTTTATTGGGTATTCGAGCCTGCCTAGACA
>EF597686.1.1293 Archaea;Euryarchaeota;Thermoplasmata;Thermoplasmatales;Marine Group II;uncultured euryarchaeote cluster_11
CCGGACGTTCGAGAACCTCGCGAAGTGAGAATAATACCCCATAGTTCACCATGCCTGGAACGGTTGGTGGATGAAAGCTCAGGCGGAACAGGATGGGTCTGCGGCGTATCAGGTAGTAGGGGGTGTAATGGACCTCCTAGCCCTCGACGCGTACGGGTTGTGGGAGCAATCGCCCGGAGATGGATTCTGAGACACGAATCCAGACCCTACGGGGTGCAGCAGGCGCGAAAACTTGACAATGCGAGAAATCGTGATCAGGGAACTCCAATTGTCCCCGTTTTTACGGGGTTCTGAATTGACTCTAAACAGGTCGAGTAATAGGGGCGGGAAATATCGGTGCCAGCCGCCGCGGTAATACCGAAGCCCCAAGTGGTCGTCGTTCTTATTGGGCCTAAAACGTCCGTAGCCGGTTTGGTACATTCGTGGGTAAATCAGACAGCTTAACTGTCTGAATTCTGCGAGCACGGCCAAACTTGAGACCGGGAGAGGTGTAGGGTACCTGCGGGGTAGGGGTAAAATCCTGTCATCCCGTAGGGACCACCAGTTGCGAAGGCTCTACACTAGAACGGATCTGACGGTCAGGGACGAAGCCTAGGGGCACGAACCGGATTAGATACCCGGGTAGTCCTAGGTGTAAACGCTGTGGACTTTGTGTCGGGAAACCTTAGAGGATTCTCGGTGCCGGAGTGAAGATGTTAAGTCCACTGCCTGGGGAGTACGGTCGCAAGGCTGAAACTTAAAGGAATTGGCGGGGGAGCACTGCAACGAGAGGAGCGTGCGGTTTAATTGGATTCAACGCCGGAAAACTCACCAAAGCCGACTGTTATATGAAGACCAGCGTAACGAGCTTGTCGGATTTTCAGAGAGGTAGTGCATGGCCGTCGTCAGTTCGTACCGTAAGGCGTTCTGTTAAGTCAGATAACGAACGAGACCCCCATCGTCATTTGCTAACCCTTTCTCCGGAAAGGGCGCACTATGGCGAGACCGCTGGCGTGAAGTCAGAGGAAGGCGGGGGCAACGGTAGGTCAGTATGCTCCGAATGCTTTGGGCTACACGCGCGCTACAAAGGACGGGACAATGGGCAGCTACTCCGAGAGGAGATGCTATCCCGAAACCCGTTCGTAGTTCGGATCGTGGACTGTAACTCGCCCTCAGTGAAGCTGAATTTCGTAGTAATCGCGATCTCAAAATGGCGCGGTGAATATGCCCCTGATCCTTGCACACACCGCCCGTCAAACCATCTTAGTTTGAGGTGGGTGAGGCTACCTTTTATTGGGTATTCGAGCCTGCCTA
>EF597688.1.953 Archaea;Euryarchaeota;Thermoplasmata;Thermoplasmatales;Marine Group II;uncultured euryarchaeote cluster_11
ATCGTGCCAGCCGCCCGGTAATACCGAAGCCCCAAGTGTTGTCGTTCTTATGGGCCTAAAACGTCCGTAGCCGGTTTGTACATTCGTGGGTAATCAGACAGCTTAACTGTCTGAATTCTGCGAGCACGGCCAAACTTGAGACCGGGAGAGGTGTAGGGTACCTGCGGGGTAGGGGTAAAATCCTGTCATCCCGTAGGGACCACCAGTTGCGAAGGCTCTACACTAGAACGGATCTGACGGTCAGGGACGAAGCCTAGGGGCACGAACCGGATTAGATACCCGGGTAGTCCTAGGTGTAAACGCTGTGGACTTTGTGTCGGGAATTCTTCGAGGATTCTCGGTGCCGGAGTGAAGATGTTAAGTCCACTGCCTGGGGAGTACGGTCGCAAGGCTGAAACTTAAAGGAATTGGCGGGGGAGCACTGCAACGAGAGGAGCGTGCGGTTTAATTGGATTCAACGCCGGAAAACTCACCAAAGCCGACTGTTATATGAAGACCAGCGTAACGAGCTTGTCGGATTTTCAGAGAGGTAGTGCATGGCCGTCGTCAGTTCGTACCGTAAGGCGTTCTGTTAAGTCAGATAACGAACGAGACCCCCATCGTCATTTGCTAACCCTTTCTCCGGAAAGGGCGCACTATGGCGAGACCGCTGGCGTGAAGTCAGAGGAAGGCGGGGGCAACGGTAGGTCAGTATGCTCCGAATGCTTTGGGCTACACGCGCGCTACAAAGGACGGGACAATGGGCAGCTACTCCGAGAGGAGATGCTATCCCGAAACCCGTTCGTAGTTCGGATCGTGGGCTGTAACTCGCCCTCGTGAAGCTGGATTTCGTAGTAATCGCGTCTCAAAATGGCGCGGTGAATATGCCCCTGCTCCTTGCACACACCGCCCGTCAAACCATCTTAGTTTGGGGTGGGTGAGGCTACCTTTTATTGGGTATTCGAGCCTGCCTA
>EU092095.1.506 Archaea;Euryarchaeota;Thermoplasmata;Thermoplasmatales;Marine Group II;uncultured marine bacterium cluster_11
TGCCTGGGGAGTACGGTCGCAAGGCCGAAACTTAAAGGAATTGGCGGGGGAGCACAGCAACGAGAGGAGCGTGCGGTTTAATTGGATTCAACGCCGGAAAACTCACCAGTGCCGACGGACATATGAAGATCAGCGTGATGAGCTTATTGGATTGTTCGAGAGGTAGTGCATGGCCGTCGTCAGTTCGTACCGTAAGGCGTTGCTGTCAAGTCAGATAACGAACGAGACCCCTATCGTCTATTTGCTAAACGGATCTCCGGATTCGTCGCACTATAGCGAGACCGCTGGCGTGAAGTCAGAGGAAGGTGGGGGCAACGACAGGTCAGTATGCTCCGAATGCACTGGGCTACACGCGCGCTACAAAGGCCAGGACAATGGGTCTGCCACGCCGAGAGGCGGCGCTATCCCGAAACCTGGTCGTAGTTCGGATCGAGGGCTGTAATTCGCCCTCGCGAAGCTGGGTCTCGTAGTAATCGCGTCTCACAAACGGCGCGGTGAATACGCCC
>EU092090.1.556 Archaea;Euryarchaeota;Thermoplasmata;Thermoplasmatales;Marine Group II;uncultured marine bacterium cluster_11
CGAGTATCCCCAGTGCCGGAGTGAGGATGTTAAGTCCACTGCCTGGGGAGTACGGTCGCAAGGCTGAAACTTAAAGGAATTGGCGGGGGAGCACAGCAACGAGAGGAGCGTGCGGTTTAATTGGATTCAACGCCGGAAAACTCACCAGTGCCGACGGACATATGAAGATCAGCGTGATGAGCTTATTGGATTGTTCGAGAGGTAGTGCACGGCCGTCGTCAGTTCGTACCGTAAGGCGTTCTGTTAAGTCAGATAACGAACGAGACCCCTATCGTCTATTTGCTAAACGGATCTCCGGATTCGTCGCACTATAGCGAGACCGCTGGCGTGAAGTCAGAGGAAGGTGGGGGCAACGACAGGTCAGTATGCTCCGAATGCACTGGGCTACACGCGCGCTACAAAGGCCAGGACAATGGGTCTGCCACGCCGAGAGGCGGCACTATCCCGAAACCTGGTCGTAGTTCGGATCGAGGGCNGTAATTCGCCCTCGNGAAGCTGGATTTCGTAGTAATCGCGTCTCAAAACTGGCGCGGTGAATATGCCCCTTCTCCTTGCC
>EU092100.1.542 Archaea;Euryarchaeota;Thermoplasmata;Thermoplasmatales;Marine Group II;uncultured marine bacterium cluster_11
TACGAGTATCCCCAGTGCCGGAGTGAAGATGTTAAGTCCACTGCCTGGGGAGTACGGTCGCAAGGCTGAAACTTAAAGGAATTGGCGGGGGAGCACAGCAACGAGAGGAGCGTGCGGTTTAATTGGATTCAACGCCGGAAAACTCACCAGTGCCGACGGACATATGAAGATCAGCGTGATGAGCTTATTGGATTGTTCGAGAGGTAGTGCATGGCCGTCGTCAGTTCGTACCGTAAGGCGTTCTGTTAAGTCAGATAACGAACGAGACCCCTATCGTCTATTTGCTAAACGGATCTCCGGATTCGTCGCACTATAGCGAGACCGCTGGCGTGAAGTCAGAGGAAGGTGGGGGCAACGNCAGGTCAGTATGCTCCGAATGCACTGGGCTACACGCGCGCTACAAAGGCCAGGACAATGGGTCTGCCACGCCGAGAGGCGGCGCTATCCCGAAACCTGGTCGTAGTTCGGATCGAGGGCTGTAATTCGCCCTCGTGAAGCTGGATTCTCGTAGTAATCGCGTCTCAAAATGGACGCGGTGAATA
>FJ002867.1.1280 Archaea;Euryarchaeota;Thermoplasmata;Thermoplasmatales;Marine Group II;uncultured marine group II euryarchaeote cluster_11
GGCATACCGCTCAGTAACACGTGGATAACCTGCCCTGTGCTGGGGGATAACCTCGCGAAAGTGAGAACAATACCCCATGGGTCACTATGCCTGGAACGGTTAGTGGCTGAAAGCTCCGGCGGCACAGGATGGGTCTGCGGCGTATCAGGTCGTAGGGGGTGTAACGTACCTCCTAGCCTTCGACGCGTACGGGTTGTGAGAGCAATTGCCCGGAGATGGATTCTGAGACACGAATCCAGGCCCTACGGGGCGCAGCAGGCGCGAAAACTTGACAATGCGAGAAATCGTGATCAGGGGACTCCAGTTGGCTGGATCAAAAGTCCAGTCTGAACCGACTTTAAATCGGTCGGGTAATGGGGGCGGGAAAGACCGGTGCCAGCCGCCGCGGTAATACCGGCGCCCCAAGTGGTCGTCACTATTATTGGGCCTAAAACGTCCGTAGCCGGTTTGGTAAATCCGTGGGTAAATCAGACAGCCTAACTGTCTGAATTCTGCGGGGACTGCCAGACTTGAGACCGGGAGAGGTGCGGGGTACCTGCGGGGTACCGGTAAAATGGGATCATCCCGTAGAGACCACCTGTTGCGAAGGCGCCGCACTAGAACGGATCTGACGGTCAGGGACGAAGCCTAGGGGCACGAACCGGATTAGATACCCGGGTAGTCCTAGGTGTAAACGCTGTGGACTTGGTGTCGGGGACCTTCTGAGGGTTTCCGGTGCCGGAGTGAAGATGTTAAGTCCACTGCCTGGGGAGTACGGTCGCAAGGCTGAAACTTAAAGGAATTGGCGGGGGAGCACCGCAACGAGAGGAGCGTGCGGTTTAATTGGATTCAACGCCGGAAAACTCACCAGAGCCGACTGTTAAATGAAGACCAGCGTGATGAGCTTGTCGGATTACCAGAGAGGTAGTGCATGGCCGTCGTCAGTTCGTACCGTAAGGCGTTCTGTTAAGTCAGATAACGAACGAGACCCCCATCCCTATTTGCCAGCTGTGTCTCCCCTTCGGGGGCGATTCAGCGCACTATAGGGAGACCGCTGGCATGAAGTCAGAGGAAGGCGGGGGCAACGGTAGGTCAGTATGCTCCGAATGCTCTGGGCTACACGCGCGCTACAAAGGGCGGGACAATGGGCAGCAACACCGAGAGGTGACGCTATCCCGAAACCCGCTCGTAGTTCGGATCGAGGGCTGTAATTCGCCCTCGTGAAGCTGGATTTCGTAGTAATCGCGTCTCAAAATGGCGCGGTGAATATGCCCCTGCTCCTTGCACACACCGCCCGTCAA
>FJ002864.1.1280 Archaea;Euryarchaeota;Thermoplasmata;Thermoplasmatales;Marine Group II;uncultured marine group II euryarchaeote cluster_11
GGCATACCGCTCAGTAACACGTGGATAACCTGCCCTGTGCTGGGGGATAACCTCGCGAAAGTGAGAACAATACCCCATGGGTCACTATGCCTGGAACGGTTAGTGGCTGAAAGCTCCGGCGGCACAGGATGGGTCTGCGGCGTATCAGGTCGTAGGGGGTGTAACGTACCTCCTAGCCTTCGACGCGTACGGGTTGTGAGAGCAATTGCCCGGAGATGGATTCTGAGACACAAATCCAGGCCCTACGGGGCGCAGCAGGCGCGAAAACTTGACAATGCGAGAAATCGTGATCAGGGGACTCCAGTTGGCTGGATCAAAAGTCCAGTCTGAACCGACTTTAAATCGGTCGGGTAATAGGGGCGGGAAAGACCGGTGCCAGCCGCCGCGGTAATACCGGCGCCCCAAGTGGTCGTCACTATTATTGGGCCTAAAACGTCCGTAGCCGGTTTGGTAAATCCGTGGGTAAATCAGACAGCCCAACTGTCTGAATTCTGCGGGGACTGCCAGACTTGAGACCGGGAGAGGTGCGGGGTACCTGCGGGGTACCGGTAAAATGGGATCATCCCGTAGAGACCACCTGTTGCGAAGGCGCCGCACTAGAACGGATCTGACGGTCAGGGACGAAGCCTAGGGGCACGAACCGGATTAGATACCCGGGTAGTCCTAGGTGTAAACGCTGTGGACTTGGTGTCGGGGACCTTCTGAGGGTTTCCGGTGCCGGAGTGAAGATGTTAAGTCCACTGCCTGGGGAGTACGGTCGCAAGGCTGAAACTTAAAGGAATTGGCGGGGGAGCACCGCAACGAGAGGAGCGTGCGATTTAATTGGATTCAACGCCGGAAAACTCACCAGAGCCGACTGTTAAATGAAGACCAGCGTGATGAGCTTGTCGGATTACCAGAGAGGTAGTGCATGGCCGTCGTCAGTTCGTACCGTAAGGCGTTCTGTTAAGTCAGATAACGAACGAGACCCCCATCCCTATTTGCCAGCTGTGTCTCCCCTTCGGGGGCGATTCAGCGCACTATAGGGAGACCGCTGGCGTGAAGTCAGAGGAAGGCGGGGGCAACGGTAGGTCAGTATGCTCCGAATGCTCTGGGCTACACGCGCGCTACAAAGGGCGGGACAATGGGCAGCAACACCGAGAGGTGACGCTATCCCGAAACCCGCTCGTAGTTCGGATCGAGGGCTGTAATTCGCCCTCGTGAAGCTGGATTTCGTAGTAATCGCGTCTCAAAATGGCGCGGTGAATATGCCCCTGCTCCTTGCACACACCGCCCGTCAA
>FN796454.1.797 Archaea;Euryarchaeota;Thermoplasmata;Thermoplasmatales;Marine Group II;uncultured marine group II euryarchaeote cluster_11
TCGTCGTTCTTATTGGGCCTTAAACGTCCGTAGCCGGTTTGGTACATTCGTGGGTAAATCAGACAGCTTAACTGTCTGAATTCTGCGAGCACGGCCAAACTTGAGACCGGGAGAGGTGTAGGGTACCTGCGGGGTAGGGGTAAAATCCTGTCATCCCGTAGGGACCACCAGTTGCGAAGGCTCTACACTAGAACGGATCTGACGGTCAGGGACGAAGCCTAGGGGCACGAACCGGATTAGATACCCGGGTAGTCCTAGGTGTAAACGCTGTGGACTTTGTGTCGGGGATTCTTCGAGGATTCTCGGTGTCGGAGTGAAGATGTTAAGTCCACTGCCTGGGGAGTACGGTCGCAAGGCTGAAACTTAAAGGAATTGGCGGGGGAGCACTGCAACGAGAGGAGCGTGCGGTTTAATTGGATTCAACGCCGGAAAACTCACCAAAGCCGACTGTTATATGAAGACCAGCGTAACGAGCTTGTCGGATTTTCAGAGAGGTAGTGCATGGCCGTCGTCAGTTCGTACCGTAAGGCGTTCTGTTAAGTCAGATAACGAACGAGACCCCATCGTCATTTGCTAACCCTTTCTCCGGAAAGGGCGCACTATGGCGAGACCGCTGGCGTGAAGTCAGAAGAAGGCGGGGGCAACGGTAGGTCAGTATGCTCCGAATGCTTTGGGCTACACGCGCGCTACAAAGGACGGGACAATGGGCAGCTACTCCGAGAGGAGATGCTATCCCGAAACCCGTTCGTAGTTCGGATCGTGGGCTGTAACTCGCCCTCGTGAAGCTGGATTTCGTA
>GU144139.1.325 Archaea;Euryarchaeota;Thermoplasmata;Thermoplasmatales;Marine Group II;uncultured archaeon cluster_11
TCAGAGGAAGGTGGGGGCAACGACAGGTCAGTATGCTCCGAATGCTCTGGGCTACACGCGCGCTACAAAGGCCAGGACAATGGNTTGCCACGCCGAGAGGCGGCGCTATCCCGAAACCCTGGTCGTAGTTCGGATCGTGGGCTGTAATTCGCCCACGTGAAGCTGGATTTCGTAGTAATCGCGTCTCAAAATGGCGCGGTGAATATGCCCCTGCTCCTTGCACACACCGCCCGTCAAACCATCTTAGTTTGGGGTGGGTGAGGCTACCTTTACATGGGGTACTCGAGCCTGCCTTAGACAAGGAGGGTTAAGTCGTAACAAGGTA
>HM103782.1.963 Archaea;Euryarchaeota;Thermoplasmata;Thermoplasmatales;Marine Group II;uncultured marine group II euryarchaeote cluster_11
GTAATAGGGGCGGGAAATATCGGTCCCAGCCGCCGCGGTAATACCGAAGCCCCAAGTGGTCGTCGTTCTTATGGGCTTAAAACGTCGGTAGCCGGTTNGGTACATTCGTGGGTAAATCAGACAGCTTAACTGTCTGAATTCTGCGAGCACGGCCAAACTTGAGACCGGGAGAGGTGTAGGGTACCTGCGGGGTAGGGGTAAAATCCTGTCATCCCGTAGGGACCACCAGGTGCGAAGGCTCTACACTAGAACGGATCTGACGGTCAGGGACGAAGCCTAGGGGCACGAACCGGATTAGATACCCGGGTAGTCCTAGGTGTAAACGCTGTGGACTTTGTGTCGGGAATTCTTCGAGGATTCTCGGTGCCGGAGTGAAGATGTTAAGTCCACTGCCTGGGGAGTACGGTCGCAAGGCTGAAACTTAAAGGAATTGGCGGGGGAGCACTGCAACGAGAGGAGCGTGCGGTTTAATTGGATTCAACGCCGGAAAACTCACCAAAGCCGACTGTTATATGAAGACCAGCGTAACGAGCTTGTCGGATTTCCAGAGAGGTAGTGCATGGCCGTCGTCAGTTCGTACCGTAAGGCGTTCTGTTAAGTCAGATAACGAACGAGACCCCCATCGTCATTTGCTAACCCTTTCTCCGGAAAGGGCGCACTATGGCGAGACCGCTGGCGTGAAGTCAGAGGAAGGCGGGGGCAACGGTAGGTCAGTATGCTCCGAATGCTTTGGGCTACACGCGCGCTACAAAGGACGGGACAATGGGCAGCTACTCCGAGAGGAGATGCTATCCCGAAACCCGTTCGTAGTTCGGATCGTGGGCTGTAACTCGCCCTCGCGAAGCTGGATTTCGTAGTAATCGCGTCTCAAAATGGCGCGGTGAATATGCCCCTGCTCCTTGCACACACCGCCCGTCAAACCATCTTAGTTTGGGGTGGGTGAGGCTACCTTTTATTGGGGTA
>HM103786.1.1010 Archaea;Euryarchaeota;Thermoplasmata;Thermoplasmatales;Marine Group II;uncultured marine group II euryarchaeote cluster_11
GGTCCCCGGTTTTACGGGGTTTTGAAATGACTCTAAACAGTCGGAGTAATAGGGGCGGGAAATATCGGTGCCAGCCGCCGCGGTAATACCGAAGCCCCCAAGTGGTCGTCGTTCTTATGGGCCTTAAAACGTCCGTAGCCGGTTTGGTACATTCGTGGGTAAATCAGACAGCTTAACTGTCTGAATTCTGCGAGCACGGNCCAACTTGAGACCGGGAGAGGTGTAGGGTACNTGCGGGGTAGGGGTAAAATCCTGTCATCCCGTAGGGACCACCAGTTGCGAAGGCTCTACACTAGAACGGATCTGACGGTCAGGGACGAAGCCTAGGGGCACGAACCGGATTAGATACCCGGGTAGTCCTAGGTGTAAACGCTGTGGACTTTGTGTCGGGGATTCTTCGAGGATTCTCGGTGCCGGAGTGAAGATGTTGAGTCCACTGCCTGGGGAGTACGGTCGCAAGGCTGAAACTTAAAGGAATTGGCGGGGGAGCACTGCAACGAGAGGAGCGTGCGGTTTAATTGGATTCAACGCCGGAAAACTCACCAAAGCCGACTGTTATATGAAGACCAGCGTAACGAGCTTGTCGGATTTTCAGAGAGGTAGTGCATGGCCGTCGTCAGTTCGTACCGTAAGGCGTTCTGTTAAGTCAGATAACGAACGAGACCCCCATCGTCATTTGCTAACCTATTCTCCGGAATAGGTGCACTATGGCGAGACCGCTGGCGTGAAGTCAGAGGAAGGCGGGGGCAACGGTAGGTCAGTATGCTCCGAATGCTTTGGGCTACACGCGCGCTACAAAGGACGGGACAATGGGCAGCTACTCCGAGAGGAGATGCTATCCCGAAACCCGTTCGTAGTTCGGATCGTGGGCTGTAACTCGCCCTCGTGAAGCTGGATTTCGTAGTAATCGCGTCTCAAAATGGCGCGGTGAATATGCCCCTGCTCCTTGCACACACCGCCCGTCAAACCATCTTAGTTTGGGGTGGGTGAGGCTACCTTTTATTGGGGTA
>HM103798.1.879 Archaea;Euryarchaeota;Thermoplasmata;Thermoplasmatales;Marine Group II;uncultured marine group II euryarchaeote cluster_11
GGTTTGGTACATTCGTGGGTAAATCAGACAGCTTATCCGTCTGAATTATGCGAGCACGCCCAAACTTGAGACCGGGAGAGGTGTAGGGTACTTGCGGGGTAGGGGTAAAATCCTGTCATCCCGTAGGGACCACCAGTTGCGAAGGCTCTACACTAGAACGGATCTGACGGTCAGGGACGAAGCCTAGGGGCACGAACCGGATTAGATACCCGGGTAGTCCTAGGTGTAAACGCTGTGGACTTTGTGTCGGGAATTCTTCGAGGATTCTCGGTGCCGGAGTGAAGATGTTAAGTCCACTGCCTGGGGAGTACGGTCGCAAGGCTGAAACTTAAAGGAATTGGCGGGGGAGCACTGCAACGAGAGGAGCGTGCGGTTTAATTGGATTCAACACCGGAAAACTCACCAAAGCCGACTGTTATATGAAGACCAGCGTAACGAGCTTGTCGGATTTTCAGAGAGGTAGTGCATGGCCGTCGTCAGTTCGTACCGTAAGGCGTTCTGTTAAGTCAGATAACGAACGAGACCCCCATCGTCATTTGCTAACCCTTTCTCCGGAAAGGGCGCACTATGGCGAGACCGCTGGCGTGAAGTCAGAGGAAGGCGGGGGCAACGGTAGGTCAGTATGCTCCGAATGCTTTGGGCTACACGCGCGCTACAAAGGACGGGACAATGGGCAGCTACTCCGAGAGGAGATGCTATCCCGAAACCCGTTCGTAGTTCGGATCGTGGGCTGTAACTCGCCCTCGTGAAGCTGGATTTCGTAGTAATCGCGTCTCAAAATGGCGCGGTGAATATGCCCCTGCTCCTTGCACACACCGCCCGTCAAACCATCTTAGTTTGGGGTGGGTGAGGCTACCTTTTATTGGGGTATACGAGCCT
>HM103842.1.1002 Archaea;Euryarchaeota;Thermoplasmata;Thermoplasmatales;Marine Group II;uncultured marine group II euryarchaeote cluster_11
GTTTTTACGGGGTTCTGAATTGACTCTAAACAGGTCGAGTATAGGGGGCGGGAAATATCGGTGCCAGCCGCCGCGGTAATACCGAAGCCCCAAGTGGTCGTCGTTCTTATGGGGCCTAAAACGTCCGTAGCCGGTTTGGTACATTCGTGGGTAAATCAGACAGCTTAACTGTCTGAATTCTGCGAGCACGGCCAAACTTGAGACCGGGAGAGGTGTAGGGTACCTGCGGGGTAGGGGTAAAATCCTGTCATCCCGTAGGGACCACCAGTTGCGAAGGCTCTACACTAGAACGGATCTGACGGTCAGGGACGAAGCCTAGGGGCACGAACCGGATTAGATACCCGGGTAGTCCTAGGTGTAAACGCTGTGGACTTTGTGTCGGGAATTCTTCGAGGATTCTCGGTGCCGGAGTGAAGATGTTAAGTCCACTGCCTGGGGAGTACGGTTGCAAGGCTGAAACTTAAAGGAATTGGCGGGGGAGCACTGCGACGAGAGGAGCGTGCGGTTTAATTGGATTCAACGCCGGAAAACTCACCAAAGCCGACTGTTATATGAAGACCAGCGTAACGAGCTTGTCGGATTTTCAGAGAGGTAGTGCATGGCCGTCGTCAGTTCGTACCGTAAGGCGTTCTGTTAAGTCAGATAACGAACGAGACCCCCATCGTCATTTGCTAACCCTTTCTCCGGAAAGGGCGCACTATGGCGAGACCGCTGGCGTGAAGTCAGAGGAAGGCGGGGGCAACGGTAGGTCAGTATGCTCCGAATGCTTTGGGCTACACGCGCGCTACAAAGGACGGGACAATGGGCAGCTACTCCGAGAGGAGATGCTATCCCGAAACCCGTTCGTAGTTCGGATCATGGGCTGTAACTCGCCCTCGTGAAGCTGGATTTCGTAGTAATCGCGTCTCAAAATGGCGCGGTGAATATGCCCCTGCTCCTTGCACACACCGCCCGTCAAACCATCTTAGTTTGGGGTGGGTGAGGCTACCTTTTATTGGGGTA
>HM103776.1.870 Archaea;Euryarchaeota;Thermoplasmata;Thermoplasmatales;Marine Group II;uncultured marine group II euryarchaeote cluster_11
GGTTTGGTACATTCGTGGGTAAATCAGACAGCTTAACTGTCTGAATTCTGCGAGCACGGCCAAACTTGAGACCGGGAGAGGTGTAGGGTACCTGCGGGGTAGGGGTAAAATCCTGTCATCCCGTAGGGACCACCAGTTGCGAAGGCTCTACACTAGAACGGATCTGACGGTCAGGGACGAAGCCTAGGGGCACGAACCGGATTAGATACCCGGGTAGTCCTAGGTGTAAACGCTGTGGACTTTGTGTCGGGAATTCTTCGAGGATTCTCGGTGCCGGAGTGAAGATGTTAAGTCCACTGCCTGGGGAGTACGGTCGCAAGGCTGAAACTTAAAGGAATTGGCGGGGGAGCACTGCAACGAGAGGAGCGTGCGGTTTAATTGGATTCGACGCCGGAAAACTCACCAAAGCCGACTGTTATATGAAGACCAGCGTAACGAGCTTGTCGGATTTTCAGAGAGGTAGTGCATGGCCGTCGTCAGTTCGTACCGTAAGGCGTTCTGTTAAGTCAGATAACGAACGAGACCCCCATCGTCATTTGCTAACCCTTTCTCCGGAAAGGGCGCACTATGGCGAGACCGCTGGCGTGAAGTCAGAGGAAGGCGGGGGCAACGGTAGGTCAGTATGCTCCGAATGCTTTGGGCTACACGCGCGCTACAAAGGACGGGACAATGGGCAGCTACTCCGAGAGGAGATGCTATCCCGAAACCCGTTCGTAGTTCGGATCGTGGGCTGTAACTCGCCCTCGTGAAGCTGGATTTCGTAGTAATCGCGTCTCAAAATGGCGCGGTGAATATGCCCCTGCTCCTTGCACACACCGCCCGTCAAACCATCTTAGTTTGGGGTGGGTGAGGCTACCTTTTATTGGGGTA
>HM103792.1.1020 Archaea;Euryarchaeota;Thermoplasmata;Thermoplasmatales;Marine Group II;uncultured marine group II euryarchaeote cluster_11
GGAACTCCAATTGTCCCCGTTTTTACGGGTTTCTGAATTGACTCTAAACAGGTCGAGTAATAGGGGCGGGAAATATCGGTCCCAGCCGCCGCGGTAATACGGAAGCCCCCAAGTGGTCGTCGTTCTTATTGGGCCTAAAACGACCGTAGCCCGTTTGGTACATTCGTGGGTAAATCAGACAGCTTAACTGTCTGAATTCTGCGAGCACGGCCAAACTTGAGACCGGGAGAGGTGTAGGGTACCTGCGGGGTAGGGGTAAAATCCTGTCATCCCGTAGGGACCACCAGTTGCGAAGGCTCTACACTAGAACGGATCTGACGGTCAGGGACGAAGCCTAGGGGCACGAACCGGATTAGATACCCGGGTAGTCCTAGGTGTAAACGCTGTGGACTTTGTGTCGGGAATTCTTCGAGGATTCTCGGTGCCGGAGTGAAGATGTTAAGTCCACTGCCTGGGGAGTACGGTCGCAAGGCTGAAACTTAAAGGAATTGGCGGGGGAGCACTGCAACGAGAGGAGCGTGCGGTTTAATTGGATTCAACGCCGGAAAACTCACCAAAGCCGACTGTTATATGAAGACCAGCGTAACGAGCTTGTCGGATTTTCAGAGAGGTAGTGCATGGCCGTCGTCAGTTCGTACCGTAAGGCGTTCTGTTAAGTCAGATAACGAACGAGACCCCATCGTCATTTGCTAACCCTTTCTCCGGAAAGGGCGCACTATGGCGAGACCGCTGGCGTGAAGTCAGAGGAAGGCGGGGGCAACGGTAGGTCAGTATGCTCCGAATGCTTTGGGCTACACGCGCGCTACAAAGGACGGGACAATGGGCAGCTACTCCGAGAGGAGATGCTATCCCGAAACCCGTTCGTAGTTCGGATCGTGGGCTGTAACTCGCCCTCGTGAAGCTGGATTTCGTAGTAATCGCGTCTCAAAATGGCGCGGTGAATATGCCCCTGCTCCTTGCACACACCGCCCGTCAAACCATCTTAGTTTGGGGTGGGTGAGGCTACCTTTTATTGGGGTA
>HM103796.1.966 Archaea;Euryarchaeota;Thermoplasmata;Thermoplasmatales;Marine Group II;uncultured marine group II euryarchaeote cluster_11
GAGTTATAGGGGCGGGAAATATCGGTCCCAGCGGCCGCGGTAATACCGAAGCCCCAAGTGGTCGTCGTTCTTATTGGCCTAAAAACTTCCGTAGCCGGTTTGGTACATTCGTGGGTAAATCAGACAGCTTAACTGTCTGAATTCTGCGAGCACGGCCAAACTTGAGACCGGGAGAGGTGTAGGGTACCTGCGGGGTAGGGGTAAAATCCTGTCATCCCGTAGGGACCACCAGTTGCGAAGGCTCTACACTAGAACGGATCTGACGGTCAGGGACGAAGCCTAGGGGCACGAACCGGATTAGATACCCGGGTAGTCCTAGGTGTAAACGCTGTGGACTTTGTGTCGGGAATTCTTCGAGGATTCTCGGTGCCGGAGTGAAGATGTTAAGTCCACTGCCTGGGGAGTACGGTCGCAAGGCTGAAACTTAAAGGAATTGGCGGGGGAGCACTGCAACGAGAGGAGCGTGCGGTTTAATTGGATTCAACGCCGGAAAACTCACCAAAGCCGACTGTTATATGAAGACCAGCGTAACGAGCTTGTCGGATTTTCAGAGAGGTAGTGCATGGCCGTCGTCAGTTCGTACCGTAAGGCGTTCTGTTAAGTCAGATAACGAACGAGACCCCCATCGTCATTTGCTAACCCTTTCTCCGGAAAGGGCGCACTATGGCGAGACCGCTGGCGTGAAGTCAGAGGAAGGCGGGGGCAACGGTAGGTCAGTATGCTCCGAATGCTTTGGGCTACACGCGCGCTACAAAGGACGGGACAATGGGCAGCTACTCCGAGAGGAGATGCTATCCCGAAACCCGTTCGTAGTTCGGATCGTGGGCTGTAACTCGCCCTCGTGAAGCTGGATTTCGTAGTAATCGCGTCTCAAAATGGCGCGGTGAATATGCCCCTGCTCCTTGCACACACCGCCCGTCAAACCATCTTAGTTTGGGGTGGGTGAGGCTCCCTTTTATTGGGGTA
>HM103810.1.1027 Archaea;Euryarchaeota;Thermoplasmata;Thermoplasmatales;Marine Group II;uncultured marine group II euryarchaeote cluster_11
AACTCCAATTGTTCCCCGTTTTTACGGGGGTCTGAATTGACTCTAACCAGGTCGAGTAATAGGGGCGGAAAATATCGGTGCCAGCCGCCGCGGTAATACCGAAGCCCCAAGTGGTCGTCGTTCTTATTGGGCCTAAAACGTCCGTAGCCGGTTTGGTACATTCGTGGGTAAATCAGACAGCTTAACTGTCTGAATTCTGCGAGCACGGCCAAACTTGAGACCGGGAGAGGTGTAGGGTACCTGCGGGGTAGGGGTAAAATCCTGTCATCCCGTAGGGACCACCAGTTGCGAAGGCTCTACACTAGAACGGATCTGACGGTCAGGGACGAAGCCTAGGGGCACGAACCGGATTAGATACCCGGGTAGTCCTAGGTGTAAACGCTGTGGACTTTGTGTCGGGGATTCTTCGAGGATTCTCGGTGCCGGAGTGAAGATGTTAAGTCCACTGCCTGGGGAGTACGGTCGCAAGGCTGAAACTTAAAGGAATTGGCGGGGGAGCACTGCAACGAGAGGAGCGTGCGGTTTAATTGGATTCAACGCCGGAAAACTCACCAAAGCCGACTGTTATATGAAGACCAGCGTAACGAGCTTGTCGGATTTTCAGAGAGGTAGTGCATGGCCGTCGTCAGTTCGTACCGTAAGGCGTTCTGTTAAGTCAGATAACGAACGAGACCCCCATCGTCATTTGCTAACCTATTCTCCGGAATAGGTGCACTATGGCGAGACCGCTGGCGTGAAGTCAGAGGAAGGCGGGGGCAACGGTAGGTCAGTATGCTCCGAATGCTTTGGGCTACACGCGCGCTACAAAGGACGGGACAATGGGCAGCTACTCCGAGAGGAGATGCTATCCCGAAACCCGTTCGTAGTTCGGATCGTGGGCTGTAACTCGCCCTCGTGAAGCTGGATTTCGTAGTAATCGCGTCTCAAAATGGCGCGGTGAATATGCCCCTGCTCCTTGCACACACCGCCCGTCAAACCATCTTAGTTTGGGGTGGGTGAGGCTACCTTTTATTGGGGTATACGAGCC
>HM103822.1.987 Archaea;Euryarchaeota;Thermoplasmata;Thermoplasmatales;Marine Group II;uncultured marine group II euryarchaeote cluster_11
AATAGGTCCGGTAATAGGGGCGGGAAAATATCGGTGCCAGCCGGCGCGGGTAATACCGAAGCCCCCAAGTGGTCGTCGTTATTATTGGGCCTAAAACGTCCGTAGCCGGTTTGGTACATTCGTGGGTAAATCAGACAGCTAAACTGTTTGAATTCTGCGAGGACGGCCAGACTTGAGACCGGGAGAGGTGTAGGGTACNTGCGGGGTAGGGGTAAAATCCTGTCATCCCGTAGGGACCACCTGTTGCGAAGGCGCTACACTAGAACGGATCTGACGGTCAGGGACGAAGCCTAGGGGCACGAACCGGATTAGATACCCGGGTAGTCCTAGGTGTAAACGCTGTGGACTTGGTGTCGGGGATCTCTAGAGGATTCTCGGTGCCGTAGTGAAGATGTTTAGTCCACTGCCTGGGGAGTACGGTCGCAAGGCTGAAACTTAAAGGAATTGGCGGGGGAGCACTGCAACGAGAGGAGCGTGCGGTTTAATTGGATTCAACGCCGGAAAACTCACCAAAGCCGACTGTTAGATGAAGACCAGCGTAATGAGCTTGTCGGATTTTCAGAGAGGTAGTGCATGGCCGTCGTCAGTTCGTACCGTAAGGCGTTCTGTTAAGTCAGATAACGAACGAGACCCCCATCGTCATTTGCTAACCCTTTCTCCGGAAGGGGCGCACTATGGCGAGATCGCTGGCGTGAAGTCAGATGAGAGCGGGGGCAACGGTAGGTCAGTATGCTCCGAATGCTTTGGGCTACACGCGCGCTACAAAGGACGGGACAATGGGCTGCAACACCGAGAGGTGACGCTATCCCGAAACCCGTTCGTAGTTCGGATCGTGGGCTGTAACTCGCCCTCGTGAAGCTGGATTTCGTAGTAATCGCGTCTCAAAATGGCGCGGTGAATATGCCCCTGCTCCTTGCACACACCGCCCGTCAAACCATCTTAGTTTGGGGTGGGTGAGGCTACCTTTTATTGGGGTATTCGAGCCTG
>HM103840.1.924 Archaea;Euryarchaeota;Thermoplasmata;Thermoplasmatales;Marine Group II;uncultured marine group II euryarchaeote cluster_11
GGGCGGGTAAGATCGGTGCCAGCCGCCGCGGTAATACCGAAGCCCCCGAGTGGTAGTCGCTATTATTGGGCCTAAAGCGTCCGTAGCCGGTTTGGTACATTCGTGGTAAATCAGACAGCTTACCTGTGTGAATTCTGCGAGGACGACCAGACTTGAGACCGGGAGAGATGAAGGGTACTTGCGGGGTAGCGGTAAAATCCTGTCATCCCGCAGGGACCACCAGTGGCGAAGGCGTTACATCAGAACGGATCTGACGGTCAGGAACGAAGCCTAGGGGCACGAACCGGATTAGATACCCGGGTAGTCATAGGTGTAAACGCTGTGGACTTGGTGTCGGGGATCTTTAGAGGATTCTCGGTGCCGTAGTGAAGATGTTAAGTCCACCGCCTGGGGAGTACGGTCGCAAGACTGAAACTTAAAGGAATTGGCGGGGGAGCACTGCAACGAGAGGAGCGTGCGGTTTAATGGGATTCACGCCCGGAAACTTCCCCAAAGCGGCGTGTTCGAGGAAGACCAGCGTAAGGAGCTGCTCGGATTTTCAGAGAGGTAGGCCAGGCCCCTCGCCAGTTGGTCCCGAAAGGCGTTCTGTTAATTCAAATACCGACCGAGCCTCCCACCCCCATTTGTTATCCCCTTTTCCGAAAGGGACCCATTAGGGCGAGATCCCAGGCGTGAAATCAGAGAAGAACGGGGCCACCGGTAGGCCAGTATCCTCGGATCTCCCTGGGCTCCCCCCCCGTTCCAAAGGCAGGGACAATGGGTTGCAACACCAAGAGGTGACGCAATCCCGAAACCCGCTCGTAATTCGGATCGAGGGCTGCAACTCGCCCTCATGAAGCTGGAATTCGTAGTAATCGCGTCTCAACATGGCGCGGTGAATATGCCCCTGCTCCTTGCACACACCGCCCGTCAAACCACCTTAGT
>HM103779.1.897 Archaea;Euryarchaeota;Thermoplasmata;Thermoplasmatales;Marine Group II;uncultured marine group II euryarchaeote cluster_11
GTCCGTAGCCGGTTTGGTACATTCGTGGGTAAATCAGACAGCTTAACTGTCTGAATTCTGCGAGCACGCCCAAACTTGAGACCGGGAGAGGTGTAGGGTACCTGCGGGGTAGGGGTAAAATCCTGTCATCCCGTAGGGACCACCAGTTGCGAAGGCTCTACACTAGAACGGATCTGACGGTCAGGGACGAAGCCTAGGGGCACGAACCGGATTAGATACCCGGGTAGTCCTAGGTGTAAACGCTGTGGACTTTGTGTCGGGAATTCTTCGAGGATTCTCGGTGCCGGAGTGAAGATGTTAAGTCCACTGCCTGGGGAGTACGGTCGCAAGGCTGAAACTTAAAGGAATTGGCGGGGGAGCACTGCAACGAGAGGAGCGTGCGGTTTAATTGGATTCAACGCCGGGAAACTCACCAAAGCCGACTGTTATATGAAGACCAGCGTAACGAGCTTGTCGGATTTTCAGAGAGGTAGTGCATGGCCGTCGTCAGTTCGTACCGTAAGGCGTTCTGTTAAGTCAGATAACGAACGAGACCCCCATCGTCATTTGCTAACCCTTTCTCCGGAAAGGGCGCACTATGGCGAGACCGCTGGCGTGAAGTCAGAGGAAGGCGGGGGCAACGGTAGGTCAGTATGCTCCGAATGCTTTGGGCTACACGCGCGCTACAAAGGACGGGACAATGGGCAGCTACTCCGAGAGGAGATGCTATCCCGAAACCCGTTCGTAGTTCGGATCGTGGGCTGTAACTCGCCCTCGTGAAGCTGGATTTCGTAGTAATCGCGTCTCAAAATGGCGCGGTGAATATGCCCCTGCTCCTTGCACACACCGCCCGTCAAACCATCTTAGTTTGGGGTGGGTGAGGCTACCTTTTATTGGGGTATCGAGCCTGCCTGCCAG
>HM103795.1.981 Archaea;Euryarchaeota;Thermoplasmata;Thermoplasmatales;Marine Group II;uncultured marine group II euryarchaeote cluster_11
AGTCGGGTAATAGGGGCGGAAAAATCGGTGCCAGCCGCCGCGGTAATACCGAAGCCCCAAGTGTTCGTCGTTATTATGGGGCTTAAAACGTCCGTAGCCGGTTTGGTACATTCGTGGGTAAATCAGCCAGCTTAACTGTTGAATTCTGCGAGGACGNCCAGACTTGAGACCGGGAGAGGTGTAGGGTACCTGCGGGGTAGGGGTAAAATCCTGTCATCCCGTAGGGACCACCTGTTGCGAAGGCGCTACACTAGAACGGATCTGACGGTCAGGGACGAAGCCTAGGGGCACGAACCGGATTAGATACCCGGGTAGTCCTAGGTGTAAACGCTGTGGACTTGGTGTCGGGGATCTCTAGAGGATTCTCGGTGCCGTAGTGAAGATGTTTAGTCCACTGCCTGGGGAGTACGGTCGCAAGGCTGAAACTTAAAGGAATTGGCGGGGGAGCACTGCAACGAGAGGAGCGTGCGGTTTAATTGGATTCAACGCCGGAAAACTCACCAAAGCCGACTGTTAGATGAAGACCAGCGTAATGAGCTTGTCGGATTTTCAGAGAGGTAGTGCATGGCCGTCGTCAGTTCGTACCGTAAGGCGTTCTGTTAAGTCAGATAACGAACGAGACCCCCATCGTCATTTGCTAACCCTTTCTCCGGAAGGGGCGCACTATGGCGAGATCGCTGGCGTGAAGTCAGATGAGAGCGGGGGCAACGGTAGGTCAGTATGCTCCGAATGCTTTGGGCTACACGCGCGCTACAAAGGACGGGACAATGGGCTGCAACACCGAGAGGTGACGCTATCCCGAAACCCGTTCGTAGTTCGGATCGTGGGCTGTAACTCGCCCTCGTGAAGCTGGATTTCGTAGTAATCGCGTCTCAAAATGGCGCGGTGAATATGCCCCTGCTCCTTGCACACACCGCCCGTCAAACCATCTTAGTTTGGGGTGGGTGAGGCTACCTTTTATTGGGGTATTCGAGCCTGCCC
>HM103799.1.938 Archaea;Euryarchaeota;Thermoplasmata;Thermoplasmatales;Marine Group II;uncultured marine group II euryarchaeote cluster_11
CAGCCGCCGCGGTAATACCGAAGCCCCAAGTGGTCGTCGTTATTATTGGGCCTAAAACGTCCGTAGCCGGTTTGGTACATTCGTGGGTAAATCAGACAGCTTAACTGTTTGAATTCTGCGAGGACGGCCAGACTTGAGACCGGGAGAGGTGTAGGGTACCTGCGGGGTAGGGGTAAAATCCTGTCATCCCGTAGGGACCACCTGTTGCGAAGGCGCTACACTAGAACGGATCTGACGGTCAGGGACGAAGCCTAGGGGCACGAACCGGATTAGATACCCGGGTAGTCCTAGGTGTAAACGCTGTGGACTTGGTGTCGGGGATCTCTAGAGGATTCTCGGTGCCGTAGTGAAGATGTTTAGTCCACTGCCTGGGGAGTACGGTCGCAAGGCTGAAACTTAAAGGAATTGGCGGGGGAGCACTGCAACGAGAGGAGCGTGCGGTTTAATTGGATTCAACGCCGGAAAACTCACCAAAGCCGACTGTTAGATGAAGACCAGCGTAATGAGCTTGTCGGATTTTCAGAGAGGTAGTGCATGGCCGTCGTCAGTTCGTACCGTAAGGCGTTCTGTTAAGTCAGATAACGAACGAGACCCCCATCGTCATTTGCTAACCCTTTCTCCGGAAGGGGCGCACCATGGCGAGATCGCTGGCGTGAAGTCAGATGAGAGCGGGGGCAACGGTAGGTCAGTATGCTCCGAATGCTTTGGGCTACACGCGCGCTACAAAGGACGGGACAATGGGCTGCAACACCGAGAGGTGACGCTATCCCGAAACCCGTTCGTAGTTCGGATCGTGGGCTGTAACTCGCCCTCGTGAAGCTGGATTTCGTAGTAATCGCGTCTCAAAATGGCGCGGTGAATATGCCCCTGCTCCTTGCACACACCGCCCGTCAAACCATCTTAGTTTGGGGTGGGTGAGGCTACCTTTTATTGGGGTA
>HM103803.1.927 Archaea;Euryarchaeota;Thermoplasmata;Thermoplasmatales;Marine Group II;uncultured marine group II euryarchaeote cluster_11
AGCCCCCAAGTGGTGGTCGGTAATATTGGGCCTAAAAACGTCCGTAGCCGGTTTGGTACATTCGTGGGTAAATCAGACAGCTTAACTGTTTGATTCTGCGAGGACGGCCAGACTTGAGACCGGGAGAGGTGTAGGGTACCTGCGGGGTAGGGGTAAAATCCTGTCATCCCGTAGGGACCACCTGTTGCGAAGGCGCTACACTAGAACGGATCTGACGGTCAGGGACGAAGCCTAGGGGCACGAACCGGATTAGATACCCGGGTAGTCCTAGGTGTAAACGCTGTGGACTTGGTGTCGGGGATCTCTAGAGGATTCTCGGTGCCGTAGTGAAGATGTTTAGTCCACTGCCTGGGGAGTACGGTCGCAAGGCTGAAACTTAAAGGAATTGGCGGGGGAGCACTGCAACGAGAGGAGCGTGCGGTTTAATTGGATTCAACGCCGGAAAACTCACCAAAGCCGACTGTTAGATGAAGACCAGCGTAATGAGCTTGTCGGATTTTCAGAGAGGTAGTGCGTGGCCGTCGTCAGTTCGTACCGTAAGGCGTTCTGTTAAGTCAGATAACGAACGAGACCCCCATCGTCATTTGCTAACCCTTTCTCCGGAAGGGGCGCACTATGGCGAGATCGCTGGCGTGAAGTCAGATGAGAGCGGGGGCAACGGTAGGTCAGTATGCTCCGAATGCTTTGGGCTACACGCGCGCTACAAAGGACGGGACAATGGGCTGCAACACCGAGAGGTGACGCTATCCCGAAACCCGTTCGTAGTTCGGATCGTGGGCTGTAACTCGCCCTCGTGAAGCTGGATTTCGTAGTAATCGCGTCTCAAAATGGCGCGGTGAATATGCCCCTGCTCCTTGCACACACCGCCCGTCAAACCATCTTAGTTTGGGGTGGGTGAGGCTACCTTTTATTGGGGTATCGAGCCTG
>HM103839.1.862 Archaea;Euryarchaeota;Thermoplasmata;Thermoplasmatales;Marine Group II;uncultured marine group II euryarchaeote cluster_11
GTCCGTAGCCGGCTTGGTACATTCGTGGGCAAATCAGACAGCTTAACGGTCGAAATTCTGCGAGCACGGCCAAACTTGAGACCGGGAGAGATGTAGGGTACCTGCGGGGTAGCGGTAAAATCCTGTCATCCCGCAGGGACCACCAGTTGCGAAGGCTCTACACTAGAACGGATCTGACGGTCAGGGACGAAGCCTAGGGGCACGAACCGGATTAGATACCCGGGTAGTCCTAGGTGTAAACGCTGTGGACTTGGTGTCGGGAATTCTTCGAGGATTCTCGGTGCCGGAGTGAAGGTGTTAAGTCCACTGCCTGGGGAGTACGGTCGCAAGGCTGAAACTTAAAGGAATTGGCGGGGGAGCACTGCAACGAGAGGAGCGTGCGGTTTAATTGGATTCAACGCCGGAAAACTCACCAAAGCCGAGTGTTCTATGAAGACCAGCGTAACGAGCTTCTCGGATTTTCAGAGAGGTAGGCCATGCCCCTCGCCAGTTCGTCCCGTAAGGCGTTCTGTTAAGTCAGATACCGACCGAGACCTCCATCGCCATTTGTTAGCCCCTTTTCCGGAAAGGGCCCATTAGGGCGAGACCCCTGGCGTGAAGTCAGAGGAAGGCGGGGCCACCGGTAGGCCAGTATGCTCGGATTTCCCTGGGCTCCCCCCGCGCTCTAAAGGCCGGGCCAATGGGCAGGTACTCCGAGAGGAGAGGCTATCCCGAAACCCGTTCGTAGTTCGGATCGAGGGCTGCAACTCGCCCTCGTGAAGCTGGAATTCGTAGTAATCGCGTCTCAACATGGCGCGGTGAATATGCCCCTGCTCCTTGCACACACCGCCCGTCAAACCATCTTAGTTGGGTGTGGGCGAGG
>HM103775.1.897 Archaea;Euryarchaeota;Thermoplasmata;Thermoplasmatales;Marine Group II;uncultured marine group II euryarchaeote cluster_11
GGGCCTAAAACGTCCGTAGCCGGTTTGGTACATTCGTGGTAAAATCAGACAGCTTAACTGTCTGAATTCTGCGAGCACGGCCAAACTGNAGACCGGGAGAGGTGTAGGGTACNTGCGGGGTAGGGGTAAAATCCTGTCATCCCGTAGGGACCACCAGTTGCGAAGGCTCTACACTAGAACGGATCTGACGGTCAGGGACGAAGCCTAGGGGCACGAACCGGATTAGATACCCGGGTAGTCCTAGGTGTAAACGCTGTGGACTTTGTGTCGGGAATTCTTCGAGGATTCCCGGTGCCGGAGTGAAGATGTTAAGTCCACTGCCTGGGGAGTACGGTCGCAAGGCTGAAACTTAAAGGAATTGGCGGGGGAGCACTGCAACGAGAGGAGCGTGCGGTTTAATTGGATTCAACGCCGGAAAACTCACCAAAGCCGACTGTTATATGAAGACCAGCGTAACGAGCTTGTCGGATTTTCAGAGAGGTAGTGCATGGCCGTCGTCAGTTCGTACCGTAAGGCGTTCTGTTAAGTCAGATAACGAACGAGACCCCCATCGTCATTTGCTAACCCTTTCTCCGGAAAGGGCGCACTATGGCGAGACCGCTGGCGTGAAGTCAGAGGAAGGCGGGGGCAACGGTAGGTCAGTATGCTCCGAATGCTTTGGGCTACACGCGCGCTACAAAGGACGGGACAATGGGCAGCTACTCCGAGAGGAGATGCTATCCCGAAACCCGTTCGTAGTTCGGATCGTGGGCTGTAACTCGCCCTCGTGAAGCTGGATTTCGTAGTAATCGCGTCTCAAAATGGCGCGGTGAATATGCCCCTGCTCCTTGCACACACCGCCCGTCAAACCATCTTAGTTTGGGGTGGGTGAGGCTACCTTTTATTGGGGTATTCGAG
>HM103789.1.879 Archaea;Euryarchaeota;Thermoplasmata;Thermoplasmatales;Marine Group II;uncultured marine group II euryarchaeote cluster_11
GTCCGTAGCCGGTTGGGTACATTCGTGGGTAAATCAGACAGCTTAACTGTCTGAATTCTGCGAGCACGGCCAAACTTGAGACCGGGAGAGGTGTAGGGTACCTGCGGGGTAGGGGTAAAATCCTGTCATCCCGTAGGGACCACCAGTTGCGAAGGCTCTACACTAGAACGGATCTGACGGTCAGGGACGAAGCCTAGGGGCACGAACCGGATTAGATACCCGGGTAGTCCTAGGTGTAAACGCTGTGGACTTTGTGTCGGGAATTCTTCGAGGATTCTCGGTGCCGGAGTGAAGATGTTAAGTCCACTGCCTGGGGAGTACGGTCGCAAGGCTGAAACTTAAAGGAATTGGCGGGGGAGCACTGCAACGAGAGGAGCGTGCGGTTTAATTGGATTCAACGCCGGAAAACTCACCAAAGCCGACTGTTATATGAAGACCAGCGTAACGAGCTTGTCGGATTTTCAGAGAGGTAGAGCATGGCCGTCGTCAGTTCGTACCGTAAGGCGTTCTGTTAAGTCAGATAACGAACGAGACCCCCATCGTCATTTGCTAACCCTTTCTCCGGAAAGGGCGCACTATGGCGAGACCGCTGGCGTGAAGTCAGAGGAAGGCGGGGGCAACGGTAGGTCAGTATGCTCCGAATGCTTTGGGCTACACGCGCGCTACAAAGGACGGGACAATGGGCAGCTACTCCGAGAGGAGATGCTATCCCGAAACCCGTTCGTAGTTCGGATCGTGGGCTGTAACTCGCCCTCGTGAAGCTGGATTTCGTAGTAATCGCGTCTCAAAATGGCGCGGTGAATATGCCCCTGCTCCTTGCACACACCGCCCGTCAAACCATCTTAGTTTGGGGTGGGTGAGGCTACCTTTTATTGGGGT
>HM103793.1.1011 Archaea;Euryarchaeota;Thermoplasmata;Thermoplasmatales;Marine Group II;uncultured marine group II euryarchaeote cluster_11
TCAAATAATTTTGAGCTCTGAACCGACTCTAAATAGTTCGGGTTATAGGGGCGGGAAATATCGGTGCCAGCCGCCGCGGTAATACCGAAGCCCCAAGTGGTCGTCGTTATTATTGGGCCTAAAACGTCCGTAGCCGGTTTGGTACATTCGTGGGTAAATCAGACAGCTTAACTGTTTGAATTCTGCGAGGACGGCCAGACTGNAGACCGGGAGAGGTGTAGGGTACCTGCGGGGTAGGGGTAAAATCCTGTCATCCCGTAGGGACCACCTGTTGCGAAGGCGCTACACTAGAACGGATCTGACGGTCACGGACGAAGCCTAGGGGCACGAACCGGATTAGATACCCGGGTAGTCCTAGGTGTAAACGCTGTGGACTTGGTGTCGGGGATCTCTAGAGGATTCTCGGTGCCGTAGTGAAGATGTTTAGTCCACTGCCTGGGGAGTACGGTCGCAAGGCTGAAACTTAAAGGAATTGGCGGGGGAGCACTGCAACGAGAGGAGCGTGCGGTTTAATTGGATTCAACGCCGGAAAACTCACCAAAGCCGACTGTTAGATGAAGACCAGCGTAATGAGCTTGTCGGATTTTCAGAGAGGTAGTGCATGGCCGTCGTCAGTTCGTACCGTAAGGCGTTCTGTTAAGTCAGATAACGAACGAGACCCCCATCGTCATTTGCTAACCCTTTCTCCGGAAGGGGCGCACTATGGCGAGGTCGCTGGCGTGAAGTCAGATGAGAGCGGGGGCAACGGTAGGTCAGTATGCTCCGAATGCTTTGGGCTACACGCGCGCTACAAAGGACGGGACAATGGGCTGCAACACCGAGAGGTGACGCTATCCCGAAACCCGTTCGTAGTTCGGATCGTGGGCTGTAACTCGCCCTCGTGAAGCTGGATTTCGTAGTAATCGCGTCTCAAAATGGCGCGGTGAATATGCCCCTGCTCCTTGCACACACCGCCCGTCAAACCATCTTAGTTTGGGGTGGGTGAGGCTACCTTTTATTGGGGTATTCGAG
>HM103801.1.890 Archaea;Euryarchaeota;Thermoplasmata;Thermoplasmatales;Marine Group II;uncultured marine group II euryarchaeote cluster_11
TAAAACGTCCGTAGCCCGCTTTGGTACATTCGTGGGTAAATCAGACAGCTTAACTGTCTGAATTCTGCGAGGACGGCCAAACTTGAGACCGGGAGAGGTGTAGGGTACGTGCGGGGTAGGGGTAAAATCCTGTCATCCCGTAGGGACCACCAGTTGCGAAGGCTCTACACTAGAACGGATCTGACGGTCAGGGACGAAGCCTAGGGGCACGAACCGGATTAGATACCCGGGTAGTCCTAGGTGTAAACGCTGTGGACTTTGTGTCGGGGGTCTTTCGAGGACTCTCGGTGCCGGAGTGAAGATGTTAAGTCCACTGCCTGGGGAGTACGGTCGCAAGGCTGAAACTTAAAGGAATTGGCGGGGGAGCTCCGCAACGAGAGGAGCGTGCGGTTTAATTGGATTCAACGCCGGAAAACTCACCAAAGCCGACTGTTAGATGAAGACCAGCGTAACGAGCTTGTCGGATTTTCAGAGAGGTAGTGCATGGCCGTCGTCAGTTCGTACCGTAAGGCGTTCTGTTAAGTCAGATAACGAACGAGACCCCCATCGTCATTTGCTAACCCTTTCTCCGGAAAGGGCGCACTATGGCGAGATCGCTGGTGTGAAACCAGACGAGAGCGGGGGCAACGGTAGGTCAGTATGCTCCGAATGCTTTGGGCTACACGCGCGCTACAAAGGACAGGACAATGGGTTGCTACCCCGAAAGGCGGACGCTATCCCGAAACCTGTTCGTAGTTCGGATCGTGGGCTGTAACTCGCCCTCGTGAAGCTGGATTTCGTAGTAATCGCGTCTCAAAATGGCGCGGTGAATATGCCCCTGCTCCTTGCACACACCGCCCGTCACACCATCTTAGTTGGGGGTGGGTGAGGCTACCTTTTATTGGGGTATC
>HM103807.1.974 Archaea;Euryarchaeota;Thermoplasmata;Thermoplasmatales;Marine Group II;uncultured marine group II euryarchaeote cluster_11
TAGGGGCGGGAAATATCGGTGCCAGCCGCCGCGGTAATACCGAAGCCCCAAGTGGTCGTCGTTATTATTGGGCCTAAAACGTCCGTAACCGGTTTGGTACATTCGTGGGTAAATCAGACAGCTTAACTGTTTGAAATCTGCGAGGACGCCCAGACTTGAGACCGGGAGAGGTGTAGGGTACCTGCGGGGTAGGGGTAAAATCCTGTCATCCCGTAGGGACCACCTGTTGCGAAGGCGCTACACTAGAACGGATCTGACGGTCAGGGACGAAGCCTAGGGGCACGAACCGGATTAGATACCCGGGTAGTCCTAGGTGTAAACGCTGTGGACTTGGTGTCGGGGATCTCTAGAGGATTCTCGGTGCCGTAGTGAAGATGTTTAGTCCACTGCCTGGGGAGTACGGTCGCAAGGCTGAAACTTAAAGGAATTGGCGGGGGAGCACTGCAACGAGAGGAGCGTGCGGTTTAATTGGATTCAACGCCGGAAAACTCACCAAAGCCGACTGTTAGATGAAGACCAGCGTAATGAGCTTGTCGGATTTTCAGAGAGGTAGTGCATGGCCGTCGTCAGTTCGTACCGTAAGGCGTTCTGTTAAGTCAGATAACGAACGAGACCCCCATCGTCATTTGCTAACCCTTTCTCCGGAAGGGGCGCACTATGGCGAGATCGCTGGCGTGAAGTCAGATGAGAGCGGGGGCAACGGTAGGTCAGTATGCTCCGAATGCTTTGGGCTACACGCGCGCTACAGAGGACGGGACAATGGGCTGCAACACCGAGAGGTGACGCTATCCCGAAACCCGTTCGTAGTTCGGATCGTGGGCCGTAACTCGCCCTCGTGAAGCTGGATTTCGTAGTAATCGCGTCTCAAAATGGCGCGGTGAATATGCCCCTGCTCCTTGCACACACCGCCCGTCAAACCATCTTAGTTTGGGGTGGGTGAGGCTACCTTTTATTGGGGTATCCGAGCCTGCCCT
>HM103831.1.977 Archaea;Euryarchaeota;Thermoplasmata;Thermoplasmatales;Marine Group II;uncultured marine group II euryarchaeote cluster_11
CTAAATAGGTCGGGTAATAGGGGCGGGAAATATCGGTCCCAGCCGCCGCGGTAATACCGAAGCCCCAAGTGGTCGTCGTTATTATTGGGCCTAAAACGTCCGTAGCCGGTTTGGTACATTCGTGGGTAAATCAGACAGCTTAACTGTTTGAATTCTGCGAGGACGGCCAGACTTGAGACCGGGAGAGGTGTAGGGTACCTGCGGGGTAGGGGTAAAATCCTGTCATCCCGTAGGGACCACCTGTTGCGAAGGCGCTACACTAGAACGGATCTGACGGTCAGGGACGAAGCCTAGGGGCACGAACCGGATTAGATACCCGGGTAGTCCTAGGTGTAAACGCTGTGGACTTGGTGTCGGGGATCTCTAGAGGATTCTCGGTGCCGTAGTGAAGATGTTTAGTCCACTGCCTGGGGAGTACGGTCGCAAGGCTGAAACTTAAAGGAATTGGCGGGGGAGCACTGCAACGAGAGGAGCGTGCGGTTTAATTGGATTCAACGCCGGAAAACTCACCAAAGCCGACTGTTAGATGAAGACCAGCGTAATGAGCTTGTCGGATTTTCAGAGAGGTAGTGCATGGCCGTCGTCAGTTCGTACCGTAAGGCGTTCTGTTAAGTCAGATAACGAACGAGACCCCCATCGTCATTTGCTAACCCTTTCTCCGGAAGGGGCGCACTATGGCGAGATCGCTGGCGTGAAGTCAGATGAGAGCGGGGGCAACGGTAGGTCAGTATGCTCCGAATGCTTTGGGCTACACGCGCGCTACAAAGGACGGGACAATGGGCTGCAACACCGAGAGGTGACGCTATCCCGAAACCCGTTCGTAGTTCGGATCGTGGGCTGTAACTCGCCCTCGTGAAGCTGGATTTCGTAGTAATCGCGTCTCAAAATGGCGCGGTGAATATGCCCCTGCTCCTTGCACACACCGCCCGTCAAACCATCTTAGTTTGGGGTGGGTGAGGCTACCTTTTATTGGGGTA
>JF708669.1.715 Archaea;Euryarchaeota;Thermoplasmata;Thermoplasmatales;Marine Group II;uncultured bacterium cluster_11
AGGATTAGATACCCGGGTAGTCCAGGGTGTAAACGCTGCGGTCTTGGTGTCGGGAATCCTACGGGGGTACTCGGTGCCGGAGAGAAGTTGTTAAGACCGCTGCCTGGGGAGTACGGCCGCAAGGTTGAAACTTAAAGGAATTGGCGGGGGAGCACCGCAACGGGAGGAGCGTGCGGTTTAATTGGATTCAACGCCGGAAAGCTCACCGGAGTCGACCATTTGATGTGGGCCAGTCTGATGGGCTTGCCTGAATTATGGAGAGGTGGTGCATGGCCGCCGTCAGTTCGTACCGTAAGGCGTTCTGTTAAGTCAGATAACGAACGAGACCCTTATCCTCAATTGCCACGGCGATCTCCGGATCGTCAGCACATTGGGGAGACCGCTGGCGCTAAGTCAGAGGAAGGATAGGGCAACGGTAGGTCAGTATGCCCCGAATGCTCCGGGCTTCACGCGCGCTACAAAGGATGGGACAATGGGTACCTACTCCGAGAGGAGACGGCAATCCCGAAACCCATTCGTAGTTCGGATCGAGGGCTGCAACTCGCCCTCGTGAAGCTGGATTCCGTAGTAATCGCGTCTCAAAATGGCGCGGTGAATATGCCCCTGCTCCTTGCACACACCGCCCGTCAAACCATCTGAGTAGGGTCCAAGTGAGGGCGTCTCGTCTTGGGACGTTCAAACTTGGGCTCTGCAAGGAGGGTTAAGTCGTAACAAG
>JF708592.1.714 Archaea;Euryarchaeota;Thermoplasmata;Thermoplasmatales;Marine Group II;uncultured bacterium cluster_11
AGGATTAGATACCCGGGTAGTCAGGGTGTAAACGCTGCGGTCTTGGTGTCGGCAGTCCTACGAGGGCAGCCGGTGCCGGAGAGAAGTTGTTAAGACCGCTGCCTGGGGAGTACGGCCGCAAGGTTGAAACTTAAAGGAATTGGCGGGGGAGCACCGCAACGGGAGGAGCGTGCGGTTTAATTGGATTCAACGCCGGAAAGCTCACCGGAGTCGACCATTTGATGTGGGCCAGTCTGATGGGCTTGCCTGAATTATGGAGAGGTGGTGCATGGCCGCCGTCAGTTCGTACCGTAAGGCGTTCTGTTAAGTCAGATAACGAACGAGACCCTTATCCTCAATTGCCACGGCGATCTCCGGATCGTCAGCACATTGGGGAGACCGCTGGCGCTAAGTCAGAGGAAGGATAGGGCAACGGTAGGTCAGTATGCCCCGAATGCTCCGGGCTACACGCGCGCTACAAAGGACGGGACAATGGGTATCTACCCCGAGAGGGGACGGCAATCCCGAAACCCGTTCGTAGTTCGGATCGAGGACTGAAACTCGTCCTCGTGAAGCTGGATTCCGTAGTAATCGCGTCTCAAAATGGCGCGGTGAATATGCCCCTGCTCCTTGCACACACCGCCCGTCAAACCATCTGAGTAGGGTCCAAGTGAGGGCACCTCATCCTGGGGCGTTCAAACTTGGGCTCTGCAAGGAGGGTTAAGTCGTAACAAG
>JN833262.1.664 Archaea;Euryarchaeota;Thermoplasmata;Thermoplasmatales;Marine Group II;uncultured archaeon cluster_11
CGACGGTGAGAGACGAAGCCTAGGGGGCACGAACCGGATTAGATACCCGGGTAGTCCTAGGTGTAAACGCTGTGGATTTGGTGTGTGGGGTCCGCAATGGGCCCCATGTGCCGGAGTGAAGATGTTAAATCCACTGCCTGGGGAGTACGGTCGCAAGGCTGAAACTTAAAGGAATTGGCGGGGGAGCACTGCAACGGGAGGAGCGTGCGGTTTAATTGGAGTCAACGCCAGAAATCTTACCCGGAGAGACAGCAGAATGAAGGTCAAGCTGAAGACTTTACCAGACAAGCTGAGAGGTGGTGCATGGCCGTCGCCAGCTCGTGCCGTGAGATGTCCTGTTAAGTCAGGTAACGAGCGAGATCCCTGCCTCTAGTTGCCACTATTACACCCTGGTGTAGTAGGGCGAATTAGGGGGACCGCCGCAGTTAATGCGGAGGAAGGAAGGGGCCACGGCAGGTCAGTATGCCCCGAAACTCTGGGGCCACACGCGGGCTGCAATGGTAACGACAATTGGTTTCGAATCCGAAAGGATGAGGTAATCCTCAAACGTTACCACAGTTATGACTGAGGGCTGCAACTCGCCCTCACGAATATGGAATCCCTAGTAACTGCGTGTCATTATCGCGCGGTGAATACGTCCCTGCTCCTTGCACACACCGCCCGT
>JQ224008.1.1336 Archaea;Euryarchaeota;Thermoplasmata;Thermoplasmatales;Marine Group II;uncultured marine archaeon cluster_11
TTGATCCTGCCGGACCTGACTGCTATCGGATTGATACTAAGCCATGCGAGTCGCGAGTCTTAGGGACTCGGCGTACCGCTCAGTAACACGTGGGTAACCTGCCCTATGCTGGGAGATAACCTCGGGAAACTGAGAATAATACCCCATAGTTCACTACGCCTGGAACGGTGAGTGGATGAAAGCTCCGGCGGCATAGGATGGGCCTGCGGCGTATCAGGTTGTAGGGGGTGTAATGGACCTCCTAGCCCTCGACGCGTACGGGTTGTGGGAGCAATCGCCCGGAGATGGATTCTGAGACACGAATCCAGACCCTACGGGGTGCAGCAGGCGCGAAAACTTGACAATGCGAGAAATCGTGATCAGGGAACTCCAATTGTCCCCGTTTTTACGGGGTTCTGAATTGACTCTAAACAGGTCGAGTAATAGGGGCGGGAAATATCGGTGCCAGCCGCCGCGGTAATACCGAAGCCCCAAGTGGTCGTCGTTCTTATTGGGCCTAAAACGTCCGTAGCCGGTTTGGTACATTCGTGGGTAAATCAGACAGCTTAACTGTCTGAATTCTGCGAGCACGGCCAAACTTGAGACCGGGAGAGGTGTAGGGTACCTGCGGGGTAGGGGTAAAATCCTGTCATCCCGTAGGGACCACCAGTTGCGAAGGCTCTACACTAGAACGGATCTGACGGTCAGGGACGAAGCCTAGGGGCACGAACCGGATTAGATACCCGGGTAGTCCTAGGTGTAAACGCTGTGGACTTTGTGTCGGGGATTCTTCGAGGATTCTCGGTGCCGGAGTGAAGATGTTAAGTCCACTGCCTGGGGAGTACGGTCGCAAGGCTGAAACTTAAAGGAATTGGCGGGGGAGCACTGCAACGAGAGGAGCGTGCGGTTTAATTGGATTCAACGCCGGAAAACTCACCAAAGCCGACTGTTATATGAAGACCAGCGTAACGAGCTTGTCGGATTTTCAGAGAGGTAGTGCATGGCCGTCGTCAGTTCGTACCGTAAGGCGTTCTGTTAAGTCAGATAACGAACGAGACCCCCATCGTCATTTGCTAACCTATTCTCCGGAATAGGTGCACTATGGCGAGACCGCTGGCGTGAAGTCAGAGGAAGGCGGGGGCAACGGTAGGTCAGTATGCTCCGAATGCTTTGGGCTACACGCGCGCTACAAAGGACGGGACAATGGGCAGCTACTCCGAGAGGAGATGCTATCCCGAAACCCGTTCGTAGTTCGGATCGTGGGCTGTAACTCGCCCTCGTGAAGCTGGATTTCGTAGTAATCGCGTCTCAAAATGGCGCGGTGAATATGCCCCTGCTCCTTGCACTCACCGCCCGT
>JQ226095.1.1331 Archaea;Euryarchaeota;Thermoplasmata;Thermoplasmatales;Marine Group II;uncultured marine archaeon cluster_11
TTGATCCTGCCGGAGGCGACCGCTATTGGAGTTCGATTAAGCCATGCGAGTCTAGAGGCCTAGCCTCGGCGTACCGCTCAGTAACACGTGGATAACCTGCCCTACTCTGGGGAATAACCTCGCGAAAGTGAGAATAATACCCCATAGTTCACCATGCCTGGAACGGTTGGTGGATGAAAGCTCCGGCGGAGTAGGATGGGTCTGCGGCGTATCAGGTAGTAGGGGGTGTAAAGGACCTCCTAGCCTTCGACGCGTACGGGTTGTGAGAGCAATCGCCCGGAGATGGATTCTGAGACACGAATCCAGACCCCACGGGGTGCAGCAGGCGCGAAAACTTGACAATGCGAGAAATCGTGATCAGGGAACTCCAATTGGCCCACTTTTTAGTGGTGTCTGAAGCGACTCTAAACAGGTCGCGTAATAGGGGCGGGAAATATCGGTGCCAGCCGCCGCGGTAATACCGAAGCCCCAAGTGGTCGTCGTTCTTATTGGGCCTAAAACGTCCGTAGCCGGTTTGGTACATTCGTGGGTAAACCAGACAGCTCAACTGTCTGAATTCTGCGAGGACGGCCAAACTTGAGACCGGGAGAGGTGTAGGGTACCTGCGGGGTAGGGGTAAAATCCTGTCATCCCGTAGGGACCACCAGTTGCGAAGGCTCTACACTAGAACGGATCTGACGGTCAGGGACGAAGCCTAGGGGCACGAACCGGATTAGATACCCGGGTAGTCCTAGGTGTAAACGCTGTGGACTTTGTGTCGGGGGTCTTTCGAGGACTCTCGGTGCCGTAGTGAAGATGTTAAGTCCACTGCCTGGGGAGTACGGTCGCAAGGCTGAAACTTAAAGGAATTGGCGGGGGAGCACTGCAACGAGAGGAGCGTGCGGTTTAATTGGATTCAACGCCGGAAAACTCACCAAAGCCGACTGTTAGATGAAGACCAGCGTAATGAGCTTGTCGGATTTTCAGAGAGGTAGTGCATGGCCGTCGTCAGTTCGTACCGTAAGGCGTTCTGTTAAGTCAGATAACGAACGAGACCCCCATCGTCATTTGCTAACCCTTTCTCCGGAAAGGGCGCACTATGGCGAGACCGCTGGCGTGAAGTCAGAGGAAGGCGGGGGCAACGGTAGGTCAGTATGCTCCGAATGCTTTGGGCTACACGCGCGCTACAAAGGACGGGACAATGGGCAGCTACTCCGAGAGGAGATGCTATCCCGAAACCCGTTCGTAGTTCGGATCGTGGGCTGTAACTCGCCCTCGTGAAGCTGGATTTCGTAGTAATCGCGTCTCAAAATGGCGCGGTGAATATGCCCCTGCTCCTTGCACACACCGCC
>JQ226329.1.1330 Archaea;Euryarchaeota;Thermoplasmata;Thermoplasmatales;Marine Group II;uncultured marine archaeon cluster_11
TGATCCTGCCGGAGGCGACCGCTATTGGAGTTCGATTAAGCCATGCGAGTCTAGAGGCCTAGCCTCGGCGTACCGCTCAGTAACACGTGGATAACCTGCCCTACTCTGGGGAATAACCTCGCGAAAGTGAGAATAATACCCCGTAGTTCACCATGCCTGGAACGGTTGGTGGATGAAAGCTCCGGCGGAGTAGGATGGGTCTGCGGCGTATCAGGTAGTAGGGGGTGTAAAGGACCTCCTAGCCTTCGACGCGTACGGGTTGTGAGAGCAATCGCCCGGAGATGGATTCTGAGACACGAATCCAGACCCCACGGGGTGCAGCAGGCGCGAAAACTTGACAATGCGAGAAATCGTGATCAGGGAACTCCAATTGGCCCACTTTTTAGTGGTGTCTGAAGCGACTCTAAACAGGTCGCGTAATAGGGGCGGGAAATATCGGTGCCAGCCGCCGCGGTAATACCGAAGCCCCAAGTGGTCGTCGTTCTTATTGGGCCTAAAACGTCCGTAGCCGGTTTGGTACATTCGTGGGTAAATCAGACAGCTCAACTGTCTGAATTCTGCGAGGACGGCCAAACTTGAGACCGGGAGAGGTGTAGGGTACCTGCGGGGTAGGGGTAAAATCCTGTCATCCCGTAGGGACCACCAGTTGCGAAGGCTCTACACTAGAACGGATCTGACGGTCAGGGACGAAGCCTAGGGGCACGAACCGGATTAGATACCCGGGTAGTCCTAGGTGTAAACGCTGTGGACTTTGTGTCGGGGGTCTTTCGAGGACTCTCGGTGCCGTAGTGAAGATGTTAAGTCCACTGCCTGGGGAGTACGGTCGCAAGGCTGAAACTTAAAGGAATTGGCGGGGGAGCACTGCAACGAGAGGAGCGTGCGGTTTAATTGGATTCAACGCCGGAAAACTCACCAAAGCCGACTGTTAGATGAAGACCAGCGTAATGAGCTTGTCGGATTTTCAGAGAGGTAGTGCATGGCCGTCGTCAGTTCGTACCGTAAGGCGTTCTGTTAAGTCAGATAACGAACGAGACCCCCATCGTCATTTGCTAACCCTTTCTCCGGAAAGGGCGCACTATGGCGAGACCGCTGGCGTGAAGTCAGAGGAAGGCGGGGGCAACGGTAGGTCAGTATGCTCCGAATGCTTTGGGCTACACGCGCGCTACAGAGGACGGGACAATGGGCAGCTACTCCGAGAGGAGATGCTATCCCGAAACCCGTTCGTAGTTCGGATCGTGGGCTGTAACTCGCCCTCGTGAAGCTGGATTTCGTAGTAATCGCGTCTCAAAATGGCGCGGTGAATATGCCCCTGCTCCTTGCACACACCGCC
>JQ226838.1.1320 Archaea;Euryarchaeota;Thermoplasmata;Thermoplasmatales;Marine Group II;uncultured marine archaeon cluster_11
AGGGCGGACCGCTATTGGAGTTCGATTAAGCCATGCGAGTCTAGAGGCCTAGCCTCGGCGTACCGCTCAGTAACACGTGGATAACCTGCCCTACTCTGGGGAATAACCTCGCGAAAGTGAGAATAATACCCCATAGTTCACCATGCCTGGAACGGTTGGTGGATGAAAGCTCCGGCGGAGTAGGATGGGTCTGCGGCGTATCAGGTAGTAGGGGGTGTAAAGGACCTCCTAGCCTTCGACGCGTACGGGTTGTGAGAGCAATCGCCCGGAGATGGATTCTGAGACACGAATCCAGACCCCACGGGGTGCAGCAGGCGCGAAAACTTGACAATGCGAGAAATCGTGATCAGGGAACTCCAATTGGCCCACTTTTTAGTGGTGTCTGAAGCGACTCTAAACAGGTCGCGTAATAGGGGCGGGAAATATCGGTGCCAGCCGCCGCGGTAATACCGAAGCCCCAAGTGGTCGTCGTTCTTATTGGGCCTAAAACGTCCGTAGCCGGTTTGGTACATTCGTGGGTAAATCAGACAGCTCAACTGTCTGAATTCTGCGAGGACGGCCAAACTTGAGACCGGGAGAGGTGTAGGGTACCTGCGGGGTAGGGGTAAAATCCTGTCATCCCGTAGGGACCACCAGTTGCGAAGGCTCTACACTAGAACGGATCTGACGGTCAGGGACGAAGCCTAGGGGCACGAACCGGATTAGATACCCGGGTAGTCCTAGGTGTAAACGCTGTGGACTTTGTGTCGGGGGTCTTTCGAGGACTCTCGGTGCCGTAGTGAAGATGTTAAGTCCACTGCCTGGGGAGTACGGTCGCAAGGCTGAAACTTAAAGGAATTGGCGGGGGAGCACTGCAACGAGAGGAGCGTGCGGTTTAATTGGATTCAACGCCGGAAAACTCACCAAAGCCGACTGTTAGATGAAGACCAGCGTAATGAGCTTGTCGGATTTTCAGAGAGGTAGTGCATGGCCGTCGTCAGTTCGTACCGTAAGGCGTTCTGTTAAGTCAGATAACGAACGAGACCCCCATCGTCATTTGCTAACCCTTTCTCCGGAAAGGGCGCACTATGGCGAGACCGCTGGCGTGAAGTCAGAGGAAGGGGAGGGCAACGGTAGGTCAGTATGCTCCGAATGCTATGGGCTACACGCGCAATACAAAGGACAGGACAATGGGCTGCTGCTCCGAAAGGAATGATAGCTATCCCGAAACCTGTTCGTAGTTCGGATTGAGGGCTGTAACTCGCCCTCATGAAGCTGGATTAGGTAGTAATCGCGTCTCAAAAAGGCGCGGTGAATATGCCCCTGCTCCTTGCACTCACC
>JQ226841.1.1330 Archaea;Euryarchaeota;Thermoplasmata;Thermoplasmatales;Marine Group II;uncultured marine archaeon cluster_11
TGATCCTGCCGGAGGCGACCGCTATTGGAGTTCGATTAAGCCATGCGAGTCTAGAGGCCTAGCCTCGGCGTACCGCTCAGTAACACGTGGATAACCTGCCCTACTCTGGGGAATAACCTCGCGAAAGTGAGAATAATACCCCATAGTTCACCATGCCTGGAACGGTTGGTGGATGAAAGCTCCGGCGGAGTAGGATGGGTCTGCGGCGTATCAGGTAGTAGGGGGTGTAAAGGACCTCCTAGCCTTCGACGCGTACGGGTTGTGAGAGCAATCGCCCGGAGATGGATTCTGAGACACGAATCCAGACCCCACGGGGTGCAGCAGGCGCGAAAACTTGACAATGCGAGAAATCGTGATCAGGGAACTCCAATTGGCCCACTTTTTAGTGGTGTCTGAAGCGACTCTAAACAGGTCGCGTAATAGGGGCGGGAAATATCGGTGCCAGCCGCCGCGGTAATACCGAAGCCCCAAGTGGTCGTCGTTCTTATTGGGCCTAAAACGTCCGTAGCCGGTTTGGTACATTCGTGGGTAAATCAGACAGCTCAACTGTCTGAATTCTGCGAGGACGGCCAAACTTGAGACCGGGAGAGGTGTAGGGTACCCGCGGGGTAGGGGTAAAATCCTGTCATCCCGTAGGGACCACCAGTTGCGAAGGCTCTACACTAGAACGGATCTGACGGTCAGGGACGAAGCCTAGGGGCACGAACCGGATTAGATACCCGGGTAGTCCTAGGTGTAAACGCTGTGGACTTTGTGTCGGGGGTCTTTCGAGGACTCTCGGTGCCGTAGTGAAGATGTTAAGTCCACTGCCTGGGGAGTACGGTCGCAAGGCTGAAACTTAAAGGAATTGGCGGGGGAGCACTGCAACGAGAGGAGCGTGCGGTTTAATTGGATTCAACGCCGGAAAACTCACCAAAGCCGACTGTTAGATGAAGACCAGCGTAATGAGCTTGTCGGATTTTCAGAGAGGTAGTGCATGGCCGTCGTCAGTTCGTACCGTAAGGCGTTCTGTTAAGTCAGATAACGAACGAGACCCCCATCGTCATTTGCTAACCCTTTCTCCGGAAAGGGCGCACTATGGCGAGACCGCTGGCGTGAAGTCAGAGGAAGGCGGGGGCAACGGTAGGTCAGTATGCTCCGAATGCTTTGGGCTACACGCGCGCTACAAAGGACGGGACAATGGGCAGCTACTCCGAGAGGAGATGCTATCCCGAAACCCGTTCGTAGTTCGGATCGTGGGCTGTAACTCGCCCTCGTGAAGCTGGATTTCGTAGTAATCGCGTCTCAAAATGGCGCGGTGAATATGCCCCTGCTCCTTGCACACACCGCC
>JQ226959.1.1323 Archaea;Euryarchaeota;Thermoplasmata;Thermoplasmatales;Marine Group II;uncultured marine archaeon cluster_11
GAGGCGACCGCTATTGGAGTTCGATTAAGCCATGCGAGTCTAGAGGCCTAGCCTCGGCGTACCGCTCAGTAACACGTGGATAACCTGCCCTACTCTGGGGAATAACCTCGCGAAAGTGAGAATAATACCCCATAGTTCACCATGCCTGGAACGGTTGGTGGATGAAAGCTCCGGCGGAGTAGGATGGGTCTGCGGCGTATCAGGTAGTAGGGGGTGTAAAGGACCTCCTAGCCTTCGACGCGTACGGGTTGTGAGAGCAATCGCCCGGAGATGGATTCTGAGACACGAATCCAGACCCCACGGGGTGCAGCAGGCGCGAAAACTTGACAATGCGAGAAATCGTGATCAGGGAACTCCAATTGGCCCACTTTTTAGTGGTGTCTGAAGCGACTCTAAACAGGTCGCGTAATAGGGGCGGGAAATATCGGTGCCAGCCGCCGCGGTAATACCGAAGCCCCAAGTGGTCGTCGTTCTTATTGGGCCTAAAACGTCCGTAGCCGGTTTGGTACATTCGTGGGTAAATCAGACAGCTCAACTGTCTGAATTCTGCGAGGACGGCCAAACTTGAGACCGGGAGAGGTGTAGGGGTACCTGCGGGGTAGGGGTAAAATCCTGTCATCCCGTAGGGACCACCAGTTGCGAAGGCTCTACACTAGAACGGATCTGACGGTCAGGGACGAAGCCTAGGGGCACGAACCCGGATTAGATACCCGGGTAGTCCTAGGTGTAAACGCTGTGGACTTTGTGTCGGGGGTCTTTCGAGGACTCTCGGTGCCGTAGTGAAGATGTTAAGTCCACTGCCTGGGGAGTACGGTCGCAAGGCTGAAACTTAAAGGAATTGGCGGGGGAGCACTGCAACGAGAGGAGCGTGCGGTTTAATTGGATTCAACGCCGGAAAACTCACCAAAGCCGACTGTTAGATGAAGACCAGCGTAATGAGCTTGTCGGATTTTCAGAGAGGTAGTGCATGGCCGTCGTCAGTTCGTACCGTAAGGCGTTCTGTTAAGTCAGATAACGAACGAGACCCCCATCGTCATTTGCTAACCCTTTCTCCGGAAAGGGCGCACTATGGCGAGACCGCTGGCGTGAAGTCAGAGGAAGGCGGGGGCAACGGTAGGTCAGTATGCTCCGAATGCTTTGGGCTACACGCGCGCTACAAAGGACGGGACAATGGGCAGCTACTCCGAGAGGAGATGCTATCCCGAAACCCGTTCGTAGTTCGGATCGTGGGCTGTAACTCGCCCTCGTGAAGCTGGATTTCGTAGTAATCGCGTCTCAAAATGGCGCGGTGAATATGCCCCTGCTCCTTGCACACACCGCCCG
>JQ227033.1.1334 Archaea;Euryarchaeota;Thermoplasmata;Thermoplasmatales;Marine Group II;uncultured marine archaeon cluster_11
GGTTGATCCTGCCGGAGGCGACCGCTATTGGAGTTCGATTAAGCCATGCGAGTCTAGAGGCCTAGCCTCGGCGTACCGCTCAGTAACACGTGGATAACCTGCCCTACTCTGGGGAATAACCTCGCGAAAGTGAGAATAATACCCCATAGTTCACCATGCCTGGAACGGTTGGTGGATGAAAGCTCCGGCGGAGTAGGATGGGTCTGCGGCGTATCAGGTAGTAGGGGGTGTAAAGGACCTCCTAGCCTTCGACGCGTACGGGTTGTGAGAGCAATCGCCCGGAGATGGATTCTGAGACACGAATCCAGACCCCACGGGGTGCAGCAGGCGCGAAAACTTGACAATGCGAGAAATCGTGATCAGGGAACTCCAATTGGCCCACTTTTTAGTGGTGTCTGAAGCGACTCTAAACAGGTCGCGTAATAGGGGCGGGAAATATCGGTGCCAGCCGCCGCGGTAATACCGAAGCCCCAAGTGGTCGTCGTTCTTATTGGGCCTAAAACGTCCGTAGCCGGTTTGGTACATTCGTGGGTAAATCAGACAGCTCAACTGTCTGAATTCTGCGAGGACGGCCAAACTTGAGACCGGGAGAGGTGTAGGGTACCTGCGGGGTAGGGGTAAAATCCTGTCATCCCGTAGGGACCACCCAGTTGCGAAGGCTCTACACTAGAACGGATCTGACGGTCAGGGACGAAGCCCTAGGGGCACGAACCGGATTAGATACCCGGGTAGTCCTAGGTGTAAACGCTGTGGACTTTGTGTCGGGGGTCTTTCGAGGACTCTCGGTGCCGTAGTGAAGATGTTAAGTCCACTGCCTGGGGAGTACGGTCGCAAGGCTGAAACTTAAAGGAATTGGCGGGGGAGCACTGCAACGAGAGGAGCGTGCGGTTTAATTGGATTCAACGCCGGAAAACTCACCAAAGCCGACTGTTAGATGAAGACCAGCGTAATGAGCTTGTCGGATTTTCAGAGAGGTAGTGCATGGCCGTCGTCAGTTCGTACCGTAAGGCGTTCTGTTAAGTCAGATAACGAACGAGACCCCCATCGTCATTTGCTAACCCTTTCTCCGGAAAGGGCGCACTATGGCGAGACCGCTGGCGTGAAGTCAGAGGAAGGCGGGGGCAACGGTAGGTCAGTATGCTCCGAATGCTTTGGGCTACACGCGCGCTACAAAGGACGGGACAATGGGCAGCTACTCCGAGAGGAGATGCTATCCCGAAACCCGTTCGTAGTTCGGATCGTGGGCTGTAACTCGCCCTCGTGAAGCTGGATTTCGTAGTAATCGCGTCTCAAAATGGCGCGGTGAATATGCCCCTGCTCCTTGCACACACCGC
>JQ227009.1.1329 Archaea;Euryarchaeota;Thermoplasmata;Thermoplasmatales;Marine Group II;uncultured marine archaeon cluster_11
TGATCCTGCCGGAGGCGACCGCTATTGGAGTTCGATTAAGCCATGCGAGTCTAGAGGCCTAGCCTCGGCGTACCGCTCAGTAACACGTGGATAACCTGCCCTACTCTGGGGAATAACCTCGCGAAAGTGAGAATAATACCCCATAGTTCACCATGCCTGGAACGGTTGGTGGATGAAAGCTCCGGCGGAGTAGGATGGGTCTGCGGCGTATCAGGTAGTAGGGGGTGTAAAGGACCTCCTAGCCTTCGACGCGTACGGGTTGTGAGAGCAATCGCCCGGAGATGGATTCTGAGACACGAATCCAGACCCCACGGGGTGCAGCAGGCGCGAAAACTTGACAATGCGAGAAATCGTGATCAGGGAACTCCAATTGGCCCACTTTTTAGTGGTGTCTGAAGCGACTCTAAACAGGTCGCGTAATAGGGGCGGGAAATATCGGTGCCAGCCGCCGCGGTAATACCGAAGCCCCAAGTGGTCGTCGTTCTTATTGGGCCTAAAACGTCCGTAGCCGGTTTGGTACATTCGTGGGTAAATCAGACAGCTCAACTGTCTGAATTCTGCGAGGACGGCCAAACTTGAGACCGGGAGAGGTGTAGGGTACCTGCGGGGTAGGGGTAAAATCCTGTCATCCCGTAGGGACCACCAGTTGCGAAGGCTCTACACTAGAACGGATCTGACGGTCAGGGACGAAGCCTAGGGGCACGAACCGGATTAGATACCCGGGTAGTCCTAGGTGTAAACGCTGTGGACTTTGTGTCGGGGGTCTTTCGAGGACTCTCGGTGCCGTAGTGAAGATGTTAAGTCCACTGCCTGGGGAGTACGGTCGCAAGGCTGAAACTTAAAGGAATTGGCGGGGGAGCACTGCAACGAGAGGAGCGTGCGGTTTAATTGGATTCAACGCCGGAAAACTCACCAAAGCCGACTGTTAGATGAAGACCAGCGTAATGAGCTTGTCGGATTTTCAGAGAGGTAGTGCATGGCCGTCGTCAGTTCGTACCGTAAGGCGTTCTGTTAAGTCAGATAACGAACGAGACCCCCATCGTCATTTGCTAACCCTTTCTCCGGAAAGGGCGCACTATGGCGAGACCGCTGGCGTGAAGTCAGAGGAAGGCGGGGGCAACGGTAGGTCAGTATGCTCCGAATGCTTTGGGCTACACGCGCGCTACAAAGGACGGGACAATGGGCAGCTACTCCGAGAGGAGATGCTATCCCGAAACCCGTTCGTAGTTCGGATCGTGGGCTGTAACTCGCCCTCGTGAAGCTGGATTTCGTAGTAATCGCGTCTCAAAATGGCGCGGTGAATATGCCCCTGCTCCTTGCACACACCGC
>JQ227197.1.1333 Archaea;Euryarchaeota;Thermoplasmata;Thermoplasmatales;Marine Group II;uncultured marine archaeon cluster_11
GTTGATCCTGCCGGAGGCGACCGCTATTGGAGTTCGATTAAGCCATGCGAGTCTAGAGGCCTAGCCTCGGCGTACCGCTCAGTAACACGTGGATAACCTGCCCTACTCTGGGGAATAACCTCGCGAAAGTGAGAATAATACCCCATAGTTCACCATGCCTGGAACGGTTGGTGGATGAAAGCTCCGGCGGAGTAGGATGGGTCTGCGGCGTATCAGGTAGTAGGGGGTGTAAAGGACCTCCTAGCCTTCGACGCGTACGGGTTGTGAGAGCAATCGCCCGGAGATGGATTCTGAGACACGAATCCAGACCCCACGGGGTGCAGCAGGCGCGAAAACTTGACAATGCGAGAAATCGTGATCAGGGAACTCCAATTGGCCCACTTTTTAGTGGTGTCTGAAGCGACTCTAAACAGGTCGCGTAATAGGGGCGGGAAATATCGGTGCCAGCCGCCGCGGTAATACCGAAGCCCCAAGTGGTCGTCGTTCTTATTGGGCCTAAAACGTCCGTAGCCGGTTTGGTACATTCGTGGGTAAATCAGACAGCTCAACTGTCTGAATCCTGCGAGGACGGCCAAACTTGAGACCGGGAGAGGTGTAGGGTACCTGCGGGGTAGGGGTAAAATCCTGTCATCCCGTAGGGACCACCAGTTGCGAAGGCTCTACACTAGAACGGATCTGACGGTCAGGGACGAAGCCTAGGGGCACGAACCGGATTAGATACCCGGGTAGTCCTAGGTGTAAACGCTGTGGACTTTGTGTCGGGGGTCTTTCGAGGACTCTCGGTGCCGTAGTGAAGATGTTAAGTCCACTGCCTGGGGAGTACGGTCGCAAGGCTGAAACTTAAAGGAATTGGCGGGGGAGCACTGCAACGAGAGGAGCGTGCGGTTTAATTGGATTCAACGCCGGAAAACTCACCAAAGCCGACTGTTAGATGAAGACCAGCGTAATGAGCTTGTCGGATTTTCAGAGAGGTAGTGCATGGCCGTCGTCAGTTCGTACCGTAAGGCGTTCTGTTAAGTCAGATAACGAACGAGACCCCCATCGTCATTTGCTAACCCTTTCTCCGGAAAGGGCGCACTATGGCGAGACCGCTGGCGTGAAGTCAGAGGAAGGCGGGGGCAACGGTAGGTCAGTATGCTCCGAATGCTTTGGGCTACACGCGCGCTACAAAGGACGGGACAATGGGCAGCTACTCCGAGAGGAGATGCTATCCCGAAACCCGTTCGTAGTTCGGATCGTGGGCTGTAACTCGCCCTCGTGAAGCTGGATTTCGTAGTAATCGCGTCTCAAAATGGCGCGGTGAATATGCCCCTGCTCCTTGCACACACCGCCC
>JQ227298.1.1328 Archaea;Euryarchaeota;Thermoplasmata;Thermoplasmatales;Marine Group II;uncultured marine archaeon cluster_11
GATCCTGCCGGAGGCGACCGCTATTGGAGTTCGATTAAGCCATGCGAGTCTAGAGGCCTAGCCTCGGCGTACCGCTCAGTAACACGTGGATAACCTGCCCTACTCTGGGGAATAACCTCGCGAAAGTGAGAATAATACCCCATAGTTCACCATGTCTGGAACGGTTGGTGGATGAAAGCTCCGGCGGAGTAGGATGGGTCTGCGGCGTATCAGGTAGTAGGGGGTGTAAAGGACCTCCTAGCCTTCGACGCGTACGGGTTGTGAGAGCAATCGCCCGGAGATGGATTCTGAGACACGAATCCAGACCCCACGGGGTGCAGCAGGCGCGAAAACTTGACAATGCGAGAAATCGTGATCAGGGAACTCCAATTGGCCCACTTTTTAGTGGTGTCTGAAGCGACTCTAAACAGGTCGCGTAATAGGGGCGGGAAATATCGGTGCCAGCCGCCGCGGTAATACCGAAGCCCCAAGTGGTCGTCGTTCTTATTGGGCCTAAAACGTCCGTAGCCGGTTTGGTACATTCGTGGGTAAATCAGACAGCTCAACTGTCTGAATTCTGCGAGGACGGCCAAACTTGAGACCGGGAGAGGTGTAGGGTACCTGCGGGGTAGGGGTAAAATCCTGTCATCCCGTAGGGACCACCAGTTGCGAAGGCTCTACACTAGAACGGATCTGACGGTCAGGGACGAAGCCTAGGGGCACGAACCGGATTAGATACCCGGGTAGTCCTAGGTGTAAACGCTGTGGACTTTGTGTCGGGGGTCTTTCGAGGACTCTCGGTGCCGTAGTGAAGATGTTAAGTCCACTGCCTGGGGAGTACGGTCGCAAGGCTGAAACTTAAAGGAATTGGCGGGGGAGCACTGCAACGAGAGGAGCGTGCGGTTTAATTGGATTCAACGCCGGAAAACTCACCAAAGCCGACTGTTAGATGAAGACCAGCGTAATGAGCTTGTCGGATTTTCAGAGAGGTAGTGCATGGCCGTCGTCAGTTCGTACCGTAAGGCGTTCTGTTAAGTCAGATAACGAACGAGACCCCCATCGTCATTTGCTAACCCTTTCTCCGGAAAGGGCGCACTATGGCGAGACCGCTGGCGTGAAGTCAGAGGAAGGCGGGGGCAACGGTAGGTCAGTATGCTCCGAATGCTTTGGGCTACACGCGCGCTACAAAGGACGGGACAATGGGCAGCTACTCCGAGAGGAGATGCTATCCCGAAACCCGTTCGTAGTTCGGATCGTGGGCTGTAACTCGCCCTCGTGAAGCTGGATTTCGTAGTAATCGCGTCTCAAAATGGCGCGGTGAATATGCCCCTGCTCCTTGCACACACCGC
>JQ228207.1.1306 Archaea;Euryarchaeota;Thermoplasmata;Thermoplasmatales;Marine Group II;uncultured marine archaeon cluster_11
GGCGACCGCTATTGGAGTTCGATTAAGCCATGCGAGTCTAGAGGCCTAGCCTCGGCGTACCGCTCAGTAACACGTGGATAACCTGCCCTACTCTGGGGAATAACCTCGCGAAAGTGAGAATAATACCCCATAGTTCACCATGCCTGGAACGGTTGGTGGATGAAAGCTCCGGCGGAGTAGGATGGGTCTGCGGCGTATCAGGTAGTAGGGGGTGTAAAGGACCTCCTAGCCTTCGACGCGTACGGGTTGTGAGAGCAATCGCCCGGAGATGGATTCTGAGACACGAATCCAGACCCCACGGGGTGCAGCAGGCGCGAAAACTTGACAATGCGAGAAATCGTGATCAGGGAACTCCAATTGGCCCACTTTTTAGTGGTGTCTGAAGCGACTCTAAACAGGTCGCGTAATAGGGGCGGGAAATATCGGTGCCAGCCGCCGCGGTAATACCGAAGCCCCAAGTGGTCGTCGTTCTTATTGGGCCTAAAACGTCCGTAGCCGGTTTGGTACATTCGTGGGTAAATCAGACAGCTCAACTGTCTGAATTCTGCGAGGACGGCCCAAACTTGAGACCGGGAGAGGTGTAGGGTACCTGCGGGGTAGGGGTAAAATCCTGTCATCCCGTAGGGACCACCAGTTGCGAAGGCTCTACACTAGAACGGATCTGACGGTCAGGGACGAAGCCTAGGGGCACGAACCGGATTAGATACCCGGGTAGTCCTAGGTGTAAACGCTGTGGACTTTGTGTCGGGGGTCTTTCGAGGACTCTCGGTGCCGTAGTGAAGATGTTAAGTCCACTGCCTGGGGAGTACGGTCGCAAGGCTGAAACTTAAAGGAATTGGCGGGGGAGCACTGCAACGAGAGGAGCGTGCGGTTTAATTGGATTCAACGCCGGAAAACTCACCAAAGCCGACTGTTAGATGAAGACCAGCGTAATGAGCTTGTCGGATTTTCAGAGAGGTAGTGCATGGCCGTCGTCAGTTCGTACCGTAAGGCGTTCTGTTAAGTCAGATAACGAACGAGACCCCCATCGTCATTTGCTAACCCTTTCTCCGGAAAGGGCGCACTATGGCGAGACCGCTGGCGTGAAGTCAGAGGAAGGCGGGGGCAACGGTAGGTCAGTATGCTCCGAATGCTTTGGGCTACACGCGCGCTACAAAGGACGGGACAATGGGCAGCTACTCCGAGAGGAGATGCTATCCCGAAACCCGTTCGTAGTTCGGATCGTGGGCTGTAACTCGCCCTCGTGAAGCTGGATTTCGTAGTAATCGCGTCTCAAAATGGCGCGGTGAATATGCCCCTGCTCCTT
>JQ228070.1.1305 Archaea;Euryarchaeota;Thermoplasmata;Thermoplasmatales;Marine Group II;uncultured marine archaeon cluster_11
GAGGCGACCGCTATTGGAGTTCGATTAAGCCATGCGAGTCTAGAGGCCTAGCCTCGGCGTACCGCTCAGTAACACGTGGATAACCTGCCCTACTCTGGGGAATAACCTCGCGAAAGTGAGAATAATACCCCATAGTTCACCATGCCTGGAACGGTTGGTGGATGAAAGCTCCGGCGGAGTAGGATGGGTCTGCGGCGTATCAGGTAGTAGGGGGTGTAAAGGACCTCCTAGCCTTCGACGCGTACGGGTTGTGAGAGCAATCGCCCGGAGATGGATTCTGAGACACGAATCCAGACCCCACGGGGTGCAGCAGGCGCGAAAACTTGACAATGCGAGAAATCGTGATCAGGGAACTCCAATTGGCCCACTTTTTAGTGGTGTCTGAAGCGACTCTAAACAGGTCGCGTAATAGGGGCGGGAAATATCGGTGCCAGCCGCCGCGGTAATACCGAAGCCCCAAGTGGTCGTCGTTCTTATTGGGCCTAAAACGTCCGTAGCCGGTTTGGTACATTCGTGGGTAAATCAGACAGCTCAACTGTCTGAATTCTGCGAGGACGGCCAAACTTGAGACCGGGAGAGGTGTAGGGTACCTGCGGGGTAGGGGTAAAATCCTGTCATCCCGTAGGGACCACCAGTTGCGAAGGCTCTACACTAGAACGGATCTGACGGTCAGGGACGAAGCCTAGGGGCACGAACCGGATTAGATACCCGGGTAGTCCTAGGTGTAAACGCTGTGGACTTTGTGTCGGGGGTCTTTCGAGGACTCTCGGTGCCGTAGTGAAGATGTTAAGTCCACTGCCTGGGGAGTACGGTCGCAAGGCTGAAACTTAAAGGAATTGGCGGGGGAGCACTGCAACGAGAGGAGCGTGCGGTTTAATTGGATTCAACGCCGGAAAACTCACCAAAGCCGACTGTTAGATGAAGACCAGCGTAATGAGCTTGTCGGATTTTCAGAGAGGTAGTGCATGGCCGTCGTCAGTTCGTACCGTAAGGCGTTCTGTTAAGTCAGATAACGAACGAGACCCCCATCGTCATTTGCTAACCCTTTCTCCGGAAAGGGCGCACTATGGCGAGACCGCTGGCGTGAAGTCAGAGGAAGGCGGGGGCAACGGTAGGTCAGTATGCTCCGAATGCTTTGGGCTACACGCGCGCTACAAAGGACGGGACAATGGGCAGCTACTCCGAGAGGAGATGCTATCCCGAAACCCGTTCGTAGTTCGGATCGTGGGCTGTAACTCGCCCTCGTGAAGCTGGATTTCGTAGTAATCGCGTCTCAAAATGGCGCGGTGAATATGCCCCTGCTCC
>JQ228038.1.1305 Archaea;Euryarchaeota;Thermoplasmata;Thermoplasmatales;Marine Group II;uncultured marine archaeon cluster_11
GGCGACCGCTATTGGAGTTCGATTAAGCCATGCGAGTCTAGAGGCCTAGCCTCGGCGTACCGCTCAGTAACACGTGGATAACCTGCCCTACTCTGGGGAATAACCTCGCGAAAGTGAGAATAATACCCCATAGTTCACCATGCCTGGAACGGTTGGTGGATGAAAGCTCCGGCGGAGTAGGATGGGTCTGCGGCGTATCAGGTAGTAGGGGGTGTAAAGGACCTCCTAGCCTTCGACGCGTACGGGTTGTGAGAGCAATCGCCCGGAGATGGATTCTGAGACACGAATCCAGACCCCACGGGGTGCAGCAGGCGCGAAAACTTGACAATGCGAGAAATCGTGATCAGGGAACTCCAATTGGCCCACTTTTTAGTGGTGTCTGAAGCGACTCTAAACAGGTCGCGTAATAGGGGCGGGAAATATCGGTGCCAGCCGCCGCGGTAATACCGAAGCCCCAAGTGGTCGTCGTTCTTATTGGGCCTAAAACGTCCGTAGCCGGTTTGGTACATTCGTGGGTAAATCAGACAGCTCAACTGTCTGAATTCTGCGAGGACGGCCAAACTTGAGACCGGGAGAGGTGTAGGGTACCTGCGGGGTAGGGGTAAAATCCTGTCATCCCGTAGGGACCACCAGTTGCGAAGGCTCTACACTAGAACGGATCTGACGGTCAGGGACGAAGCCTAGGGGCACGAACCGGATTAGATACCCGGGTAGTCCTAGGTGTAAACGCTGTGGACTTTGTGTCGGGGGTCTTTCGAGGACTCTCGGTGCCGTAGTGAAGATGTTAAGTCCACTGCCTGGGGAGTACGGTCGCAAGGCTGAAACTTAAAGGAATTGGCGGGGGAGCACTGCAACGAGAGGAGCGTGCGGTTTAATTGGATTCAACGCCGGAAAACTCACCAAAGCCGACTGTTAGATGAAGACCAGCGTAATGAGCTTGTCGGATTTTCAGAGAGGTAGTGCATGGCCGTCGTCAGTTCGTACCGTAAGGCGTTCTGTTAAGTCAGATAACGAACGAGACTCCCATCGTCATTTGCTAACCCTTTCTCCGGAAAGGGCGCACTATGGCGAGACCGCTGGCGTGAAGTCAGAGGAAGGCGGGGGCAACGGTAGGTCAGTATGCTCCGAATGCTTTGGGCTACACGCGCGCTACAAAGGACGGGACAATGGGCAGCTACTCCGAGAGGAGATGCTATCCCGAAACCCGTTCGTAGTTCGGATCGTGGGCTGTAACTCGCCCTCGTGAAGCTGGATTTCGTAGTAATCGCGTCTCAAAATGGCGCGGTGAATATGCCCCTGCTCCTT
>JQ228221.1.1307 Archaea;Euryarchaeota;Thermoplasmata;Thermoplasmatales;Marine Group II;uncultured marine archaeon cluster_11
GGGACCGCTATTGGAGTTCGATTAAGCCATGCGAGTCTAGAGGCCTAGCCTCGGCGTACCGCTCAGTAACACGTGGATAACCTGCCCTACTCTGGGGAATAACCTCGCGAAAGTGAGAATAATACCCCATAGTTCACCATGCCTGGAACGGTTGGTGGATGAAAGCTCCGGCGGAGTAGGATGGGTCTGCGGCGTATCAGGTAGTAGGGGGTGTAAAGGACCTCCTAGCCTTCGACGCGTACGGGTTGTGAGAGCAATCGCCCGGAGATGGATTCTGAGACACGAATCCAGACCCCACGGGGTGCAGCAGGCGCGAAAACTTGACAATGCGAGAAATCGTGATCAGGGAACTCCAATTGGCCCACTTTTTAGTGGTGTCTGAAGCGACTCTAAACAGGTCGCGTAATAGGGGCGGGAAATATCGGTGCCAGCCGCCGCGGTAATACCGAAGCCCCAAGTGGTCGTCGTTCTTATTGGGCCTAAAACGTCCGTAGCCGGTTTGGTACATTCGTGGGTAAATCAGACAGCTCAACTGTCTGAATTCTGCGAGGACGGCCCAAACTTGAGACCGGGGAGAGGTGTAGGGTACCTGCGGGGTAGGGGTAAAATCCTGTCATCCCGTAGGGACCACCAGTTGCGAAGGCTCTACACTAGAACGGATCTGACGGGTCAGGGACGAAGCCTAGGGGCACGAACCGGATTAGATACCCGGGTAGTCCTAGGTGTAAACGCTGTGGACTTTGTGTCGGGGGTCTTTCGAGGACTCTCGGTGCCGTAGTGAAGATGTTAAGTCCACTGCCTGGGGAGTACGGTCGCAAGGCTGAAACTTAAAGGAATTGGCGGGGGAGCACTGCAACGAGAGGAGCGTGCGGTTTAATTGGATTCAACGCCGGAAAACTCACCAAAGCCGACTGTTAGATGAAGACCAGCGTAATGAGCTTGTCGGATTTTCAGAGAGGTAGTGCATGGCCGTCGTCAGTTCGTACCGTAAGGCGTTCTGTTAAGTCAGATAACGAACGAGACCCCCATCGTCATTTGCTAACCCTTTCTCCGGAAAGGGCGCACTATGGCGAGACCGCTGGCGTGAAGTCAGAGGAAGGCGGGGGCAACGGTAGGTCAGTATGCTCCGAATGCTTTGGGCTACACGCGCGCTACAAAGGACGGGACAATGGGCAGCTACTCCGAGAGGAGATGCTATCCCGAAACCCGTTCGTAGTTCGGATCGTGGGCTGTAACTCGCCCTCGTGAAGCTGGATTTCGTAGTAATCGCGTCTCAAAATGGCGCGGTGAATATGCCCCTGCTCCTT
>JX194483.1.856 Archaea;Euryarchaeota;Thermoplasmata;Thermoplasmatales;Marine Group II;uncultured organism cluster_11
CGAAGCCCCAAGTGGTGTCGTTCTTATTGGGCCTAAAACGTCCGTAGCCGGTTTGGTACATTCGTGGGTAAATCAGACAGCTTAACTGTCTGAATTCTGCGAGCACGGCCAAACTTGAGACCGGGAGAGGTGTAGGGTACTGCGGGGTAGGGGTAAAATCCTGTCATCCCGTAGGGACCACCAGTTGCGAAGGCTCTACACTAGAACGGATCTGACGGTCAGGGACGAAGCCTAGGGGCACGAACCGGATTAGATACCCGGGTAGTCCTAGGTGTAAACGCTGTGGACTTTGTGTCGGGAATTCTTCGAGGATTCTCGGTGCCGGAGTGAAGATGTTAAGTCCACTGCCTGGGGAGTACGGTCGCAAGGCTGAAACTTAAAGGAATTGGCGGGGGAGCACTGCAACGAGAGGAGCGTGCGGTTTAATTGGATTCAACGCCGGAAAACTCACCAAAGCCGACTGTTAGATGAAGACCAGCGTAACGAGCTTGTCGGATTTTCAGAGAGGTAGTGCATGGCCGTCGTCAGTTCGTACCGTAAGGCGTTCTGTTAAGTCAGATAACGAACGAGACCCCCATCGTCATTTGCTAACCCTTTCTCCGGAAAGGGTGCACTATGGCGAGACCGCTGGCGTGAAGTCAGAGGAAGGCGGGGGCAACGGTAGGTCAGTATGCTCCGAATGCTTTGGGCTACACGCGCGCTACAAAGGACGGGACAAAGGGCTGCTACTCCGAGAGGAGATGCTATCCCGAAACCCGTTCGTAGTTCGGATCGTGGGCTGTAACTCGCCCTCGTGAAGCTGGATTTCGTAGTAATCGCGTCTCAAAATGGCGCGGTGAATATGCCCCTGCTCCTT
>JX446251.1.797 Archaea;Euryarchaeota;Thermoplasmata;Thermoplasmatales;Marine Group II;uncultured marine group II euryarchaeote cluster_11
TCGTCGTTCTTATTGGGCCTTAAACGTCCGTAGCCGGTTTGGTACATTCGTGGGTAAATCAGACAGCTTAACTGTCTGAATTCTGCGAGCACGGCCAAACTTGAGACCGGGAGAGGTGTAGGGTACCTGCGGGGTAGGGGTAAAATCCTGTCATCCCGTAGGGACCACCAGTTGCGAAGGCTCTACACTAGAACGGATCTGACGGTCAGGGACGAAGCCTAGGGGCACGAACCGGATTAGATACCCGGGTAGTCCTAGGTGTAAACGCTGTGGACTTTGTGTCGGGGATTCTTCGAGGATTCTCGGTGTCGGAGTGAAGATGTTAAGTCCACTGCCTGGGGAGTACGGTCGCAAGGCTGAAACTTAAAGGAATTGGCGGGGGAGCACTGCAACGAGAGGAGCGTGCGGTTTAATTGGATTCAACGCCGGAAAACTCACCAAAGCCGACTGTTATATGAAGACCAGCGTAACGAGCTTGTCGGATTTTCAGAGAGGTAGTGCATGGCCGTCGTCAGTTCGTACCGTAAGGCGTTCTGTTAAGTCAGATAACGAACGAGACCCCATCGTCATTTGCTAACCCTTTCTCCGGAAAGGGCGCACTATGGCGAGACCGCTGGCGTGAAGTCAGAAGAAGGCGGGGGCAACGGTAGGTCAGTATGCTCCGAATGCTTTGGGCTACACGCGCGCTACAAAGGACGGGACAATGGGCAGCTACTCCGAGAGGAGATGCTATCCCGAAACCCGTTCGTAGTTCGGATCGTGGGCTGTAACTCGCCCTCGTGAAGCTGGATTTCGTA
>JYMV01033312.38259.39695 Archaea;Euryarchaeota;Thermoplasmata;Thermoplasmatales;Marine Group II;hydrothermal vent metagenome cluster_11
TCCGGTTGATCCTGCCGGAGGCGACCGCTATTGGAGTTCGATTAAGCCATGCGAGTCTAGAGGCTTAGGCCTCGGCGTACCGCTCAGTAACACGTGGATAACCTGCCCTGTTCAGGGGGATAACCTCGCGAAAGTGAGAATAATACCCCATAGTTCACCATGCCTGGAACGGTTGGTGGATGAAAGCTCTGGCGGAACAGGATGGGTCTGCGGCGTATCAGGTAGTAGGGGGTGTAATGGACCTCCTAGCCCTCGACGCGTACGGGTTGTGGGAGCAATCGCCCGGAGATGGATTCTGAGACACGAATCCAGACCCTACGGGGTGCAGCAGGCGCGAAAACTTGACAATGCGAGAAATCGTGATCAGGGAACTCCAATTGTCCCCGTTTTTACGGGGTTCTGAATTGACTCTAAACAGGTCGAGTAATAGGGGCGGGAAATATCGGTGCCAGCCGCCGCGGTAATACCGAAGCCCCAAGTGGTCGTCGTTCTTATTGGGCCTAAAACGTCCGTAGCCGGTTTGGTACATTCGTGGGTAAATCAGACAGCTTAACTGTCTGAATTCTGCGAGCACGGCCAAACTTGAGACCGGGAGAGGTGTAGGGTACCTGCGGGGTAGGGGTAAAATCCTGTCATCCCGTAGGGACCACCAGTTGCGAAGGCTCTACACTAGAACGGATCTGACGGTCAGGGACGAAGCCTAGGGGCACGAACCGGATTAGATACCCGGGTAGTCCTAGGTGTAAACGCTGTGGACTTTGTGTCGGGAATTCTTCGAGGATTCTCGGTGCCGGAGTGAAGATGTTAAGTCCACTGCCTGGGGAGTACGGTCGCAAGGCTGAAACTTAAAGGAATTGGCGGGGGAGCACTGCAACGAGAGGAGCGTGCGGTTTAATTGGATTCAACGCCGGAAAACTCACCAAAGCCGACTGTTAGATGAAGACCAGCGTAACGAGCTTGTCGGATTTTCAGAGAGGTAGTGCATGGCCGTCGTCAGTTCGTACCGTAAGGCGTTCTGTTAAGTCAGATAACGAACGAGACCCCCATCGTCATTTGCCAACCCTTTCTCCGGAAAGGGCGCACTATGGCGAGACCGCTGGCGTGAAGTCAGAGGAAGGCGGGGGCAACGGTAGGTCAGTATGCTCCGAATGCTTTGGGCTACACGCGCGCTACAAAGGACGGGACAATGGGCAGCTACTCCGAGAGGAGATGCTATCCCGAAACCCGTTCGTAGTTCGGATCGTGGGCTGTAACTCGCCCTCGTGAAGCTGGATTTCGTAGTAATCGCGTCTCAAAATGGCGCGGTGAATATGCCCCTGCTCCTTGCACACACCGCCCGTCAAACCATCTTAGTTGGGGGTGGGTGAGGCTACCTTTAATTGGGGTATTCGAGCCTGCCTTCGACAAGGAGGGTTAAGTCGTAACAAGGTATCTGTA
>JYMV01035262.37070.38506 Archaea;Euryarchaeota;Thermoplasmata;Thermoplasmatales;Marine Group II;hydrothermal vent metagenome cluster_11
TCCGGTTGATCCTGCCGGAGGCGACCGCTATTGGAGTTCGATTAAGCCATGCGAGTCTAGAGGCTTAGGCCTCGGCGTACCGCTCAGTAACACGTGGATAACCTGCCCTGTTCAGGGGGATAACCTCGCGAAAGTGAGAATAATACCCCATAGTTCACCATGCCTGGAACGGTTGGTGGATGAAAGCTCTGGCGGAACAGGATGGGTCTGCGGCGTATCAGGTAGTAGGGGGTGTAATGGACCTCCTAGCCCTCGACGCGTACGGGTTGTGGGAGCAATCGCCCGGAGATGGATTCTGAGACACGAATCCAGACCCTACGGGGTGCAGCAGGCGCGAAAACTTGACAATGCGAGAAATCGTGATCAGGGAACTCCAATTGTCCCCGTTTTTACGGGGTTCTGAATTGACTCTAAACAGGTCGAGTAATAGGGGCGGGAAATATCGGTGCCAGCCGCCGCGGTAATACCGAAGCCCCAAGTGGTCGTCGTTCTTATTGGGCCTAAAACGTCCGTAGCCGGTTTGGTACATTCGTGGGTAAATCAGACAGCTTAACTGTCTGAATTCTGCGAGCACGGCCAAACTTGAGACCGGGAGAGGTGTAGGGTACCTGCGGGGTAGGGGTAAAATCCTGTCATCCCGTAGGGACCACCAGTTGCGAAGGCTCTACACTAGAACGGATCTGACGGTCAGGGACGAAGCCTAGGGGCACGAACCGGATTAGATACCCGGGTAGTCCTAGGTGTAAACGCTGTGGACTTTGTGTCGGGAATTCTTCGAGGATTCTCGGTGCCGGAGTGAAGATGTTAAGTCCACTGCCTGGGGAGTACGGTCGCAAGGCTGAAACTTAAAGGAATTGGCGGGGGAGCACTGCAACGAGAGGAGCGTGCGGTTTAATTGGATTCAACGCCGGAAAACTCACCAAAGCCGACTGTTAGATGAAGACCAGCGTAACGAGCTTGTCGGATTTTCAGAGAGGTAGTGCATGGCCGTCGTCAGTTCGTACCGTAAGGCGTTCTGTTAAGTCAGATAACGAACGAGACCCCCATCGTCATTTGCCAACCCTTTCTCCGGAAAGGGCGCACTATGGCGAGACCGCTGGCGTGAAGTCAGAGGAAGGCGGGGGCAACGGTAGGTCAGTATGCTCCGAATGCTTTGGGCTACACGCGCGCTACAAAGGACGGGACAATGGGCAGCTACTCCGAGAGGAGATGCTATCCCGAAACCCGTTCGTAGTTCGGATCGTGGGCTGTAACTCGCCCTCGTGAAGCTGGATTTCGTAGTAATCGCGTCTCAAAATGGCGCGGTGAATATGCCCCTGCTCCTTGCACACACCGCCCGTCAAACCATCTTAGTTGGGGGTGGGTGAGGCTACCTTTAATTGGGGTATTCGAGCCTGCCTTCGACAAGGAGGGTTAAGTCGTAACAAGGTACCTGTA
>JYMV01026898.4498.5068 Archaea;Euryarchaeota;Thermoplasmata;Thermoplasmatales;Marine Group II;hydrothermal vent metagenome cluster_11
GCGTGCGGTTTAATTGGATTCAACGCCGGAAAACTCACCAAAGCCGACTGTTAGATGAAGACCAGCGTAACGAGCTTGTCGGATTTTCAGAGAGGTAGTGCATGGCCGTCGTCAGTTCGTACCGTAAGGCGTTCTGTTAAGTCAGATAACGAACGAGACCCCCATCGTCATTTGCTAATCCGTTCTCAGGAACGGACGCACTATGGCGAGACCGCTGGCGTGAAGTCAGAGGAAGGCGGGGGCAACGGTAGGTCAGTATGCTCCGAATGCTTTGGGCTACACGCGCGCTACAAAGGACGGGACAATGGGCTGCAACACCGAGAGGTGACGCTATCCCGAAACCCGTTCGTAGTTCGGATCGTGGGCTGTAACTCGCCCTCGTGAAGCTGGATTTCGTAGTAATCGCGTCTCAAAATGGCGCGGTGAATATGCCCCTGCTCCTTGCACACACCGCCCGTCAAACCATCTTAGTTGGGGGTGGGTGAGGCTACCTTTAATTGGGGTATTCGAGCCTGCCTTCGACAAGGAGGGTTAAGTCGTAACAAGGTACCTGTAGGGGAACCTGCAGGTG
>KF900929.32589.34054 Archaea;Euryarchaeota;Thermoplasmata;Thermoplasmatales;Marine Group II;uncultured marine group II/III euryarchaeote KM3_53_G07 cluster_11
AATCCGGTTGATCCTGCCGGAGGCGACCGCTATTGGAGTTCGATTAAGCCATGCGAGTCTAGAGGCTTAGGCCTCGGCGTACCGCTCAGTAACACGTGGATAACCTGCCCTGTTCAGGGGGATAACCTCGCGAAAGTGAGAATAATACCCCATAGTTCACCATGCCTGGAACGGTTGGTGGATGAAAGCTCAGGCGGAACAGGATGGGTCTGCGGCGTATCAGGTAGTAGGGGGTGTAATGGACCTCCTAGCCCTCGACGCGTACGGGTTGTGGGAGCAATCGCCCGGAGATGGATTCTGAGACACGAATCCAGACCCTACGGGGTGCAGCAGGCGCGAAAACTTGACAATGCGAGAAATCGTGATCAGGGAACTCCAATTGTCCCCGTTTTTACGGGGTTCTGAATTGACTCTAAACAGGTCGAGTAATAGGGGCGGGAAATATCGGTGCCAGCCGCCGCGGTAATACCGAAGCCCCAAGTGGTCGTCGTTCTTATTGGGCCTAAAACGTCCGTAGCCGGTTTGGTACATTCGTGGGTAAATCAGACAGCTTAACTGTCTGAATTCTGCGAGCACGGCCAAACTTGAGACCGGGAGAGGTGTAGGGTACCTGCGGGGTAGGGGTAAAATCCTGTCATCCCGTAGGGACCACCAGTTGCGAAGGCTCTACACTAGAACGGATCTGACGGTCAGGGACGAAGCCTAGGGGCACGAACCGGATTAGATACCCGGGTAGTCCTAGGTGTAAACGCTGTGGACTTTGTGTCGGGAAACCTTAGAGGATTCTCGGTGCCGGAGTGAAGATGTTAAGTCCACTGCCTGGGGAGTACGGTCGCAAGGCTGAAACTTAAAGGAATTGGCGGGGGAGCACTGCAACGAGAGGAGCGTGCGGTTTAATTGGATTCAACGCCGGAAAACTCACCAAAGCCGACTGTTATATGAAGACCAGCGTAACGAGCTTGTCGGATTTTCAGAGAGGTAGTGCATGGCCGTCGTCAGTTCGTACCGTAAGGCGTTCTGTTAAGTCAGATAACGAACGAGACCCCCATCGTCATTTGCTAACCCTTTCTCCGGAAAGGGCGCACTATGGCGAGACCGCTGGCGTGAAGTCAGAGGAAGGCGGGGGCAACGGTAGGTCAGTATGCTCCGAATGCTTTGGGCTACACGCGCGCTACAAAGGACGGGACAATGGGCAGCTACTCCGAGAGGAGATGCTATCCCGAAACCCGTTCGTAGTTCGGATCGTGGGCTGTAACTCGCCCTCGTGAAGCTGGATTTCGTAGTAATCGCGTCTCAAAATGGCGCGGTGAATATGCCCCTGCTCCTTGCACACACCGCCCGTCAAACCATCTTAGTTTGGGGTGGGTGAGGCTACCTTTTATTGGGGTATTCGAGCCTGCCTTAGACAAGGAGGGTTAAGTCGTAACAAGGTACCTGTAGGGGAACCTGCAGGTGGATCACCTCCT
>KG104699.1.786 Archaea;Euryarchaeota;Thermoplasmata;Thermoplasmatales;Marine Group II;marine metagenome cluster_11
GGGACCACCAGTTGCGAAGGCTCTACACTAGAACGGATCTGACGGTCAGGGACGAAGCCTAGGGGCACGAACCGGATTAGATACCCGGGTAGTCCTAGGTGTAAACGCTGTGGACTTTGTGTCGGGAATTCTTCGAGGATTCTCGGTGCCGGAGTGAAGATGTTAAGTCCACTGCCTGGGGAGTACGGTCGCAAGGCTGAAACTTAAAGGAATTGGCGGGGGAGCACTGCAACGAGAGGAGCGTGCGGTTTAATTGGATTCAACGCCGGAAAACTCACCAAAGCCGACTGTTAGATGAAGACCAGCGTAACGAGCTTGTCGGATTTTCAGAGAGGTAGTGCATGGCCGTCGTCAGTTCGTACCGTAAGGCGTTCTGTTAAGTCAGATAACGAACGAGACCCCCATCGTCATTTGCCAACCCTTTCTCCGGAAAGGGCGCACTATGGCGAGACCGCTGGCGTGAAGTCAGAGGAAGGCGGGGGCAACGGTAGGTCAGTATGCTCCGAATGCTTTGGGCTACACGCGCGCTACAAAGGACGGGACAATGGGCAGCTACTCCGAGAGGAGATGCTATCCCGAAACCCGTTCGTAGTTCGGATCGTGGGCTGTAACTCGCCCTCGTGAAGCTGGATTTCGTAGTAATCGCGTCTCAAAATGGCGCGGTGAATATGCCCCTGCTCCTTGCACACACCGCCCGTCAAACCATCTTAGTTTGGGGTGGGTGAGGCTACCTTTATTTGGGGTATTCGAGCCTGCCTTAGACAAGGAGGGTTAAGTCGTAACAAG
>KJ566462.1.950 Archaea;Euryarchaeota;Thermoplasmata;Thermoplasmatales;Marine Group II;uncultured euryarchaeote cluster_11
AGTGCTAGCACTTTGTGTTAGCTGTTTTCTTGTCTAAAAAACAAGGAGAGTAAAGGGCGGGTAAGATCGGGTGCCAGCCGCCGCGGTAATACCCGCGCCCTGAGTGGTGCTCGTTATTATTGGGTCTAAAACATCCGTAGCCGGTTCTGTAAATGCCTAGGTAAATCGATAGGCTTAACTTGTCGAATTCTAGGTAGACTGCAGAACTTGGGATCGGGAGAGGTTAGAGGTACTTCGGGGGTAGGGGTAAAATCCTGTAATCCTTGAAGGACCACCGGTGGCGAAGGCGTCTAACTAGAACGACTCCGACGGTGAGGGATGAAGCCCTGGGGCGCAAACGGGATTAGATACCCCGGTAGTCCAGGGTGTAAACGCTGTGGGCTTTGTGTTGGACATCCTACGAGGATGTCCAGTGCCGGAGAGAAGTTGTTAAGCCCACTACCTGGGGAGTACGGTCGCAAGACTGAAACTTAAAGGAATTGGCGGGGGAGTACCGCAACGGGAGTAGCGTGCGGTTTAATTGGATTCAACGCCGTAAACCTCACCGGAGGAGACCACCACATGTGGGCCAGGCTGAAGACTTTGCCCGAATAATAGGTGGAGAGGTGGTGCATGGCCGTCGTCAGTTCGTACCGTGAGGCGTTCTGTTAAGTCAGATAACGAACGAGACCCTTGCCTTTAGTTGCTACCTGTAAGTTCGCTTGCAGGGCACACTAGAGGGACCGCTGGCGCTAAGTCAGAGGAAGGAGAGGGCGACGGTAGGTCAGTATGCCCTGAATCCTTCGGGCTACACGCGCGCTACAAAGGATGGGACAATAGGTTCCGACGCCGAAAGGCGAAGGCGATCCCGAAACCCATCCGTAGTTCGGATCGGGGGGTTGAAACTCACCCCCGTGAAGCTGGATTCCGTAGTAATCGCAAGTCAACACCTTGCGGTGAATATGCCCCTT
>KP005066.1.1289 Archaea;Euryarchaeota;Thermoplasmata;Thermoplasmatales;Marine Group II;uncultured deep-sea archaeon cluster_11
AGGCGACCGCTATTGGAGTTCGATTAAGCCATGCGAGTCTAGAGGCTTAGGCCTCGGCGTACCGCTCAGTAACACGTGGATAACCTGCCCTGTTCAGGGGGATAACCTCGCGAAAGTGAGAATAATACCCCATAGTTCACCATGCCTGGAACGGTTGGTGGATGAAAGCTCTGGCGGAACAGGATGGGTCTGCGGCGTATCAGGTAGTAGGGGGTGTAATGGACCTCCTAGCCCTCGACGCGTACGGGTTGTGGGAGCAATCGCCCGGAGATGGATTCTGAGACACGAATCCAGACCCTACGGGGTGCAGCAGGCGCGAAAACTTGACAATGCGAGAAATCGTGATCAGGGAACTCCAATTGTCCCCGTTTTTACGGGGTTCTGAATTGACTCTAAACAGGTCGAGTAATAGGGGCGGGAAATATCGGTGCCAGCCGCCGCGGTAATACCGAAGCCCCAAGTGGTCGTCGTTCTTATTGGGCCTAAAACGTCCGTAGCCGGTTTGGTACATTCGTGGGTAAATCAGACAGCTTAACTGTCTGAATTCTGCGAGCACGGCCAAACTTGAGACCGGGAGAGGTGTAGGGTACCTGCGGGGTAGGGGTAAAATCCTGTCATCCCGTAGGGACCACCAGTTGCGAAGGCTCTACACTAGAACGGATCTGACGGTCAGGGACGAAGCCTAGGGGCACGAACCGGATTAGATACCCGGGTAGTCCTAGGTGTAAACGCTGTGGACTTTGTGTCGGGAATTCTTCGAGGATTCTCGGTGCCGGAGTGAAGATGTTAAGTCCACTGCCTGGGGAGTACGGTCGCAAGGCTGAAACTTAAAGGAATTGGCGGGGGAGCACTGCAACGAGAGGAGCGTGCGGTTTAATTGGATTCAACGCCGGAAAACTCACCAAAGCCGACTGTTAGATGAAGACCAGCGTAACGAGCTTGTCGGATTTTCAGAGAGGTAGTGCATGGCCGTCGTCAGTTCGTACCGTAAGGCGTTCTGTTAAGTCAGATAACGAACGAGACCCCCATCGTCATTTGCCAACCCTTTCTCCGGAAAGGGCGCACTATGGCGAGACCGCTGGCGTGAAGTCAGAGGAAGGCGGGGGCAACGGTAGGTCAGTATGCTCCGAATGCTTTGGGCTACACGCGCGCTACAAAGGACGGGACAATGGGCAGCTACTCCGAGAGGAGATGCTATCCCGAAACCCGTTCGTAGTTCGGATCGTGGGCTGTAACTCGCCCTCGTGAAGCTGGATTTCGTAGTAATCGCGTCTCAAAATGGCGCGGTG
>KP005065.1.425 Archaea;Euryarchaeota;Thermoplasmata;Thermoplasmatales;Marine Group II;uncultured deep-sea archaeon cluster_11
GCGTGCGGTTTAATTGGATTCAACGCCGGAAAACTCACCAAAGCCGACTGTTAGATGAAGACCAGCGTAACGAGCTTGTCGGATTTTCAGAGAGGTAGTGCATGGCCGTCGTCAGTTCGTACCGTAAGGCGTTCTGTTAAGTCAGATAACGAACGAGACCCCCATCGTCATTTGCTAATCCGTTCTCAGGAACGGACGCACTATGGCGAGACCGCTGGCGTGAAGTCAGAGGAAGGCGGGGGCAACGGTAGGTCAGTATGCTCCGAATGCTTTGGGCTACACGCGCGCTACAAAGGACGGGACAATGGGCTGCAACACCGAGAGGTGACGCTATCCCGAAACCCGTTCGTAGTTCGGATCGTGGGCTGTAACTCGCCCTCGTGAAGCTGGATTTCGTAGTAATCGCGTCTCAAAATGGCGCGGTG
>KR072745.1.889 Archaea;Euryarchaeota;Thermoplasmata;Thermoplasmatales;Marine Group II;uncultured archaeon cluster_11
AGCCGCCGCGGTAATACCGAAGCCCCAAGTGGTCGTCGTTATTATTGGGCCTAAAACGTCCGTAGCCGGTTTGGTACATTCGTGGGTAAATCAGACAGCTCAACTGTCTGAATTCTGCGAGGACGGCCAAACTTGAGACCGGGAGAGGTGTGGGGTACGCTCAGGGTAGGGGTAAAATCCTGTCATCCTGAGCGGACCACCTGTTGCGAAGGCGCCACACTAGAACGGATCTGACGGTCAGGGACGAAGCCTAGGGGCACGAACCGGATTAGATACCCGGGTAGTCCTAGGTGTAAACGCTGTGGACTTGGTGTCGGGAATCTCTAGAGGATTCTCGGTGCCGTAGTGAAGATGTTTAGTCCACTGCCTGGGGAGTACGGTCGCAAGGCTGAAACTTAAAGGAATTGGCGGGGGAGCACTGCAACGAGAGGAGCGTGCGGTTTAATTGGATTCAACGCCGGAAAACTCACCAAAGCCGACTGTTATATGAAGACCAGCGTAATGAGCTTGTCGGATTTTCAGAGAGGTAGTGCATGGCCGTCGTCAGTTCGTACCGTAAGGCGTTCTGTTAAGTCAGATAACGAACGAGACCCCCATCGTCATTTGCTAATCCGTTCTCCGGAACGGACGCACTATGGCGAGACCGCTGGCGTGAAGTCAGAGGAAGGCGGGGGCAACGGTAGGTCAGTATGCTCCGAATGCTTTGGGCTACACGCGCGCTACAAAGGACGGGACAATGGGCTGCAACACCGAGAGGTGACGCTATCCCGAAACCCGTTCGTAGTTCGGATCGTGGGCTGTAACTCGCCCTCGTGAAGCTGGATTTCGTAGTAATCGCGTCTCAAAATGGCGCGGTGAATATGCCCCTGCTCCTTGCACACACCGCCCG
>KR072706.1.890 Archaea;Euryarchaeota;Thermoplasmata;Thermoplasmatales;Marine Group II;uncultured archaeon cluster_11
CAGCCGCCGCGGTAATACCGAAGCCCCAAGTGGTCGTCGTTCTTATTGGGCCTAAAACGTCCGTAGCCGGTTTGGTACATTCGTGGGTAAATCAGACAGCTTAACTGTTTGAATTCTGCGAGCACGGCCAAACTTGAGACCGGGAGAGGTGTAGGGTACCTGCGGGGTAGGGGTAAAATCCTGTCATCCCGTAGGGACCACCAGTTGCGAAGGCTCTACACTAGAACGGATCTGACGGTCAGGGACGAAGCCTAGGGGCACGAACCGGATTAGATACCCGGGTAGTCCTAGGTGTAAACGCTGTGGACTTTGTGTCGGGAATTCTTCGAGGATTCTCGGTGCCGGAGTGAAGATGTTAAGTCCACTGCCTGGGGAGTACGGTCGCAAGGCTGAAACTTAAAGGAATTGGCGGGGGAGCACTGCAACGAGAGGAGCGTGCGGTTTAATTGGATTCAACGCCGGAAAACTCACCAAAGCCGACTGTTAGATGAAGACCAGCGTAACGAGCTTGTCGGATTTTCAGAGAGGTAGTGCATGGCCGTCGTCAGTTCGTACCGTAAGGCGTTCTGTTAAGTCAGATAACGAACGAGACCCCCATCGTCATTTGCTAACCCTTTCTCCGGAAAGGGCGCACTATGGCGAGACCGCTGGCGTGAAGTCAGAGGAAGGCGGGGGCAACGGTAGGTCAGTATGCTCCGAATGCTTTGGGCTACACGCGCGCTACAAAGGACGGGACAAAGGGCTGCTACTCCGAGAGGAGATGCTATCCCGAAACCCGTTCGTAGTTCGGATCGTGGGCTGTAACTCGCCCTCGTGAAGCTGGATTTCGTAGTAATCGCGTCTCAAAATGGCGCGGTGAATATGCCCCTGCTCCTTGCACACACCGCCCG
>KR309563.1.558 Archaea;Euryarchaeota;Thermoplasmata;Thermoplasmatales;Marine Group II;uncultured bacterium cluster_11
ACGCAATAGATACCCTGGTAGTCCAGGGTGTAAACGCTGCGGACTTGGTGTCGGTGATCCTACGAGGGTTGCCGGTGCCGGAGAGAAGTTGTTGAGTCCGCCGCCTGGGGAGTACGGTCGCAAGACTGAAACTTAAAGGAATTGGCGGGGGAGCACTGCAACGCGTGGAGTGTGCGGTTTAATTGGATTCAACGCCGGAAACTCACCTGGGGAGACTGCCGGATGTGGCTCAGTCTGAAGGACTTTGCCGAATACAGGTAGAGAGGTGGTGCATGGCCGTCGTCAGCTCGTACCGTAAGGCGTTCTGTTAAGTCAGATAACGAGCGAGACCTTCGCCGTCATTTGCAACTCGGACCTCCGGGTCCGGGGCACAATGGCGGGACCGCTGGCGCGAAGTCAGAGGAAGGTGAAGGCAACGACAGGTCCGTATGCCCCGAATCTCCAGGGCTACACGCGCACTACAAAGATTGGGACAATGGGTTCCTACCCGAAAGGGGACGGTAATCTCGAAACCCAACCGTAGTTCGGATCGAGGGCTGCAACTCGCCTCGTGAAGCT
>KR327329.1.562 Archaea;Euryarchaeota;Thermoplasmata;Thermoplasmatales;Marine Group II;uncultured bacterium cluster_11
AGCGAATAGATACCCAGGTAGTCCAGGGTGTAAACGCTGCGGTCTTGGTGTCGGGAATCCTACGGGGGTACTCGGTGCCGGAGAGAAAGTTGTTAAGATCGCTGCCTGGGGAGTACGGCCGCAAGGTTGAAACTTAAAGGAATTGGCGGGGGAGCACCGCAACGGGAGGAGCGTGCGGTTTAATTGGATTCAACGCCGGAAGGCTCACCGGAGTCGACCATTTGATGTGGGCCAGTCTGATGGGCTTGCCTGAATTATGGAGAGGTGGTGCATGGCCGCCGTCAGTTCGTACCGTAAAGGCGTTCTGTTAAGTCAGATAACGAACGAGACCCTTATCCTCAATTGCCACGGCGATCTCCGGATCGTCAGCACATTGGGGAGACCGCTGGCGCTAAGTCAGAGGAAGGATAGGGCAACGGTAGGTCAGTATGCCCCGAATGCTCCGGGCTACACGCGCGCTACAAAGGACGGGACAATGGGTATCGACCCCGAGAGGGAAGGCAATCCCGAAACCCGTTCGTAGTTCGGATCGAGGGCTGAAACTCGCCCTCGTGAAGCTGGA
>LWDU01031917.32352.33757 Archaea;Euryarchaeota;Thermoplasmata;Thermoplasmatales;Marine Group II;hydrothermal vent metagenome cluster_11
TCCGGTTGATCCTGCCGGAGGCGACCGCTATTGGAGTTCGATTAAGCCATGCGAGTCTAGAGGCTTAGGCCTCGGCGTACCGCTCAGTAACACGTGGATAACCTGCCCTGTTCAGGGGGATAACCTCGCGAAAGTGAGAATAATACCCCATAGTTCACCATGCCTGGAACGGTTGGTGGATGAAAGCTCAGGCGGAACAGGATGGGTCTGCGGCGTATCAGGTAGTAGGGGGTGTAATGGACCTCCTAGCCATCGACGCGTACGGGTTGTGGGAGCAATCGCCCGGAGATGGATTCTGAGACACGAATCCAGACCCTACGGGGTGCAGCAGGCGCGAAAACTTGACAATGCGAGAAATCGTGATCAGGGAAAATTGACTCTAAACAGGTCGAGTAATAGGGGCGGGAAATATCGGTGCCAGCCGCCGCGGTAATACCGAAGCCCCAAGTGGTCGTCGTTCTTATTGGGCCTAAAACGTCCGTAGCCGGTTTGGTACATTCGTGGGTAAATCAGACAGCTTAACTGTCTGAATTCTGCGAGCACGGCCAAACTTGAGACCGGGAGAGGTGTAGGGTACCTGCGGGGTAGGGGTAAAATCCTGTCATCCCGTAGGGACCACCAGTTGCGAAGGCTCTACACTAGAACGGATCTGACGGTCAGGGACGAAGCCTAGGGGCACGAACCGGATTAGATACCCGGGTAGTCCTAGGTGTAAACGCTGTGGACTTTGTGTCGGGGATTCTTCGAGGATTCTCGGTGCCGGAGTGAAGATGTTAAGTCCACTGCCTGGGGAGTACGGTCGCAAGGCTGAAACTTAAAGGAATTGGCGGGGGAGCACTGCAACGAGAGGAGCGTGCGGTTTAATTGGATTCAACGCCGGAAAACTCACCAAAGCCGACTGTTAGATGAAGACCAGCGTAACGAGCTTGTCGGATTTTCAGAGAGGTAGTGCATGGCCGTCGTCAGTTCGTACCGTAAGGCGTTCTGTTAAGTCAGATAACGAACGAGACCCCCATCGTCATTTGCTAACCCTTTCTCCGGAAAGGGCGCACTATGGCGAGACCGCTGGCGTGAAGTCAGAGGAAGGCGGGGGCAACGGTAGGTCAGTATGCTCCGAATGCTTTGGGCTACACGCGCGCTACAAAGGACGGGACAATGGGCAGCTACTCCGAGAGGAGATGCTATCCCGAAACCCGTTCGTAGTTCGGATCGTGGGCTGTAACTCGCCCTCGTGAAGCTGGATTTCGTAGTAATCGCGTCTCAAAATGGCGCGGTGAATATGCCCCTGCTCCTTGCACACACCGCCCGTCAAACCATCTTAGTTTGGGGTGGGTGAGGCTACCTTTAATTGGGGTATTCGAGCCTGCCTTAGACAAGGAGGGTTAAGTCGTAACAAGGTATCTGTA
>EU686634_1_MGII_B_N cluster_11
CGACCGCTATTGGAGTTCGATTAAGCCATGCGAGTCTAGAGGCTTAGGCCTCGGCGTACCGCTCAGTAACACGTGGATAACCTGCCCTGTTCAGGGGGATAACCTCGCGAAAGTGAGAATAATACCCCATAGTTCACCATGCCTGGAACGGTTGGTGGATGAAAGCTCAGGCGGAACAGGATGGGTCTGCGGCGTATCAGGTAGTAGGGGGTGTAATGGACCTCCTAGCCCTCGACGCGTACGGGTTGTGGGAGCAATCGCCCGGAGATGGATTCTGAGACACGAATCCAGACCCTACGGGGTGCAGCAGGCGCGAAAACTTGACAATGCGAGAAATCGTGATCAGGGAACTCCAATTGTCCCCGTTTTACGGGGTTCTGAATTGACTCTAAACAGGTCGAGTAATAGGGGCGGGAAATATCGGTGCCAGCCGCCGCGGTAATACCGAAGCCCCAAGTGGTCGTCGTTCTTATTGGGCCTAAAACGTCCGTAGCCGGTTTGGTACATTCGTGGGTAAATCAGACAGCTTAACTGTCTGAATTCTGCGAGCACGGCCAAACTTGAGACCGGGAGAGGTGTAGGGTACCTGCGGGGTAGGGGTAAAATCCTGTCATCCCGTAGGGACCACCAGTTGCGAAGGCTCTACACTAGAACGGATCTGACGGTCAGGGACGAAGCCTAGGGGCACGAACCGGATTAGATACCCGGGTAGTCCTAGGTGTAAACGCTGTGGACTTTGTGTCGGGAAACCTTAGAGGATTCTCGGTGCCGGAGTGAAGATGTTAAGTCCACTGCCTGGGGAGTACGGTCGCAAGGCTGAAACTTAAAGGAATTGGCGGGGGAGCACTGCAACGAGAGGAGCGTGCGGTTTAATTGGATTCAACGCCGGAAAACTCACCAAAGCCGACTGTTATATGAAGACCAGCGTAACGAGCTTGTCGGATTTTCAGAGAGGTAGTGCATGGCCGTCGTCAGTTCGTACCGTAAGGCGTTCTGTTAAGTCAGATAACGAACGAGACCCCCATCGTCATTTGCTAACCCTTTCTCCGGAAAGGGCGCACTATGGCGAGACCGCTGGCGTGAAGTCAGAGGAAGGCGGGGGCAACGGTAGGTCAGTATGCTCCGAATGCTTTGGGCTACACGCGCGCTACAAAGGACGGGACAATGGGCAGCTACTCCGAGAGGAGATGCTATCCCGAAACCCGTTCGTAGTTCGGATCGTGGGCTGTAACTCGCCCTCGTGAAGCTGGATTTCGTAGTAATCGCGTCTCAAAATGGCGCGGTGAATATGCCCCTGCTCCTTGCACACACCGCCCGTCAAACCATCTTAGTTTGGGGTGGGTGAGGCTACCTTTTATTGGGGTATTCGAGCCTGCCTTAGACAAGGAGGGTTAAGTCGTAACAAGGTACCTGTAGGGGAACCTGCAGGTGGATCACCTCCT
>DQ300561_1_MGII_B_N cluster_11
TAAGCCATGCGAGTCGAGAGAATAAGATTCTCGGCATACCGCTCAGTAACACGTGGATAACCTGCCCTGTGCTGGGGGATAACCTCGCGAAAGTGAGAACAATACCCCATGGGTCACTACGCCTGGAACGGTGAGTGGCTGAAAGCTCCGGCGGCACAGGATGGGTCTGCGGCGTATCAGGTAGTAGGGGGTGTAACGTACCTCCTAGCCTTCGACGCGTACGGGTTGTGAGAGCAATTGCCCGGAGATGGATTCTGAGACACGAATCCAGGCCCTACGGGGCGCAGCAGGCGCGAAAACTTGACAATGCGAGAAATCGTGATCAGGGGACTCCAGTTGGCTGGATTAATATCCAGTCTGAACCGACTTTAAATCGGTCGGGTAATAGGGGCGGGAAAGACCGGTGCCAGCCGCCGCGGTAATACCGGCGCCCCAAGTGGTCGTCACTATTATTGGGCCTAAAACGTCCGTAGCCGGTTTGGTAAATCCGTGGGTAAATCAGACAGCCTAACTGTCTGAATTCTGCGGGGACTGCCAGACTTGAGACCGGGAGAGGTACGGGGTACCTGCGGGGTAGCGGTAAAATGCGATCATCCCGTAGGGACCACCTGTTGCGAAGGCGCCGTACTAGAACGGATCTGACGGTCAGGGACGAAGCCTAGGGGCACGAACCGGATTAGATACCCGGGTAGTCCTAGGTGTAAACGCTGTGGACTTGGTGTCGGGGACTTTCAGAGAGTTTCCGGTGCCGGAGTGAAGATGTTAAGTCCACTGCCTGGGGAGTACGGTCGCAAGGCTGAAACTTAAAGGAATTGGCGGGGGAGCACCGCAACGAGAGGAGCGTGCGGTTTAATTGGATTCAACGCCGGAAAACTCACCAGAGCCGACTGTTAAATGAAGACCAGCGTGATGAGCTTGTCGGATTACCAGAGAGGTAGTGCATGGCCGTCGTCAGTTCGTACCGTAAGGCGTTCTGTTAAGTCAGATAACGAACGAGACCCCCATCGCTATTTGCCATCCATCTCTCCGGAGGTGAGGCACTATAGCGAGACCGCTGGCGTGAAGTCAGAGGAAGGCGGGGGCAACGGTAGGTCAGTATGCTCCGAATGCTCTGGGCTACACGCGCGCTACAAAGGGCGGGACAATGGGCTGCAACGCCGAGAGGCAGCGGACTTANGTCTGAAGCTATCCCGAAACCCGCTCGTAGTTCGGATCGAGGGCTGTAATTCGCCCTCGTGAAGCTGGA
>AB329794.1.1306 Archaea;Euryarchaeota;Thermoplasmata;Thermoplasmatales;Marine Group II;uncultured archaeon cluster_12
AGGCGACAGCTATCGGAGTCCGATTAAGCCATGCGAGTCGAGAGCCTTCGGGGCTCGGCGTACCGCTCAGTAACACGTGGACAATCTACCCTGTGCTGGGGGATAACCTCGGGAAACTGAGAATAATACCCCATAGGTCACCACGCCTGGAACGGTGGGTGGCCGAAAGTTGCGGCGGCACAGGATGAGTCTGCGGCGTATCAGGTAGTAGTGGGTGTAATGGACCCACTAGCCTTCGACGCGTACGGGTTGTGGGAGCAATGGCCCGGAGATGGATTCTGAGACACGAATCCAGGCCCTACGGGGCGCAGCAGGCGCGAAACCTTCACACTGCGGGAAACCGTGATGAGGGGACTCCGAGTGGCCATACAATGTGTGGTCTTTTCCTCACTCTTAATAGGTGGGGGAAGAAGGGCTGGGTAAGACCGGTGCCAGCCGCCGCGGTAATACCGGCAGCTCGAGTGGTCGCCACTCTTATTGGGCCTAAAACGTCCGTAGCCGGTCCGGTAAACCCGTGGGTAAATCAAGCGGCTCAACCGCTTGAATTCTGCGGAGACTGCCGGACTTGGGACCGGGAGAGGTGCGAGGTACTCTCGGGGTAGGGGTAAAATCCTGTCATCCCGAGGGGACCACCTGTTGCGAAGGCGTCGCACTAGAACGGCTCCGACGGTCAGGGACGAAGCCTGGGGGCACGAACCGGATTAGATACCCGGGTAGTCCCAGGTGTAAACGCTGTGGACTTGGTGTTGGGGATCCACTAGGGGTTCCCAGTGCCGGAGCGAAGGTGTTAAGTCCACTGCCTGGGGAGTACGGTCGCAAGGCTGAAACTTAAAGGAATTGGCGGGGGAGCACAGCAACGGGAGGAGCGTGCGGTTTAATTGGATTCAACGCCGGAAAACTCACCAGAGCCGACGGTCAGATGAAGGCCAGCGTGACGAGCTTGCCGGATCGACCGAGAGGTGGTGCATGGCCGTCGTCAGTTCGTACCGTAAGGCGTTCTGTTAAGTCAGATAACGAACGAGACCCTCATCCCTATTTGCTATCGGTCTCTCAGGAGGCTGAGCACTATAGGGAGACCGCTGGCGCGAAGTCAGAGGAAGGCGAGGGCAACGGTAGGTCAGTATGCCCCGAATGCTCTGGGCCACACGCGCGCTACAAAGGACGGGACAATGGGCTGCCACACCGAAAGGTGACGCGATCCCGAAACCCGTTCGTAGTTCGGATCGAGGGCTGTAATTCGCCCTCGTGAAGCTGGATTCCGTAGTAATCGTGTCTCAAAATGGCACGGTGAATATGCCCCTGCTCC
>AB973974.1.1340 Archaea;Euryarchaeota;Thermoplasmata;Thermoplasmatales;Marine Group II;uncultured archaeon cluster_12
GCCATGCGAGTCGAGAGTCTTAGGGACTCGGCGTACCGCTCAGTAACACGTGGGTAACCTGCCCTGTGCTGGGGAATAACCTCGGGAAACTGAGAATAATGCCCCATAGTTCACCACGCCTGGAACGGTGGGTGGATCAAAGCTCCGGCGGCACAGGATGGGCCTGCGGCGTATCAGGTCGTAGGGGGTGTAACGTACCCTCTAGCCTTCAACGCGTACGGGTTGTGGGAGCAATCGCCCGGAGATGGATTCTGAGACACGAATCCAGACCCTACGGGGTGCAGCAGGCGCGAAAACTTCACACTGCAGGAAACTGTGATGAGGGAATTCCAAGTGGTTAGACAAAGTCTAACCTTTTTGTAACTTTTAATCGGTTGCAGAATAAGGGGTGGGAAAGACCGGTGCCAGCCGCCGCGGTAATACCGGCACCTCAAGTGGTCGTCGCTTTTATTGGGCCTAAAACGTCCGTCGCCTGTTTGGTACATTCGTGGGTAAATCAAGCCGCTCAACGGCTTGAATTCTGCGAGGACGGCCAGACTAGGGACCGGGAGAGGTATGGGGTACTCTCAGGGTAGGGGTAAAATCCAGTCATCCTGAGGGGACCACCTGTTGCGAAGGCGCCATACTAGAACGGATCCGACGGTCAGGGACGAAGCCTAGGGGCACGAACCGGATTAGATACCCGGGTAGTCCTAGGTGTAAACGCTGTGGACTTGGTGTTGGGGATTCTACGAGTATGCCCAGTGCCGGAGTGAAGATGTTAAGTCCACTGCCTGGGGAGTACGGTCGCAAGGCTGAAACTTAAAGGAATTGGCGGGGGAGCACAGCAACGAGAGGAGCGTGCGGTTTAATTGGATTCAACGCCGGAAAACTCACCAGTGCCGACGGACATATGAAGATCAGCGTGATGAGCTTATTGGATTGTTCGAGAGGTAGTGCATGGCCGTCGTCAGTTCGTACCGTAAGGCGTTCTGTTAAGTCAGATAACGAACGAGACCCCTATCGTCTATTTGCTAAACGGATCTCCGGATTCGTCGCACTATAGCGAGACCGCTGGCGTGAAGTCAGAGGAAGGTGGGGGCAACGACAGGTCAGTATGCTCCGAATGCACTGGGCTACACGCGCGCTACAAAGGCCAGGACAATGGGTCTGCCACTTCGAAAGAAGGCGCTATCCCGAAACCTGGTCGTAGTTCGGATCGTGGGCTGTAATTCGCCCTCGTGAAGCTGGATTTCGTAGTAATCGCGTCTCAAAATGGCGCGGTGAATATGCCCCTGCTCCTTGCACACACCGCCCGTCAAACCATCTTAGTTTGGGGTGGGTGAGGCTGCCTTTTAATT
>AB973983.1.1341 Archaea;Euryarchaeota;Thermoplasmata;Thermoplasmatales;Marine Group II;uncultured archaeon cluster_12
GCCATGCGAGTCCAGAGCTTTCGGAGCTCGGCGTACCGCTCAGTAACACGTGGGTAACCTAACCTATGCAGGGGAATAACCTCGGGAAACTGAGTATAATGCCCCATAGTCCACTACGCCTGGAACGGTGAGTGGATCAAAGCTCAGGCGGCATAGGATGGGCCTGCGGCGTATCGGGTTGTAGGGGGTGTAAAGTACCCTCTAGCCATCTACGCGTACGGGTGTTGGGAGACATAGCCCGGAGATGGATTCTGAGACACGAATCCAGACCCTACGGGGTGCAGCAGGCGCGAAAACTTGACAATGCGAGCAATCGTGATCAGGGAACTCCAAGTGGCTGGGGTAAGGCCCAGTCTTTTCATAACTCTTCAAAGGTTGTAGAATAAGGGGTGGGTAAGGACGGTGCCAGCCGCCGCGGTAATACCGGCGCCTCAAGTGGTAGTCGCTTTTATTGGGCCTAAAACGTCCGTAGCCGGTTTGGTACATTCGTGGGTAAATCAACTCGCTCAACGAGTTGAATTCTGCGAGGACGGCCAGACTTGGGACCGGGAGAGGTGTGGGGTACTCTCAGGGTAGGGGTAAAATCCTGTCATCCTGAGAGGACCACCTGTTGCGAAGGCGCCACACTAGAACGGATCCGACGGCCAGGGACGAAGCCTAGGGGCACGAACCGGATTAGATACCCGGGTAGTCCTAGGTGTAAACGCTGTGAACTTGGTGTCGGGGATCCGTAATGGGTTCTCGGTGCCGGAGTGAAGATGTTAAGTTCACTGCCTGGGGAGTACGGTCGCAAGGCTGAAACTTAAAGGAATTGGCGGGGGAGCACTGCAACGGGAGGAGCGTGCGGTTTAATTGGATTCAACGCCGGAAGACTCACCAAGGCCGACTGTTAGATGAAGATCAGCGTAATGAGCTTATCGGATTTTCAGAGAGGTGGTGCATGGCCGTCGTCAGTTCGTACTGTAAAGCGTTCTGTTAAGTCAGATAACGAACGAGACCCTCATCTCTATTTGCTACCCTGTTCTCCGGAACAGGCGCACTATAGAGAGACCGCTGGTGTGAAACCAGAGGAAGGCGAGGGCAACGACAGGTCAGTATGCCCCGAATGTCTTGGGCTACACGCGCGCTACAAAGGACAGGACAATGGGATGCTAGGCCGAGAGGCATTCACGCTAACCCGAAACCTGTTCATAGTTCGGATTGAGGGCTGTAACTCGCCCTCATGAAGCTGGATTCCGTAGTAATCGTGTTTCAATATAGCACGGTGAATATGCCCCTGCTCCTTGCACACACCGCCCGTCAAACCATCTTAGTTGGGGGTGGGTGAGGCTGCGCTTTATG
>AB973997.1.1340 Archaea;Euryarchaeota;Thermoplasmata;Thermoplasmatales;Marine Group II;uncultured archaeon cluster_12
GCCATGCGAGTCGAGAGCCATAATGGGCTCGGCATACTGCTCAGTAACACGTGGATAACCTGCCCTGTTCTAGGGGATAACCTCGAGAAATTGAGAATAATACCCTATAGTCCACTACGCCTGGAACGGTGAGTGGATCAAAGCTCCGGCGGAACAGGATGGGTCTGCGGCATATCAGGTAGTAGTGGGTGTAATGGACCCACTAGCCTTCGACGTGTACGGGTTGTGGGAGCAATCGCCCGGAGATGGATTCTGAGACACGAATCCAGACCCTACGGGGTGCAGCAGGCGCGAAAACTTCACACTGCGGGAAACCGCGATGAGGGAATTCCAAGTGTCTGGGGTAAGACCCAGTCTTTTCTTGACTCTTAATAGGTCTTGGAATAAGGGGGGGGTAAGACCGGTGCCAGCCGCCGCGGCAATACCGGCCCCCCAAGTGGTCGTCACTTTTATTGGGCCTAAAACGTCCGTAGCCGGTTTAGTAAACCCGTGGGTAAATCAACCAGCTTAACTGGTTGAATTCTGCGGAGACTGCTAGACTAGGGACCGGGAGAGGTACGAGGTACTCTTGGGGTAGGGGTAAAATCCTGTCATCCCAGGGGGACCACTTGTTGCGAAGGCGTCGTACTAGAACGGATCCGACGGTCAGGGACGAAGCCTAGGGGCACGAACCGGATTAGATACCCGGGTAGTCCTAGGTGCAAACGCTGTGGACTTGGTGTTGGGGATCCCATGAGGGTTCCCAGTGCCGAAGCGAAGGTGTTAAGTCCACTGCCTGGGGAGTACGGTCGCAAGGCTGAAACTTAAAGGAATTGGCGGGGGAGCACTGCAACGAGAGGAGCGTGCGGTTTAATTGGATTCAACGCCGGAAAACTCACCAGGGCCGACGGACAAATGAAGGTCAAGTTGACGACTTTACCGGATTGTTCGAGAGGTGGTGCATGGCCGTCGTCAGTTCGTACCGTAAGGCGTTCTGTTAAGTCAGATAACGAACGAGACCCCCATCCCTATTTGCTACCCTAATCGCAAGATTGGGGGCACTATAGGGAGACCGCTGGTGTGAAACCAGAGGAAGGTGGGGGCAACGGTAGGTCAGTATGCCCCGAATGTCCTGGGCTACACGCGCGCTACAAAGGACGGGACAATGGGATGCAACATCGAGAGATGAAGCTATCCTGAAACCCGTTCGTAGTACGGATTGAGGGCTGTAACTCGCCCTCATGAAGCTGGATTTCGTAGTAATCGCGTCTCAAAATGGCGCGGTGAATATGCCCCTGCTCCTTGCACACACCGCCCGTCAAACCATCTTAGTTGGGGTTGGGTGAGGCTACCTTATTTTG
>AB973989.1.1341 Archaea;Euryarchaeota;Thermoplasmata;Thermoplasmatales;Marine Group II;uncultured archaeon cluster_12
GCCATGCGAGTCGAGAGTCTTAGGGACTCGGCGTACCGCTCAGTAACACGTGGGTAACCTGCCCTGTGCTGGGGAATAACCTCGGGAAACTGAGAATAATGCCCCATAGTTCACTACGCCTGGAACGGTGGGTGGATCAAAGCTCCGGCGGCACAGGATGGGCCTGCGGCGTATCAGGTTGTAGGGGGTGTAACGTACCCTCTAGCCTTCAACGCGTACGGGTTGTGGGAGCAATCGCCCGGAGATGGATTCTGAGACACGAATCCAGACCCTACGGGGTGCAGCAGGCGCGAAAACTTCACACTGCAGGAAACTGTGATGAGGGAATTCCAAGTGGCTAGACAAAGTTTAGTCTTTTTGTAACTTTTAATCGGTTACAGAATAAGGGGTGGGAAAGACCGGTGCCAGCCGCCGCGGTAATACCGGCACCTCAAGTGGTCGTCGCTTTTATCGGGCCTAAAACGTCCGTCGCCTGTTTGGTACATTCGTGGGTAAAATCAACCAGCTTAACTGGTTGAATTCTGCGAGGACGGCCAGACTAGGGACCGGGAGAGGTATGGGGTACTCTCAGGGTAGGGGTAAAATCCTGTCATCCTGAGGGGACCACCTGTTGCGAAGGCGCCATACTAGAACGGATCCGACGGTCAGGGACGAAGCCTAGGGGCACGAACCGGATTAGATACCCGGGTAGTCCTAGGTGTAAACGCTGTGGACTTGGTGTTGGGGATTCTACGAGTATCCCCAGTGCCGGAGTGAAGATGTTAAGTCCACTGCCTGGGGAGTACGGTCGCAAGGCTGAAACTTAAAGGAATTGGCGGGGGAGCACAGCAACGAGAGGAGCGTGCGGTTTAATTGGATTCAACGCCGGAAAACTCACCAGTGCCGACGGACATATGAAGATCAGCGTGATGAGCTTATTGGATTGTCCGAGAGGTAGTGCATGGCCGTCGTCAGTTCGTACCGTAAGGCGTTCTGTTAAGTCAGATAACGAACGAGACCCCTATCGTCTATTTGCTAAACGGATCTCCGGATTCGTCGCACTATAGCGAGACCGCTGGCGTGAAGTCAGAGGAAGGTGGGGGCAACGACAGGTCAGTATGCTCCGAATGCACTGGGCTACACGCGCGCTACAAAGGCCAGGACAATGGGTCTGCCACGCCGAGAGGCGGCGCTATCCCGAAACCTGGTCGTAGTTCGGATCGAGGGCTGTAATTCGCCCTCGTGAAGCTGGATTTCGTAGTAATCGCGTCTCAAAATGGCGCGGTGAATATGCCCCTGCTCCTTGCACACACCGCCCGTCAAACCATCTTGGTTGGGGGTGGGTGAGGCTACCTTTTTTTG
>AB973998.1.1341 Archaea;Euryarchaeota;Thermoplasmata;Thermoplasmatales;Marine Group II;uncultured archaeon cluster_12
GCCATGCGAGTCGAGAGTCTTAGGGACTCGGCGTACCGCTCAGTAACACGTGGGTAACCTGCCCTGTGCTGGGGAATAACCTCGGGAAACTGAGAATAATGCCCCATAGTTCACCACGCCTGGAACGGTGGGTGGATCAAAGCTCCGGCGGCACAGGATGGGCCTGCGGCGTATCAGGTCGTAGGGGGTGTAACGTACCCTCTAGCCTTCAACGCGTACGGGTTGTGGGAGCAATCGCCCGGAGATGGATTCTGAGACACGAATCCAGACCCTACGGGGTGCAGCAGGCGCGAAAACTTCACACTGCAGGAAACTGTGATGAGGGAATTCCAAGTGGCTAGACAAAGTCTAGTCTTTTTGTAACTTTTAATCGGTTACAGAATAAGGGGTGGGAAAGACCGGTGCCAGCCGCCGCGGTAATACCGGCACCTCAAGTGGTCGTCGCTTTTATTGGGCCTAAAACGTCCGTCGCCTGTTTGGTACATTCGTGGGTAAATCAAGCCGCTTAACGGCTTGAATTCTGCGAGGACGGCCAGACTAGGGACCGGGAGAGGTATGGGGTACTCTCAGGGTAGGGGTAAAATCCAGTCATCCTGAGGGGACCACCTGTTGCGAAGGCGCCATACTAGAACGGATCCGACGGTCAGGGACGAAGCCTAGGGGCACGAACCGGATTAGATACCCGGGTAGTCCTAGGTGTAAACGCTGTGGACTTGGTGTTGGGGATTCTACGAGTATCCCCAGTGCCGGAGTGAAGATGTTAAGTCCACTGCCTGGGGAGTACGGTCGCAAGGCTGAAACTTAAAGGAATTGGCGGGGGAGCACAGCAACGAGAGGAGCGTGCGGTTTAATTGGATTCAACGCCGGAAAACTCACCAGAGCCGACGGACATATGAAGATCAGCGTGATGAGCTTATTGGATTGTTCGAGAGGTAGTGCATGGCCGTCGTCAGTTCGTACCGTAAGGCGTTCTGTTAAGTCAGATAACGAACGAGACCCCTATCGTCTATTTGCTAAATGGATCTCCGGATTCATTGCACTATAGCGAGACCGCTGGCGTGAAGTCAGAGGAAGGTGGGGGCAACGACAGGTCAGTATGCTCCGAATGCTCTGGGCTACACGCGCGCTACAAAGGCCAGGACAATGGGTCTGCCACTTCGAGAGAAGGCGCTATCCCGAAACCTGGTCGTAGTTCGGATCGTGGGCTGTAATTCGCCCACGTGAAGCTGGATTTCGTAGTAATCGCGTCTCAAAATGGCGCGGTGAATATGCCCCTGCTCCTTGCACACACCGCCCGTCAAACCATCTTAGTTTGGGGTGGGTGAGGCTGCCTTTCAAATG
>CETB01006359.1.1282 Archaea;Euryarchaeota;Thermoplasmata;Thermoplasmatales;Marine Group II;marine metagenome cluster_12
TTGGAATTCGATTAAGCCATGCGAGTCGAGAGTCTTAGGGACTCGGCATACTGCTCAGTAACACGTGGATAACCTGCCCTGTTCTTTGGGATAACCTCGAGAAATTGAGAATAATACCTTATAGTCCACTACGCCTGGAACGGTGAGTGGATCAAAGCTCCGGCGGAACAGGATGGGTCTGCGGCATATCAGGTAGTAGTGGGTGTAATGGACCCACTAGCCTTCGACGTGTACGGGTGTTGGGAGACATAGCCCGGAGATGGATTCTGAGACACGAATCCAGACCCTACGGGGTGCAGCAGGCGCGAAAACTTCACACTGCGGGAAACCGCGATGAGGGAATTCCAAGTGTCTGGGGTAAGACCCAGTCTTTTCTTGACTTTTAATAGGTCTTGGAATAAGGGGGGGGTAAGACCGGTGCCAGCCGCCGCGGTAATACCGGCCCCCCAAGTGGTCGTCACTTTTATTGGGCCTAAAACGTCCGTAGCCGGTTTAGTAAACCCGTGGGTAAATCAACCAGCTTAACTGGTTGAATTCTGCGGAGACTGCTAGACTAGGGACCGGGAGAGGTACGAGGTACTCTTGGGGTAGGGGTAAAATCCTGTCATCCCAGGGGGACCACTTGTTGCGAAGGCGTCGTACTAGAACGGATCCGACGGTCAGGGACGAAGCCTAGGGGCACGAACCGGATTAGATACCCGGGTAGTCCTAGGTGCAAACGCTGTGGACTTGGTGTTGGGGATTCCATGAGGGTTTCCAGTGCCGAAGCGAAGGTGTTAAGTCCACTGCCTGGGGAGTACGGTCGCAAGGCTGAAACTTAAAGGAATTGGCGGGGGAGCACTGCAACGAGAGGAGCGTGCGGTTTAATTGGATTCAACGCCGGAAAACTCACCAGGGCCGACGGACAAATGAAGGTCAAGTTGACGACTTTACCGGATTGTTCGAGAGGTGGTGCATGGCCGTCGTCAGTTCGTACCGTAAGGCGTTCTGTTAAGTCAGATAACGAACGAGACCCCCATCCCTATTTGCTACCCTTATCGCAAGATTTGGGGCACTATAGGGAGACCGCTGGTGTGAAACCAGAGGAAGGTGGGGGCAACGGTAGGTCAGTATGCCCCGAATGTCCTGGGCTACACGCGCGCTACAAAGGACGGGACAATGGGATGCAACATCGAGAGATGAAGCTATCCTGAAACCCGTTCGTAGTACGGATTGAGGGCTGTAACTCGCCCTCATGAAGCTGGATTTCGTAGTAATCGCGTCTCAAAATGGCGCGGTGAAT
>CEOV01004650.1.1007 Archaea;Euryarchaeota;Thermoplasmata;Thermoplasmatales;Marine Group II;marine metagenome cluster_12
GAATCCAGACCCTACGGGGTGCAGCAGGCGCGAAAACTTCACACTGCGGGAAACCGCGATGAGGGAATTCCAAGTGTCTGGGGTAAGACCCAGTCTTTTCTTGACTCTTAATAGGTCTTGGAATAAGGGGGGGGTAAGACCGGTGCCAGCCGCCGCGGTAATACCGGCCCCCCAAGTGGTCGTCACTTTTATTGGGCCTAAAACGTCCGTAGCCGGTTTAGTAAACCCGTGGGTAAATCAACCAGCTTAACTGGTTGAATTCTGCGGAGACTGCTAGACTAGGGACCGGGAGAGGTACGAGGTACTCTTGGGGTAGGGGTAAAATCCTGTCATCCCAGGGGGACCACTTGTTGCGAAGGCGTCGTACTAGAACGGATCCGACGGTCAGGGACGAAGCCTAGGGGCACGAACCGGATTAGATACCCGGGTAGTCCTAGGTGCAAACGCTGTGGACTTGGTGTTGGGGATTCCATGAGGGTTTCCAGTGCCGAAGCGAAGGTGTTAAGTCCACTGCCTGGGGAGTACGGTCGCAAGGCTGAAACTTAAAGGAATTGGCGGGGGAGCACTGCAACGAGAGGAGCGTGCGGTTTAATTGGATTCAACGCCGGAAAACTCACCAGGGCCGACGGACAAATGAAGGTCAAGTTGACGACTTTACCGGATTGTTCGAGAGGTGGTGCATGGCCGTCGTCAGTTCGTACCGTAAGGCGTTCTGTTAAGTCAGATAACGAACGAGACCCCCATCCCTATTTGCTACCCTTATCGCAAGATTTGGGGCACTATAGGGAGACCGCTGGTGTGAAACCAGAGGAAGGTGGGGGCAACGGTAGGTCAGTATGCCCCGAATGTCCTGGGCTACACGCGCGCTACAAAGGACGGGACAATGGGACGCAACATCGAGAGATGAAGCTATCCTGAAACCCGTTCGTAGTACGGATTGAGGGCTGTAACTCGCCCTCATGAAGCTGGATTTCGTAGTAATCGCGTCTCAAAATGGCGCGGTGAAT
>DQ156348.18592.20063 Archaea;Euryarchaeota;Thermoplasmata;Thermoplasmatales;Marine Group II;uncultured marine group II euryarchaeote HF70_59C08 cluster_12
AGAAATCCGGTTGATCCTGCCGGAGGCGACCGCTATTGGAATTCGATTAAGCCATGCGAGTCGAGAGTCTTAGGGACTCGGCGTACCGCTCAGTAACACGTGGGTAACCTGCCCTGTGCTGGGGAATAACCTCGGGAAACTGAGAATAATGCCCCATAGTTCACTACGCCTGGAACGGTGGGTGGATCAAAGCTCCGGCGGCACAGGATGGGCCTGCGGCGTATCAGGTTGTAGGGGGTGTAACGTACCCTCTAGCCTTCAACGCGTACGGGTTGTGGGAGCAATCGCCCGGAGATGGATTCTGAGACACGAATCCAGACCCTACGGGGTGCAGCAGGCGCGAAAACTTCACACTGCAGGAAACTGTGATGAGGGAATTCCAAGTGGCTAGACAAAGTCTAGTCTTTTTGTAACTTTTAATCGGTTACAGAATAAGGGGTGGGAAAGACCGGTGCCAGCCGCCGCGGTAATACCGGCACCTCAAGTGGTCGTCGCTTTTATTGGGCCTAAAACGTCCGTCGCCTGTTTGGTACATTCGTGGGTAAATCAACCAGCTTAACTGGTTGAATTCTGCGAGGACGGCCAGACTAGGGACCGGGAGAGGTATGGGGTACTCTCAGGGTAGGGGTAAAATCCTGTCATCCTGAGGGGACCACCTGTTGCGAAGGCGCCATACTAGAACGGATCCGACGGTCAGGGACGAAGCCTAGGGGCACGAACCGGATTAGATACCCGGGTAGTCCTAGGTGTAAACGCTGTGGACTTGGTGTTGGGGATTCTACGAGTATCCCCAGTGCCGGAGTGAAGATGTTAAGTCCACTGCCTGGGGAGTACGGTCGCAAGGCTGAAACTTAAAGGAATTGGCGGGGGAGCACAGCAACGAGAGGAGCGTGCGGTTTAATTGGATTCAACGCCGGAAAACTCACCAGTGCCGACGGACATATGAAGATCAGCGTGATGAGCTTATTGGATTGTTCGAGAGGTAGTGCATGGCCGTCGTCAGTTCGTACCGTAAGGCGTTCTGTTAAGTCAGATAACGAACGAGACCCCTATCGTCTATTTGCTAAACGGATCTCCGGATTCGTCGCACTATAGCGAGACCGCTGGCGTGAAGTCAGAGGAAGGTGGGGGCAACGACAGGTCAGTATGCTCCGAATGCACTGGGCTACACGCGCGCTACAAAGGCCAGGACAATGGGTCTGCCACGCCGAGAGGCGGCGCTATCCCGAAACCTGGTCGTAGTTCGGATCGAGGGCTGTAATTCGCCCTCGTGAAGCTGGATTTCGTAGTAATCGCGTCTCAAAATGGCGCGGTGAATATGCCCCTGCTCCTTGCACACACCGCCCGTCAAACCATCTTAGTTGGGGGTGGGTGAGGCTACCTTTTTTTGGGGTATTCGAGCCTGCCTTCGACAAGGAGGGTTAAGTCGTAACAAGGTATCTGTAGGGGAACCTGCAGATGGATCACCTCCT
>DQ156402.1.1283 Archaea;Euryarchaeota;Thermoplasmata;Thermoplasmatales;Marine Group II;uncultured marine group II euryarchaeote HF130_17D07 cluster_12
GAGGCGACCGCTATTGGAATTCGATTAAGCCATGCGAGTCGAGAGTCTTAGGGACTCGGCGTACCGCTCAGTAACACGTGGGTAACCTGCCCTGTGCTGGGGAATAACCTCGGGAAACTGAGAATAATGCCCCATAGTTCACTACGCCTGGAACGGTGGGTGGATCAAAGCTCCGGCGGCACAGGATGGGCCTGCGGCGTATCAGGTTGTAGGGGGTGTAACGTACCCTCTAGCCTTCAACGCGTACGGGTTGTGGGAGCAATCGCCCGGAGATGGATTCTGAGACACGAATCCAGACCCTACGGGGTGCAGCAGGCGCGAAAACTTCACACTGCAGGAAACTGTGATGAGGGAATTCCAAGTGGCTAGACAAAGTCTAGTCTTTTTGTAACTTTTAATCGGTTACAGAATAAGGGGTGGGAAAGACCGGTGCCAGCCGCCGCGGTAATACCGGCACCTCAAGTGGTCGTCGCTTTTATTGGGCCTAAAACGTCCGTCGCCTGTTTGGTACATTCGTGGGTAAATCAACCAGCTTAACTGGTTGAATTCTGCGAGGACGGCCAGACTAGGGACCGGGAGAGGTATGGGGTACTCTCAGGGTAGGGGTAAAATCCTGTCATCCTGAGGGGACCACCTGTTGCGAAGGCGCCATACTAGAACGGATCCGACGGTCAGGGACGAAGCCTAGGGGCACGAACCGGATTAGATACCCGGGTAGTCCTAGGTGTAAACGCTGTGGACTTGGTGTTGGGGATTCTACGAGTATCCCCAGTGCCGGAGTGAAGATGTTAAGTCCACTGCCTGGGGAGTACGGTCGCAAGGCTGAAACTTAAAGGAATTGGCGGGGGAGCACAGCAACGAGAGGAGCGTGCGGTTTAATTGGATTCAACGCCGGAAAACTCACCAGTGCCGACGGACATATGAAGATCAGCGTGATGAGCTTATTGGATTGTTCGAGAGGTAGTGCATGGCCGTCGTCAGTTCGTACCGTAAGGCGTTCTGTTAAGTCAGATAACGAACGAGACCCCTATCGTCTATTTGCTAAACGGATCTCCGGATTCGTCGCACTATAGCGAGACCGCTGGCGTGAAGTCAGAGGAAGGTGGGGGCAACGACAGGTCAGTATGCTCCGAATGCACTGGGCTACACGCGCGCTACAAAGGCCAGGACAATGGGTCTGCCACGCCGAGAGGCGGCGCTATCCCGAAACCTGGTCGTAGTTCGGATCGAGGGCTGTAATTCGCCCTCGTGAAGCTGGATTTCGTAGTAATCGCGTCTCAAAA
>DQ156406.1.1251 Archaea;Euryarchaeota;Thermoplasmata;Thermoplasmatales;Marine Group II;uncultured marine group II euryarchaeote HF130_28F07 cluster_12
GCCATGCGAGTCGAGAGTCTTAGGGACTCGGCGTACTGCTCAGTAACACGTGGATAATCTGACCTACGCTCGAGGATAATCTCGGGAAACTGAGTTCAATACTCGATAGATCACATGTCCTGGAATGGCTTGTGGTTGAAAGGTCACGGCGTAGGATGAGTCTGCGGCGTATCAGGTCGTAGTGGGTGTAATGGACCCACTAGCCCTCGACGCGTACGGGTTGTGAGAGCAATTGCCCGGAGATGGATTCTGAGACACGAATCCAGACCCTACGGGGTGCAGCAGGCGCGAAAACTTCACACTGCAGGAAACTGTGATGAGGGAACTCCAAGTGGCAGCACTAAGTGCTGTCTTTTCTGGACTCTTAAAAGGTCCAGGAAGAAGGGCTGGGTAAGACCGGTGCCAGCCGCCGCGGTAATACCGGCAGCTCAAGTGGTCGCCGCTTTTATTGGGCCTAAAACGTCCGTAGCCGGCTTGGTAAACCCGTGGGTAAATCAACCAGCTCAACTGGTTGAATTCCGCGGAGACTGCCTGGCTTGGGACCGGGAGAGGCGTGAGGTACTCTCGGGGTAGGGGTAAAATCCTGTCATCCCGAGAGGACCACCTGTGGCGAAGGCGTCACGCTAGAACGGATCCGACGGTCAGGGACGAAGCCTAGGGGCACGAACCGGATTAGATACCCGGGTAGTCCTAGGTGTAAACGCTGTGGACTTGGTGTTGGAAACCCCACGAGGGTCTTCAGTGCCGTAGCGAAGGTGATTAGTCCACTGCCTGGGGAGTACGGTCGCAAGGCTGAAACTTAAAGGAATTGGCGGGGGAGCACTGCAACGGGAGGAGCGTGCGGTTTAATTGGATTCAACGCCGGAAAACTCACCAGTGCCGACGGTTGTATGAAGGCCAGTTTAACGAGCTTGCCGGATTTTCCGAGAGGTGGTGCATGGCCGTCGTCAGTTCGTACCGTAAGGCGTTCTGTTAAGTCAGATAACGAACGAGACCCTCATCCATATTTGCCACCCTGGTCTCCGGATCAGGAGCACTATATGGAGACCGCTGGCGTGAAGTCAGAGGAAGGCGAGGGCAACGGTAGGTCAGTATGCCCCGAATGCACTGGGCTACACGCGCGCTACAAAGGGCAGGACAATGGGCAGCCACGTCGCAAGACGGCGCTATCCTGAAACCTGCTCGTAGTTCGGATTGAGGGCTGTAACTCGCCCTCATGAAGCTGGATTCCGTAGTAATCGCGTCTCAAAA
>DQ156415.1.1256 Archaea;Euryarchaeota;Thermoplasmata;Thermoplasmatales;Marine Group II;uncultured marine group II euryarchaeote HF130_40B01 cluster_12
AGCCATGCGAGTCGAGAGTCTTAGGGACTCGGCGTACCGCTCAGTAACACGTGGGTAACCTGCCCTGTGCTGGGGAATAACCTCGGGAAACTGAGAATAATGCCCCATAGTTCACCACGCCTGGAACGGTGGGTGGATCAAAGCTCCGGCGGCACAGGATGGGCCTGCGGCGTATCAGGTCGTAGGGGGTGTAACGTACCCTCTAGCCTTCAACGCGTACGGGTTGTGGGAGCAATCGCCCGGAGATGGATTCTGAGACACGAATCCAGACCCTACGGGGTGCAGCAGGCGCGAAAACTTCACACTGCAGGAAACTGTGATGAGGGAATTCCAAGTGGCTAGACAAAGTCTAGTCTTTTTGTAACTTTTAATCGGTTGCAGAATAAGGGGTGGGAAAGACCGGTGCCAGCCGCCGCGGTAATACCGGCACCTCAAGTGGTCGTCGCTTTTATTGGGCCTAAAACGTCCGTCGCCTGTTTGGTACATTCGTGGGTAAATCAAGCCGCTCAACGGCTTGAATTCTGCGAGGACGGCCAGACTAGGGACCGGGAGAGGTATGGGGTACTCTCAGGGTAGGGGTAAAATCCAGTCATCCTGAGGGGACCACCTGTTGCGAAGGCGCCATACTAGAACGGATCCGACGGTCAGGGACGAAGCCTAGGGGCACGAACCGGATTAGATACCCGGGTAGTCCTAGGTGTAAACGCTGTGGACTTGGTGTTGGGGACTCTACGAGTGTCCCCAGTGCCGGAGTGAAGATGTTAAGTCCACTGCCTGGGGAGTACGGTCGCAAGGCTGAAACTTAAAGGAATTGGCGGGGGAGCACAGCAACGAGAGGAGCGTGCGGTTTAATTGGATTCAACGCCGGAAAACTCACCAGTGCCGACGGACATATGAAGATCAGCGTGATGAGCTTATTGGATTGTTCGAGAGGTAGTGCATGGCCGTCGTCAGTTCGTACCGTAAGGCGTTCTGTTAAGTCAGATAACGAACGAGACCCCTATCGTCTATTTGCTAAGTGGATCTCCGGATTCACTGCACTATAGCGAGACCGCTGGCGTGAAGTCAGAGGAAGGTGGGGGCAACGACAGGTCAGTATGCTCCGAATGCACTGGGCTACACGCGCGCTACAAAGGCCAGGACAATGGGTCTGCCACTTCGAAAGAAGGCGCTATCCCGAAACCTGGTCGTAGTTCGGATCGTGGGCTGTAATTCGCCCTCGTGAAGCTGGATTTCGTAGTAATCGCGTCTCAAAA
>DQ156431.1.1270 Archaea;Euryarchaeota;Thermoplasmata;Thermoplasmatales;Marine Group II;uncultured marine group II euryarchaeote HF130_90E09 cluster_12
GATTAAGCCATGCGAGTCGAGAGTCTTAGGGACTCGGCGTACCGCTCAGTAACACGTGGGTAACCTGCCCTGTGCTGGGGAATAACCTCGGGAAACTGAGAATAATGCCCCATAGTTCACCACGCCTGGAACGGTGGGTGGATCAAAGCTCCGGCGGCACAGGATGGGCCTGCGGCGTATCAGGTCGTAGGGGGTGTAACGTACCCTCTAGCCTTCAACGCGTACGGGTTGTGGGAGCAATCGCCCGGAGATGGATTCTGAGACACGAATCCAGACCCTACGGGGTGCAGCAGGCGCGAAAACTTCACACTGCAGGAAACTGTGATGAGGGAATTCCAAGTGGCTAGACAAAGTCTAGTCTTTTTGTAACTTTTAATCGGTTACAGAATAAGGGGTGGGAAAGACCGGTGCCAGCCGCCGCGGTAATACCGGCACCTCAAGTGGTCGTCGCTTTTATTGGGCCTAAAACGTCCGTCGCCTGTTTGGTACATTCGTGGGTAAATCAAGCCGCTCAACGGCTTGAATTCTGCGAGGACGGCCAGACTAGGGACCGGGAGAGGTATGGGGTACTCTCAGGGTAGGGGTAAAATCCAGTCATCCTGAGGGGACCACCTGTTGCGAAGGCGCCATACTAGAACGGATCCGACGGTCAGGGACGAAGCCTAGGGGCACGAACCGGATTAGATACCCGGGTAGTCCTAGGTGTAAACGCTGTGGACTTGGTGTTGGGGATTCTACGAGTATCTCCAGTGCCGGAGTGAAGATGTTAAGTCCACTGCCTGGGGAGTACGGTCGCAAGGCTGAAACTTAAAGGAATTGGCGGGGGAGCACAGCAACGAGAGGAGCGTGCGGTTTAATTGGATTCAACGCCGGAAAACTCACCAGAGCCGACGGACATATGAAGATCAGCGTGATGAGCTTATTGGATTGTTCGAGAGGTAGTGCATGGCCGTCGTCAGTTCGTACCGTAAGGCGTTCTGTTAAGTCAGATAACGAACGAGACCCCTATCGTCTATTTGCTAAATGGATCTCCGGATTCATTGCACTATAGCGAGACCGCTGGCGTGAAGTCAGAGGAAGGTGGGGGCAACGACAGGTCAGTATGCTCCGAATGCTCTGGGCTACACGCGCGCTACAAAGGCCAGGACAATGGGTCTGCCACGCCGAGAGGCGGCGCTATCCCGAAACCTGGTCGTAGTTCGGATCGAGGGCTGTAATTCGCCCTCGTGAAGCTGGATTTCGTAGTAATCGCGTCTCAAAATGGCGCGGT
>DQ156405.1.1283 Archaea;Euryarchaeota;Thermoplasmata;Thermoplasmatales;Marine Group II;uncultured marine group II euryarchaeote HF130_27A09 cluster_12
GAGGCGACCGCTATTGGAATTCGATTAAGCCATGCGAGTCGAGAGTCTTAGGGACTCGGCGTACCGCTCAGTAACACGTGGGTAACCTGCCCTGTGCTGGGGAATAACCTCGGGAAACTGAGAATAATGCCCCATAGTTCACTACGCCTGGAACGGTGGGTGGATCAAAGCTCCGGCGGCACAGGATGGGCCTGCGGCGTATCAGGTTGTAGGGGGTGTAACGTACCCTCTAGCCTTCAACGCGTACGGGTTGTGGGAGCAATCGCCCGGAGATGGATTCTGAGACACGAATCCAGACCCTACGGGGTGCAGCAGGCGCGAAAACTTCACACTGCAGGAAACTGTGATGAGGGAATTCCAAGTGGCTAGACAAAGTCTAGTCTTTTTGTAACTTTTAATCGGTTACAGAATAAGGGGTGGGAAAGACCGGTGCCAGCCGCCGCGGTAATACCGGCACCTCAAGTGGTCGTCGCTTTTATTGGGCCTAAAACGTCCGTCGCCTGTTTGGTACATTCGTGGGTAAATCAACCAGCTTAACTGGTTGAATTCTGCGAGGACGGCCAGACTAGGGACCGGGAGAGGTATGGGGTACTCTCAGGGTAGGGGTAAAATCCTGTCATCCTGAGGGGACCACCTGTTGCGAAGGCGCCATACTAGAACGGATCCGACGGTCAGGGACGAAGCCTAGGGGCACGAACCGGATTAGATACCCGGGTAGTCCTAGGTGTAAACGCTGTGGACTTGGTGTTGGGGATTCTACGAGTATCCCCAGTGCCGGAGTGAAGATGTTAAGTCCACTGCCTGGGGAGTACGGTCGCAAGGCTGAAACTTAAAGGAATTGGCGGGGGAGCACAGCAACGAGAGGAGCGTGCGGTTTAATTGGATTCAACGCCGGAAAACTCACCAGTGCCGACGGACATATGAAGATCAGCGTGATGAGCTTATTGGATTGTTCGAGAGGTAGTGCATGGCCGTCGTCAGTTCGTACCGTAAGGCGTTCTGTTAAGTCAGATAACGAACGAGACCCCTATCGTCTATTTGCTAAACGGATCTCCGGATTCGTCGCACTATAGCGAGACCGCTGGCGTGAAGTCAGAGGAAGGTGGGGGCAACGACAGGTCAGTATGCTCCGAATGCACTGGGCTACACGCGCGCTACAAAGGCCAGGACAATGGGTCTGCCACGCCGAGAGGCGGCGCTATCCCGAAACCTGGTCGTAGTTCGGATCGAGGGCTGTAATTCGCCCTCGTGAAGCTGGATTTCGTAGTAATCGCGTCTCAAAA
>DQ156409.1.1234 Archaea;Euryarchaeota;Thermoplasmata;Thermoplasmatales;Marine Group II;uncultured marine group II euryarchaeote HF130_31B11 cluster_12
AGCCATGCGAGTCGAGAGTCTTAGGGACTCGGCGTACTGCTCAGTAACACGTGGATAATCTGACCTACGCTCGAGGATAATCTCGGGAAACTGAGTTCAATACTCGATAGATCACATGTCCTGGAATGGCTTGTGGTTGAAAGGTCACGGCGTAGGATGAGTCTGCGGCGTATCAGGTCGTAGTGGGTGTAATGGACCCACTAGCCCTCGACGCGTACGGGTTGTGAGAGCAATTGCCCGGAGATGGATTCTGAGACACGAATCCAGACCCTACGGGGTGCAGCAGGCGCGAAAACTTCACACTGCAGGAAACTGTGATGAGGGAACTCCAAGTGGCAGCACTAAGTGCTGTCTTTTCTGGACTCTTAAAAGGTCCAGGAAGAAGGGCTGGGTAAGACCGGTGCCAGCCGCCGCGGTAATACCGGCAGCTCAAGTGGTCGCCGCTTTTATTGGGCCTAAAACGTCCGTAGCCGGCTTGGTAAACCCGTGGGTAAATCAACCAGCTCAACTGGTTGAATTCCGCGGAGACTGCCTGGCTTGGGACCGGGAGAGGCGTGAGGTACTCTCGGGGTAGGGGTAAAATCCTGTCATCCCGAGAGGACCACCTGTGGCGAAGGCGTCACGCTAGAACGGATCCGACGGTCAGGGACGAAGCCTAGGGGCACGAACCGGATTAGATACCCGGGTAGTCCTAGGTGTAAACGCTGTGGACTTGGTGTTGGAAACCCCACGAGGGTCTTCAGTGCCGTAGCGAAGGTGATTAGTCCACTGCCTGGGGAGTACGGTCGCAAGGCTGAAACTTAAAGGAATTGGCGGGGGAGCACTGCAACGGGAGGAGCGTGCGGTTTAATTGGATTCAACGCCGGAAAACTCACCAGTGCCGACGGTTGTATGAAGGCCAGTTTAACGAGCTTGCCGGATTTTCCGAGAGGTGGTGCATGGCCGTCGTCAGTTCGTACCGTAAGGCGTTCTGTTAAGTCAGATAACGAACGAGACCCTCATCCATATTTGCCACCCTGGTCTCCGGATCAGGAGCACTATATGGAGACCGCTGGCGTGAAGTCAGAGGAAGGCGAGGGCAACGGTAGGTCAGTATGCCCCGAATGCACTGGGCTACACGCGCGCTACAAAGGGCAGGACAATGGGCAGCCACGTCGCAAGACGGCGCTATCCTGAAACCTGCTCGTAGTTCGGATTGAGGGCTGTAACTCGCCCTCATGAAGCTGGATTCCGT
>DQ156418.1.1003 Archaea;Euryarchaeota;Thermoplasmata;Thermoplasmatales;Marine Group II;uncultured marine group II euryarchaeote HF130_40G09 cluster_12
GACACGAATCCAGACCCTACGGGGTGCAGCAGGCGCGAAAACTTCACACTGCAGGAAACTGTGATGAGGGAATTCCAAGTGGCATGACTATGTTATGTCTTTTACCAACTTTTAATCGGTTGGTGAATAAGGGGTGGGAAAGACCGGTGCCAGCCGCCGCGGTAATACCGGCACCTCAAGTGGTCGTCGCTTTTATTGGGCCTAAAACGTCCGTAGCCGGTCTGGTACATTCGTGGGTAAATCAACCGTCTTAAGCGATTGAATTCTGCGAGCACGGCCAGACTAGGGACTGGGAGAGGTGTGGGGTACTCTCGGGGTAGGGGTAAAATCCTGTCATCCCGAGGGGACCACCTGTTGCGAAGGCGCCACACTAGAACGGATCCGACGGTCAGGGACGAAGCCTAGGGGCACGAACCGGATTAGATACCCGGGTAGTCCTAGGTGTAAACGCTGTGGACTTGGTGTTGGGGATTCTACGAGTATCCTCAGTGCCGTAGTGAAGATGTTTAGTCCACTGCCTGGGGAGTACGGTCGCAAGGCTGAAACTTAAAGGAATTGGCGGGGGAGCACTGCAACGAGAGGAGCGTGCGGTTTAATTGGATTCAACGCCGGAAAACTCACCAGAGCCGACGGACATATGAAGATCAGCGTGATGAGCTTATTGGATTGTTCGAGAGGTAGTGCATGGCCGTCGTCAGTTCGTACCGTAAGGCGTTCTGTTAAGTCAGATAACGAACGAGACCCCCATCGCTATTTGCCAGACGGATCTCCGGATTCGTCGCACTATAGCGAGACCGCTGGCGTGAAGTCAGAGGAAGGCGGGGGCAACGACAGGTCAGTATGCTCCGAATGCTCTGGGCTACACGCGCGCTACAAAGGCCAGGACAATGGGCAGCCACTCCGAAAGGAGGCGCTATCCCGAAACCTGGTCGTAGTTCGGATCGAGGGCTGTAACTCGCCCTCGTGAAGCTGGATTTCGTAGTAATCGCGTCTCAAAATGGCG
>DQ156442.1.1113 Archaea;Euryarchaeota;Thermoplasmata;Thermoplasmatales;Marine Group II;uncultured marine group II euryarchaeote HF200_49H12 cluster_12
TCCGGCGGCACAGGATGGGCCTGCGGCGTATCAGGTCGTAGGGGGTGTAACGTACCCTCTAGCCTTCAACGCGTACGGGTTGTGGGAGCAATCGCCCGGAGATGGATTCTGAGACACGAATCCAGACCCTACGGGGTGCAGCAGGCGCGAAAACTTCACACTGCAGGAAACTGTGATGAGGGAATTCCAAGTGGTCAGACAAAGTCTGATCTTTTTGCAACTTTTAATCGGTTGCAGAATAAGGGGTGGGAAAGACCGGTGCCAGCCGCCGCGGTAATACCGGCACCTCAAGTGGTCGTCGCTTTTATTGGGCCTAAAACGTCCGTAGCCTGTTTGGTACATTCGTGGGTAAATCAATCAGCTCAACTGATTGAATTCTGCGAGGACGGCCAGACTAGGGACCGGGAGAGGTATGGGGTACTCTCAGGGTAGGGGTAAAATCCAGTCATCCTGAGGGGACCACCTGTTGCGAAGGCGCCATACTAGAACGGATCCGACGGTCAGGGACGAAGCCTAGGGGCACGAACCGGATTAGATACCCGGGTAGTCCTAGGTGTAAACGCTGTGGACTTGGTGTTGGGGATTCTACGAGTATCCCCAGTGCCGGAGTGAAGATGTTAAGTCCACTGCCTGGGGAGTACGGTCGCAAGGCTGAAACTTAAAGGAATTGGCGGGGGAGCACAGCAACGAGAGGAGCGTGCGGTTTAATTGGATTCAACGCCGGAAAACTCACCAGAGCCGACGGACATATGAAGATCAGCGTGATGAGCTTATTGGATTGTTCGAGAGGTAGTGCATGGCCGTCGTCAGTTCGTACCGTAAGGCGTTCTGTTAAGTCAGATAACGAACGAGACCCCTATCGTCTATTTGCTACACGGATCGCAAGATTCGTCGCACTATAGCGAGACCGCTGGCGTGAAGTCAGAGGAAGGTGGGGGCAACGACAGGTCAGTATGCTCCGAATGCTCTGGGCTACACGCGCGCTACAAAGGCCAGGACAATGGGTCTGCCACGCCGAGAGGCGGCGCTATCCCGAAACCTGGTCGTAGTTCGGATCGAGGGCTGTAATTCGCCCTCGTGAAGCTGGATTTCGTAGTAATCGCGTCTCAAAAT
>DQ156462.1.1279 Archaea;Euryarchaeota;Thermoplasmata;Thermoplasmatales;Marine Group II;uncultured marine group II euryarchaeote HF500_47D04 cluster_12
GCGACCGCTATTGGAATTCGATTAAGCCATGCGAGTCGAGAGTCTTAGGGACTCGGCGTACCGCTCAGTAACACGTGGGTAACCTGCCCTGTGCTGGGGAATAACCTCGGGAAACTGAGAATAATGCCCCATAATTCACTACGCCTGGAACGGTGGGTGGATCAAAGCTCCGGCGGCACAGGATGGGCCTGCGGCGTATCAGGTCGTAGGGGGTGTAATGTACCCTCTAGCCTTCAACGCGTACGGGTTGTGGGAGCAATCGCCCGGAGATGGATTCTGAGACACGAATCCAGACCCTACGGGGTGCAGCAGGCGCGAAAACTTCACACTGCAGGAAACTGTGATGAGGGAATTCCAAGTGGCCAGACAAAGTCTGGTCTTTTACCAACTTTTAATCGGTTGGTGAATAAGGGGTGGGAAAGACCGGTGCCAGCCGCCGCGGTAATACCGGCACCTCAAGTGGTCGTCGCTTTTATTGGGCCTAAAACGTCCGTCGCCTGTTTGGTACATTCGTGGGTAAATCAAGCCGCTTAACGGCTTGAATTCTGCGAGGACGGCCAGACTAGGGACCGGGAGAGGTATGGGGTACTCTCAGGGTAGGGGTAAAATCCAGTCATCCTGAGGGGACCACCTGTTGCGAAGGCGCCATACTAGAACGGATCCGACGGTCAGGGACGAAGCCTAGGGGCACGAACCGGATTAGATACCCGGGTAGTCCTAGGTGTAAACGCTGTGGACTTGGTGTTGGGGATTCTACGAGTATCCCCAGTGCCGGAGTGAAGATGTTAAGTCCACTGCCTGGGGAGTACGGTCGCAAGGCTGAAACTTAAAGGAATTGGCGGGGGAGCACAGCAACGAGAGGAGCGTGCGGTTTAATTGGATTCAACGCCGGAAAACTCACCAGAGCCGACGGACATATGAAGATCAGCGTGATGAGCTTATTGGATTGTTCGAGAGGTAGTGCATGGCCGTCGTCAGTTCGTACCGTAAGGCGTTCTGTTAAGTCAGATAACGAACGAGACCCCTATCGTCTATTTGCTAGACGGATCTCCGGATTCGTCGCACTATAGCGAGACCGCTGGCGTGAAGTCAGAGGAAGGTGGGGGCAACGACAGGTCAGTATGCTCCGAATGCTCTGGGCTACACGCGCGCTACAAAGGCCAGGACAATGGGTTTGCCACTCTGAGAGGAGGCGCTATCCCGAAACCTGGTCGTAGTTCGGATCGAGGGCTGTAATTCGCCCTCGTGAAGCTGGATTTCGTAGTAATCGCGCCTCAAA
>DQ156466.1.1267 Archaea;Euryarchaeota;Thermoplasmata;Thermoplasmatales;Marine Group II;uncultured marine group II euryarchaeote HF70_105F02 cluster_12
ATTCGATTAAGCCATGCGAGTCGAGAGTCTTAGGGACTCGGCGTACCGCTCAGTAACACGTGGGTAACCTGCCCTGTGCTGGGGAATAACCTCGGGAAACTGAGAATAATGCCCCATAGTTCACTACGCCTGGAACGGTGGGTGGATCAAAGCTCCGGCGGCACAGGATGGGCCTGCGGCGTATCAGGTTGTAGGGGGTGTAACGTACCCTCTAGCCTTCAACGCGTACGGGTTGTGGGAGCAATCGCCCGGAGATGGATTCTGAGACACGAATCCAGACCCTACGGGGTGCAGCAGGCGCGAAAACTTCACACTGCAGGAAACTGTGATGAGGGAATTCCAAGTGGCTAGACAAAGTCTAGTCTTTTTGTAACTTTTAATCGGTTACAGAATAAGGGGTGGGAAAGACCGGTGCCAGCCGCCGCGGTAATACCGGCACCTCAAGTGGTCGTCGCTTTTATTGGGCCTAAAACGTCCGTCGCCTGTTTGGTACATTCGTGGGTAAATCAACCAGCTTAACTGGTTGAATTCTGCGAGGACGGCCAGACTAGGGACCGGGAGAGGTATGGGGTACTCTCAGGGTAGGGGTAAAATCCTGTCATCCTGAGGGGACCACCTGTTGCGAAGGCGCCATACTAGAACGGATCCGACGGTCAGGGACGAAGCCTAGGGGCACGAACCGGATTAGATACCCGGGTAGTCCTAGGTGTAAACGCTGTGGACTTGGTGTTGGGGATTCTACGAGTATCCCCAGTGCCGGAGTGAAGATGTTAAGTCCACTGCCTGGGGAGTACGGTCGCAAGGCTGAAACTTAAAGGAATTGGCGGGGGAGCACAGCAACGAGAGGAGCGTGCGGTTTAATTGGATTCAACGCCGGAAAACTCACCAGTGCCGACGGACATATGAAGATCAGCGTGATGAGCTTATTGGATTGTTCGAGAGGTAGTGCATGGCCGTCGTCAGTTCGTACCGTAAGGCGTTCTGTTAAGTCAGATAACGAACGAGACCCCTATCGTCTATTTGCTAAACGGATCTCCGGATTCGTCGCACTATAGCGAGACCGCTGGCGTGAAGTCAGAGGAAGGTGGGGGCAACGACAGGTCAGTATGCTCCGAATGCACTGGGCTACACGCGCGCTACAAAGGCCAGGACAATGGGTCTGCCACGCCGAGAGGCGGCGCTATCCCGAAACCTGGTCGTAGTTCGGATCGAGGGCTGTAATTCGCCCTCGTGAAGCTGGATTTCGTAGTAATCGCGTCTCAAAATG
>DQ156412.1.1254 Archaea;Euryarchaeota;Thermoplasmata;Thermoplasmatales;Marine Group II;uncultured marine group II euryarchaeote HF130_34E01 cluster_12
GCCATGCGAGTCGAGAGTCTTAGGGACTCGGCGTACCGCTCAGTAACACGTGGGTAACCTGCCCTGTGCTGGGGAATAACCTCGGGAAACTGAGAATAATGCCCCATAGTTCACCACGCCTGGAACGGTGGGTGGATCAAAGCTCCGGCGGCACAGGATGGGCCTGCGGCGTATCAGGTCGTAGGGGGTGTAACGTACCCTCTAGCCTTCAACGCGTACGGGTTGTGGGAGCAATCGCCCGGAGATGGATTCTGAGACACGAATCCAGACCCTACGGGGTGCAGCAGGCGCGAAAACTTCACACTGCAGGAAACTGTGATGAGGGAATTCCAAGTGGCTAGACAAAGTCTAGTCTTTTTGTAACTTTTAATCGGTTGCAGAATAAGGGGTGGGAAAGACCGGTGCCAGCCGCCGCGGTAATACCGGCACCTCAAGTGGTCGTCGCTTTTATTGGGCCTAAAACGTCCGTCGCCTGTTTGGTACATTCGTGGGTAAATCAAGCCGCTCAACGGCTTGAATTCTGCGAGGACGGCCAGACTAGGGACCGGGAGAGGTATGGGGTACTCTCAGGGTAGGGGTAAAATCCAGTCATCCTGAGGGGACCACCTGTTGCGAAGGCGCCATACTAGAACGGATCCGACGGTCAGGGACGAAGCCTAGGGGCACGAACCGGATTAGATACCCGGGTAGTCCTAGGTGTAAACGCTGTGGACTTGGTGTTGGGGACTCTACGAGTGTCCCCAGTGCCGGAGTGAAGATGTTAAGTCCACTGCCTGGGGAGTACGGTCGCAAGGCTGAAACTTAAAGGAATTGGCGGGGGAGCACAGCAACGAGAGGAGCGTGCGGTTTAATTGGATTCAACGCCGGAAAACTCACCAGTGCCGACGGACATATGAAGATCAGCGTGATGAGCTTATTGGATTGTTCGAGAGGTAGTGCATGGCCGTCGTCAGTTCGTACCGTAAGGCGTTCTGTTAAGTCAGATAACGAACGAGACCCCTATCGTCTATTTGCTAAGTGGATCTCCGGATTCACTGCACTATAGCGAGACCGCTGGCGTGAAGTCAGAGGAAGGTGGGGGCAACGACAGGTCAGTATGCTCCGAATGCACTGGGCTACACGCGCGCTACAAAGGCCAGGACAATGGGTCTGCCACTTCGAAAGAAGGCGCTATCCCGAAACCTGGTCGTAGTTCGGATCGTGGGCTGTAATTCGCCCTCGTGAAGCTGGATTTCGTAGTAATCGCGTCTCAAA
>DQ156477.1.1271 Archaea;Euryarchaeota;Thermoplasmata;Thermoplasmatales;Marine Group II;uncultured marine group II euryarchaeote HF70_95E04 cluster_12
GAATTCGATTAAGCCATGCGAGTCGAGAGTCTTAGGGACTCGGCGTACCGCTCAGTAACACGTGGGTAACCTGCCCTGTGCTGGGGAATAACCTCGGGAAACTGAGAATAATGCCCCATAGTTCACTACGCCTGGAACGGTGGGTGGATCAAAGCTCCGGCGGCACAGGATGGGCCTGCGGCGTATCAGGTTGTAGGGGGTGTAACGTACCCTCTAGCCTTCAACGCGTACGGGTTGTGGGAGCAATCGCCCGGAGATGGATTCTGAGACACGAATCCAGACCCTACGGGGTGCAGCAGGCGCGAAAACTTCACACTGCAGGAAACTGTGATGAGGGAATTCCAAGTGGCTAGACAAAGTCTAGTCTTTTTGTAACTTTTAATCGGTTACAGAATAAGGGGTGGGAAAGACCGGTGCCAGCCGCCGCGGTAATACCGGCACCTCAAGTGGTCGTCGCTTTTATTGGGCCTAAAACGTCCGTCGCCTGTTTGGTACATTCGTGGGTAAATCAACCAGCTTAACTGGTTGAATTCTGCGAGGACGGCCAGACTAGGGACCGGGAGAGGTATGGGGTACTCTCAGGGTAGGGGTAAAATCCTGTCATCCTGAGGGGACCACCTGTTGCGAAGGCGCCATACTAGAACGGATCCGACGGTCAGGGACGAAGCCTAGGGGCACGAACCGGATTAGATACCCGGGTAGTCCTAGGTGTAAACGCTGTGGACTTGGTGTTGGGGATTCTACGAGTATCCCCAGTGCCGGAGTGAAGATGTTAAGTCCACTGCCTGGGGAGTACGGTCGCAAGGCTGAAACTTAAAGGAATTGGCGGGGGAGCACAGCAACGAGAGGAGCGTGCGGTTTAATTGGATTCAACGCCGGAAAACTCACCAGTGCCGACGGACATATGAAGATCAGCGTGATGAGCTTATTGGATTGTTCGAGAGGTAGTGCATGGCCGTCGTCAGTTCGTACCGTAAGGCGTTCTGTTAAGTCAGATAACGAACGAGACCCCTATCGTCTATTTGCTAAACGGATCTCCGGATTCGTCGCACTATAGCGAGACCGCTGGCGTGAAGTCAGAGGAAGGTGGGGGCAACGACAGGTCAGTATGCTCCGAATGCACTGGGCTACACGCGCGCTACAAAGGCCAGGACAATGGGTCTGCCACGCCGAGAGGCGGCGCTATCCCGAAACCTGGTCGTAGTTCGGATCGAGGGCTGTAATTCGCCCTCGTGAAGCTGGATTTCGTAGTAATCGCGTCTCAAAATGGC
>DQ156408.1.1283 Archaea;Euryarchaeota;Thermoplasmata;Thermoplasmatales;Marine Group II;uncultured marine group II euryarchaeote HF130_30F08 cluster_12
GAGGCGACCGCTATTGGAATTCGATTAAGCCATGCGAGTCGAGAGTCTTAGGGACTCGGCGTACCGCTCAGTAACACGTGGGTAACCTGCCCTGTGCTGGGGAATAACCTCGGGAAACTGAGAATAATGCCCCATAGTTCACCACGCCTGGAACGGTGGGTGGATCAAAGCTCCGGCGGCACAGGATGGGCCTGCGGCGTATCAGGTCGTAGGGGGTGTAACGTACCCTCTAGCCTTCAACGCGTACGGGTTGTGGGAGCAATCGCCCGGAGATGGATTCTGAGACACGAATCCAGACCCTACGGGGTGCAGCAGGCGCGAAAACTTCACACTGCAGGAAACTGTGATGAGGGAATTCCAAGTGGCTAGACAAAGTCTAGTCTTTTTGTAACTTTTAATCGGTTACAGAATAAGGGGTGGGAAAGACCGGTGCCAGCCGCCGCGGTAATACCGGCACCTCAAGTGGTCGTCGCTTTTATTGGGCCTAAAACGTCCGTCGCCTGTTTGGTACATTCGTGGGTAAATCAACCAGCTTAACTGGTTGAATTCTGCGAGGACGGCCAGACTAGGGACCGGGAGAGGTATGGGGTACTCTCAGGGTAGGGGTAAAATCCTGTCATCCTGAGGGGACCACCTGTTGCGAAGGCGCCATACTAGAACGGATCCGACGGTTAGGGACGAAGCCTAGGGGCACGAACCGGATTAGATACCCGGGTAGTCCTAGGTGTAAACGCTGTGGACTTGGTGTTGGGGATTCTACGAGTATCCCCAGTGCCGGAGTGAAGATGTTAAGTCCACTGCCTGGGGAGTACGGTCGCAAGGCTGAAACTTAAAGGAATTGGCGGGGGAGCACAGCAACGAGAGGAGCGTGCGGTTTAATTGGATTCAACGCCGGAAAACTCACCAGTGCCGACGGACATATGAAGATCAGCGTGATGAGCTTATTGGATTGTTCGAGAGGTAGTGCATGGCCGTCGTCAGTTCGTACCGTAAGGCGTTCTGTTAAGTCAGATAACGAACGAGACCCCTATCGTCTATTTGCTAGACGGATCTCCGGATTCGTCGCACTATAGCGAGACCGCTGGCGTGAAGTCAGAGGAAGGTGGGGGCAACGACAGGTCAGTATGCTCCGAATGCACTGGGCTACACGCGCGCTACAAAGGCCAGGACAATGGGTCTGCCACGCCGAGAGGCGGCGCTATCCCGAAACCTGGTCGTAGTTCGGATCGAGGGCTGTAATTCGCCCTCGTGAAGCTGGATTTCGTAGTAATCGCGTCTCAAAA
>DQ156425.1.1253 Archaea;Euryarchaeota;Thermoplasmata;Thermoplasmatales;Marine Group II;uncultured marine group II euryarchaeote HF130_71B05 cluster_12
CATGCGAGTCGAGAGTCTTAGGGACTCGGCGTACCGCTCAGTAACACGTGGGTAACCTGCCCTGTGCTGGGGAATAACCTCGGGAAACTGAGAATAATGCCCCATAGTTCACCACGCCTGGAACGGTGGGTGGATCAAAGCTCCGGCGGCACAGGATGGGCCTGCGGCGTATCAGGTCGTAGGGGGTGTAACGTACCCTCTAGCCTTCAACGCGTACGGGTTGTGGGAGCAATCGCCCGGAGATGGATTCTGAGACACGAATCCAGACCCTACGGGGTGCAGCAGGCGCGAAAACTTCACACTGCAGGAAACTGTGATGAGGGAATTCCAAGTGGCTAGACAAAGTCTAGTCTTTTTGTAACTTTTAATCGGTTACAGAATAAGGGGTGGGAAAGACCGGTGCCAGCCGCCGCGGTAATACCGGCACCTCAAGTGGTCGTCGCTTTTATTGGGCCTAAAACGTCCGTCGCCTGTTTGGTACATTCGTGGGTAAATCAAGCCGCTCAACGGCTTGAATTCTGCGAGGACGGCCAGACTAGGGACCGGGAGAGGTATGGGGTACTCTCAGGGTAGGGGTAAAATCCAGTCATCCTGAGGGGACCACCTGTTGCGAAGGCGCCATACTAGAACGGATCCGACGGTCAGGGACGAAGCCTAGGGGCACGAACCGGATTAGATACCCGGGTAGTCCTAGGTGTAAACGCTGTGGACTTGGTGTTGGGGATTCTACGAGTATCTCCAGTGCCGGAGTGAAGATGTTAAGTCCACTGCCTGGGGAGTACGGTCGCAAGGCTGAAACTTAAAGGAATTGGCGGGGGAGCACAGCAACGAGAGGAGCGTGCGGTTTAATTGGATTCAACGCCGGAAAACTCACCAGAGCCGACGGACATATGAAGATCAGCGTGATGAGCTTATTGGATTGTTCGAGAGGTAGTGCATGGCCGTCGTCAGTTCGTACCGTAAGGCGTTCTGTTAAGTCAGATAACGAACGAGACCCCTATCGTCTATTTGCTAAATGGATCTCCGGATTCATTGCACTATAGCGAGACCGCTGGCGTGAAGTCAGAGGAAGGTGGGGGCAACGACAGGTCAGTATGCTCCGAATGCTCTGGGCTACACGCGCGCTACAAAGGCCAGGACAATGGGTCTGCCACGCCGAGAGGCGGCGCTATCCCGAAACCTGGTCGTAGTTCGGATCGAGGGCTGTAATTCGCCCTCGTGAAGCTGGATTTCGTAGTAATCGCGTCTCAAAA
>DQ156429.1.1263 Archaea;Euryarchaeota;Thermoplasmata;Thermoplasmatales;Marine Group II;uncultured marine group II euryarchaeote HF130_83E02 cluster_12
TCGATTAAGCCATGCGAGTCGAGAGTCTTAGGGACTCGGCGTACCGCTCAGTAACACGTGGGTAACCTGCCCTGTGCTGGGGAATAACCTCGGGAAACTGAGAATAATGCCCCATAGTTCACTACGCCTGGAACGGTGGGTGGATCAAAGCTCCGGCGGCACAGGATGGGCCTGCGGCGTATCAGGTTGTAGGGGGTGTAACGTACCCTCTAGCCTTCAACGCGTACGGGTTGTGGGAGCAATCGCCCGGAGATGGATTCTGAGACACGAATCCAGACCCTACGGGGTGCAGCAGGCGCGAAAACTTCACACTGCAGGAAACTGTGATGAGGGAATTCCAAGTGGCTAGACAAAGTCTAGTCTTTTTGTAACTTTTAATCGGTTACAGAATAAGGGGTGGGAAAGACCGGTGCCAGCCGCCGCGGTAATACCGGCACCTCAAGTGGTCGTCGCTTTTATTGGGCCTAAAACGTCCGTCGCCTGTTTGGTACATTCGTGGGTAAATCAACCAGCTTAACTGGTTGAATTCTGCGAGGACGGCCAGACTAGGGACCGGGAGAGGTATGGGGTACTCTCAGGGTAGGGGTAAAATCCTGTCATCCTGAGGGGACCACCTGTTGCGAAGGCGCCATACTAGAACGGATCCGACGGTCAGGGACGAAGCCTAGGGGCACGAACCGGATTAGATACCCGGGTAGTCCTAGGTGTAAACGCTGTGGACTTGGTGTTGGGGATTCTACGAGTATCCCCAGTGCCGGAGTGAAGATGTTAAGTCCACTGCCTGGGGAGTACGGTCGCAAGGCTGAAACTTAAAGGAATTGGCGGGGGAGCACAGCAACGAGAGGAGCGTGCGGTTTAATTGGATTCAACGCCGGAAAACTCACCAGTGCCGACGGACATATGAAGATCAGCGTGATGAGCTTATTGGATTGTTCGAGAGGTAGTGCATGGCCGTCGTCAGTTCGTACCGTAAGGCGTTCTGTTAAGTCAGATAACGAACGAGACCCCTATCGTCTATTTGCTAAACGGATCTCCGGATTCGTCGCACTATAGCGAGACCGCTGGCGTGAAGTCAGAGGAAGGTGGGGGCAACGACAGGTCAGTATGCTCCGAATGCACTGGGCTACACGCGCGCTACAAAGGCCAGGACAATGGGTCTGCCACGCCGAGAGGCGGCGCTATCCCGAAACCTGGTCGTAGTTCGGATCGAGGGCTGTAATTCGCCCTCGTGAAGCTGGATTTCGTAGTAATCGCGTCTCAAAA
>DQ156478.1.1283 Archaea;Euryarchaeota;Thermoplasmata;Thermoplasmatales;Marine Group II;uncultured marine group II euryarchaeote HF70_97E04 cluster_12
GAGGCGACCGCTATTGGAATTCGATTAAGCCATGCGAGTCGAGAGTCTTAGGGACTCGGCGTACCGCTCAGTAACACGTGGGTAACCTGCCCTGTGCTGGGGAATAACCTCGGGAAACTGAGAATAATGCCCCATAGTTCACTACGCCTGGAACGGTGGGTGGATCAAAGCTCCGGCGGCACAGGATGGGCCTGCGGCGTATCAGGTTGTAGGGGGTGTAACGTACCCTCTAGCCTTCAACGCGTACGGGTTGTGGGAGCAATCGCCCGGAGATGGATTCTGAGACACGAATCCAGACCCTACGGGGTGCAGCAGGCGCGAAAACTTCACACTGCAGGAAACTGTGATGAGGGAATTCCAAGTGGCTAGACAAAGTCTAGTCTTTTTGTAACTTTTAATCGGTTACAGAATAAGGGGTGGGAAAGACCGGTGCCAGCCGCCGCGGTAATACCGGCACCTCAAGTGGTCGTCGCTTTTATTGGGCCTAAAACGTCCGTCGCCTGTTTGGTACATTCGTGGGTAAATCAACCAGCTTAACTGGTTGAATTCTGCGAGGACGGCCAGACTAGGGACCGGGAGAGGTATGGGGTACTCTCAGGGTAGGGGTAAAATCCTGTCATCCTGAGGGGACCACCTGTTGCGAAGGCGCCATACTAGAACGGATCCGACGGTCAGGGACGAAGCCTAGGGGCACGAACCGGATTAGATACCCGGGTAGTCCTAGGTGTAAACGCTGTGGACTTGGTGTTGGGGATTCTACGAGTATCCCCAGTGCCGGAGTGAAGATGTTAAGTCCACTGCCTGGGGAGTACGGTCGCAAGGCTGAAACTTAAAGGAATTGGCGGGGGAGCACAGCAACGAGAGGAGCGTGCGGTTTAATTGGATTCAACGCCGGAAAACTCACCAGTGCCGACGGACATATGAAGATCAGCGTGATGAGCTTATTGGATTGTTCGAGAGGTAGTGCATGGCCGTCGTCAGTTCGTACCGTAAGGCGTTCTGTTAAGTCAGATAACGAACGAGACCCCTATCGTCTATTTGCTAAACGGATCTCCGGATTCGTCGCACTATAGCGAGACCGCTGGCGTGAAGTCAGAGGAAGGTGGGGGCAACGACAGGTCAGTATGCTCCGAATGCACTGGGCTACACGCGCGCTACAAAGGCCAGGACAATGGGTCTGCCACGCCGAGAGGCGGCGCTATCCCGAAACCTGGTCGTAGTTCGGATCGAGGGCTGTAATTCGCCCTCGTGAAGCTGGATTTCGTAGTAATCGCGTCTCAAAA
>DQ300558.1.1266 Archaea;Euryarchaeota;Thermoplasmata;Thermoplasmatales;Marine Group II;uncultured marine group II euryarchaeote cluster_12
GCGAGTCGAGAGTCTTTAAGGACTCGGCGTACCGCTCAGTAACACGTGGGTAACCTGCCCTGTGCTGGGGAATAACCTCGGGAAACTGAGAATAATGCCCCATAATTCACTACGCCTGGAACGGTGGGTGGATCAAAGCTCCGGCGGCACAGGATGGGCCTGCGGCGTATCAGGTTGTAGGGGGTGTAATGTACCCTCTAGCCTTCAACGCGTACGGGTTGTGGGAGCAATCGCCCGGAGATGGATTCTGAGACACGAATCCAGACCCTACGGGGTGCAGCAGGCGCGAAAACTTCACACTGCAGGAAACTGTGATGAGGGAATTCCAAGTGGCCAGACAAAGTCTGGTCTTTTTGTAACTTTTAATCGGTTGCAGAATAAGGGGTGGGAAAGACCGGTGCCAGCCGCCGCGGTAATACCGGCACCTCAAGTGGTCGTCGCTTTTATTGGGCCTAAAACGTCCGTCGCCTGTTTGGTACATTCGTGGGTAAATCAAGCCGCTTAACGGCTTGAATTCTGCGAGGACGGCCAGACTAGGGACCGGGAGAGGTATGGGGTACTCTCAGGGTAGGGGTAAAATCCAGTCATCCTGAGGGGACCACCTGTTGCGAAGGCGCCATACTAGAACGGATCCGACGGTCAGGGACGAAGCCTAGGGGCACGAACCGGATTAGATACCCGGGTAGTCCTAGGTGTAAACGCTGTGGACTTGGTGTTGGGGATTCTACGAGTATCCCCAGTGCCGGAGTGAAGATGTTAAGTCCACTGCCTGGGGAGTACGGTCGCAAGGCTGAAACTTAAAGGAATTGGCGGGGGAGCACAGCAACGAGAGGAGCGTGCGGTTTAATTGGATTCAACGCCGGAAAACTCACCAGAGCCGACGGACATATGAAGATCAGCGTGATGAGCTTATTGGATTGTTCGAGAGGTAGTGCATGGCCGTCGTCAGTTCGTACCGTAAGGCGTTCTGTTAAGTCAGATAACGAACGAGACCCCTATCGTCTATTTGCTAGACGGATCTCCGGATTCGTCGCACTATAGCGAGACCGCTGGCGTGAAGTCAGAGGAAGGTGGGGGCAACGACAGGTCAGTATGCTCCGAATGCTCTGGGCTACACGCGCGCTACAAAGGCCAGGACAATGGGTTTGCCACTCTGAGAGGAGGCGCTATCCCGAAACCTGGTCGTAGTTCGGATCGAGGGCTGTAATTCGCCCTCGTGAAGCTGGATTTCGTAGTAATCGCGCCTCAAAATGGCGCGGTGAATAT
>DU752602.1.955 Archaea;Euryarchaeota;Thermoplasmata;Thermoplasmatales;Marine Group II;uncultured marine microorganism HF130_10-06-02 cluster_12
ACCCTTTTCGAGGCCAGANNNTANGGGGNGNAGCAGGCGCGAACCTTCAAGGGCAGGAAACTGTGACGAGGGAATTCCAAGCGGCATGACTATGNNATGNCNNTTACCAACTTTTAATCTGTTGGTGAATAAGGGGTGGGAAAGACCGGTGCCAGCCGCCGCGGTAATACCGGCACCTCAAGTGGTCGTCGCTTTTATTGGGCCTAAAACGTCCGTAGCCGGTCTGGTACATTCGTGGGTAAATCAACCGTCTTAAGCGATTGAATTCTGCGAGCACGGCCAGACTAGGGACTGGGAGAGGTGTGGGGTACTCTCGGGGTAGGGGTAAAATCCTGTCATCCCGAGTTTTTTTTTCTGTTGCGAAGGCGCCACACTAGAACGGATCCGACGGTCAGGGACGAAGCCTAGGGGCACGAACCGGATTAGATACCCGGGTAGTCCTAGGTGTAAACGCTGTGGACTTGGTGTTGGGGATTCTACGAGTATCCTCAGTGCCGTAGTGAAGATGTTTAGTCCACTGCCTGGGGAGTACGGTCGCAAGGCTGAAACTTAAAGGAATTGGCGGGGGAGCACTGCAACGAGAGGAGCGTGCGGTTTAATTGGATCCAACGCCGGAAAACTCACCAGAGCCGACGGACATATGAAGATCAGCGTGATGAGCTTATTGGATTGTTCGAGAGGTAGTGCATGGCCGTCGTCAGTTCGTACCGTAAGGCGTTCTGTTAAGTCAGATAACGAACGAGACCCCCATCGCTATTTGCCAGACGGATCTCCGGATTCGTCGCACTATAGCGAGACCGCTGGCGTGAAGTCAGAGGAAGGCGGGGGCAACGACAGGTCAGTATGCTCCGAATGCTCTGGGCTACACCCGCGCTTCAAAGGCAGGAAATGGGGACGCACTCGAAAGGAGGCCCTATCCGAACCTGGTCCTAATTCGAATCAAGGCTGTAACTCC
>EF106792.1.998 Archaea;Euryarchaeota;Thermoplasmata;Thermoplasmatales;Marine Group II;uncultured marine group II euryarchaeote cluster_12
CCAACTTTTAATCGGTTGGTGAATAAGGGGTGGGAAAGACCGGTGCCAGCCGCCGCGGTAATACCGGCACCTCAAGTGGTCGTCGCTTTTATTGNNNGGNNAACGTCCGTCGCCTGTTTGGTACATTCGTGGGTAAATCAAGCCGCTCAACGGCTTGAATTCTGCGAGGACGGCCAGACTAGGGACCGGGAGAGGTATGGGGTACTCTCAGGGTAGGGGTAAAATCCAGTCATCCTGAGGGGACCACCTGTTGCGAAGGCGCCATACTAGAACGGATCCGACGGTCAGGGACGAAGCCTAGGGGCACGAACCGGATTAGATACCCGGGTAGTCCTAGGTGTAAACGCTGTGGACTTGGTGTTGGGGATTCTACGAGTATCCCCAGTGCCGGAGTGAAGATGTTAAGTCCACTGCCTGGGGAGTACGGTCGCAAGGCTGAAACTTAAAGGAATTGGCGGGGGAGCACAGCAACGAGAGGAGCGTGCGGTTTAATTGGATTCAACGCCGGAAAACTCACCAGAGCCGCCGGACATATGAAGATCAGCGTGATGAGCTTATTGGATTGTTCGAGAGGTAGTGCATGGCCGTCGTCAGTTCGTACCGTAAGGCGTTCTGTTAAGTCAGATAACGAACGAGACCCCTATCGTCTATTTGCCAGACGGATCTCCGGATTCGTCGCACTATAGCGAGACCGCTGGCGTGAAGTCAGAGGAAGGTGGGGGCAACGACAGGTCAGTATGCTCCGAATGCTCTGGGCTACACGCGCGCTACAAAGGCCAGGACAATGGGTCTGCCACGCCGAGAGGCGGCGCTATCCCGAAACCTGGTCGTAGTTCGGATCGTGGGCTGTAATTCGCCCACGTGAAGCTGGATTTCGTAGTAATCGCGTCTCAAAATGGCGCGGTGAATATGCCCCTGCTCCTTGCACACACCGCCCGTCAAACCATCTTAGTTTGGGGTGGGTGAGGCTGCCTTTTCATGGGGTATTCGAGCCTGCC
>JQ222667.1.1344 Archaea;Euryarchaeota;Thermoplasmata;Thermoplasmatales;Marine Group II;uncultured marine archaeon cluster_12
TCCGGTTGATCCTGCCAGAGGCTACCGCTATTGGAGTTCGATTAAGCCATGCGAGTCGAGAGTCTTAGGGACTCGGCGTACCGCTCAGTAACACGTGGGTAACCTGCCCTATGCTGGGGAATAACCTCGGGAAACTGAGAATAATACCCCATAGTCCACCATGCCTGGAACGGTTGGTGGATCAAAGCTCCGGCGGCATAGGATGGGCCTGCGGCGTATCAGGTTGTAGGGGGTGTAACGTACCCTCTAGCCATCAACGCGTACGGGTGTTGGGAGACATAGCCCGGAGATGGATTCTGAGACACGAATCCAGACCCTACGGGGTGCAGCAGGCGCGAAAACTTGGCAATGCGAGAAATCGTGACCAGGGAACTCCAAGTGGCTGGGGTAAGACCCAGTCTTTTCTTGACTCTTAAACGGTCTTGGAATAAGGGGTGGGTAAGGACGGTGCCAGCCGCCGCGGTAATACCGGCGCCTCAAGTGGTAGTCGATTTTATTGGGCCTAAAACGTCCGTAGCCTGTTTGGTACATTCGTGGGTAAATCAACCAGCTTAACTGATTGAATTCTGCGAGCACGGCCAGACTTGGGACCGGGAGAGGTGTGGGGTACGCTCAGGGTAGGGGTAAAATCCTGTCATCCTCAGAGGACCACCTGTTGCGAAGGCGTCATACTGGAACGGATCCGACGGTCAGGGACGAAGCCTAGGGGCACGAACCGGATTAGATACCCGGGTAGTCCTAGGTGTAAACGCTGTGGATTTGGTGTGTGGGGTCCGCAATGGGCCCCATGTGCCGGAGTGAAGATGTTAAATCCACTGCCTGGGGAGTACGGTCGCAAGGCTGAAACTTAAAGGAATTGGCGGGGGAGCACTGCAACGGGAGGAGCGTGCGGTTTAATTGGATTCAACGCCGGAAAACTCACCAAGGCCGACTGTTAGATGAAGATCAGCGTAACGAGCTTATTGGATTATCAGAGAGGTGGTGCATGGCCGTCGTCAGTTCGTACTGTAAAGCGTTCTGTTAAGTCAGATAACGAACGAGACCCGCATCCTTATTTGCGACCCTCATGTCCGCATGAGGCGCACCATAGGGAGATCGCTGGTGTGAAACCAGATGAGAGCGCGGGCAACGACAGGTCAGTATGCCCCGAATGTCTTGGGCTACACGCGCGCTACAAAGGACAGGACAATGGGAAGCCACGCCGAGAGGCGGCGCTACCCCGAAACCTGTTCGTAGTTCGGATCGAGGGCTGTAACTCGCCCTCGTGAAGCTGGATTCCGTAGTAATCGTGTTTCAACATAGCACGGTGAATATGCCCCTGCTCCTTGCACACACCGCCCGTCA
>JQ223979.1.1334 Archaea;Euryarchaeota;Thermoplasmata;Thermoplasmatales;Marine Group II;uncultured marine archaeon cluster_12
TGATCCTGCCAGAGGCGACCGCTATTGGAGTTCGATTAAGCCATGCGAGTCGAGAGTCTTAGGGACTCGGCATACTGCTCAGTAACACGTGGATAACCTGCCCTATGCAAGGGGATAACCTCGAGAAATTGAGAATAATACCCTATAGGTCACCATGCCTGGAACGGTTGGTGACTAAAAGTTCAGGCGGCATAGGATGGGTCTGCGGCGTATCAGGTTGTAGTGGGTGTAATGTACCTACTAGCCATTGACGCGTACGGGTGTTGGGAGACATAGCCCGGAGATGGATTCTGAGACACGAATCCAGACCCTACGGGGTGCAGCAGGCGCGAAAACTTCACACTGCAGGAAACTGTGATGAGGGAACTCCAAGTGGTGCGGCAAAATGTCGCATCTTTTCTTAACTTTTAACAGGTTTTGGAATAAGGGCTGGGAAAGACCGGTGCCAGCCGCCGCGGTAATACCGGCAGCTCAAGTGGTCGTCGCTTTTATTGGGCCTAAAACGTCCGTAGCCTGTTTAGTAAATCCGTGGGTAAATCAACGAGCTTAACTCGTTGACTTCTGCGGACACTGCTAGACTTGGGACCGGGAGAGGTGTGGGGTACTCATGGGGTAGGGGTAAAATCCTGTCATCCCATGAGGACCACCAGTTGCGAAGGCGCCACACTAGAACGGATCCGACGGTCAGGGACGAAGCCTAGGGGCACGAACCGGATTAGATACCCGGGTAGTCCTAGGTGTAAACGCTGTGGACTTGGTGTCGGGGATCCTCTAAGGGTTCTCGGTGCCGCAGCGAAGGTGTTAAGTCCACTGCCTGGGGAGTACGGTCGCAAGGCTGAAACTTAAAGGAATTGGCGGGGGAGCACTGCAACGGGAGGAGCGTGCGGTTTAATTGGATTCAACGCCGGAAAACTCACCAGGGCCGACTGTCAAATGAAGACCAGCGTAATGAGCTTGTCGGATTGTCAGAGAGGTGGTGCATGGCCGCCGTCAGTTCGTACCGTAAGGCGTTCTGTTAAGTCAGATAACGAACGAGACCCTCATCCTCATTTGCTACTCAGTTCTCGCGAATTGAGGCACTATGAGGAGACCGCTGGCGCGAAGTCAGAGGAAGGCGAGGGCAACGGTAGGTCAGTATGCCCCGAATGTCCTGGGCTACACGCGCGCTACAAAGGATGGGACAATGGGAAGCCACGCCGAGAGGCGGAGCTATCCCGAAACCCATTCATAGTTCGGATTGAGGGCTGTAAGTCGCCCTCATGAAGCTGGATTCCGTAGTAATCGTGTCTCAAAATGGCACGGTGAATATGCCCCTGCTCCTTGCACACACCGCC
>JQ224311.1.1344 Archaea;Euryarchaeota;Thermoplasmata;Thermoplasmatales;Marine Group II;uncultured marine archaeon cluster_12
TTCGGTTGATCCTGCCAGAGGCGACCGCTATTGGAGTTCGATTAAGCCATGCGAGTCGAGAGTCTTAGGGACTCGGCATACTGCTCAGTAACACGTGGATAACCTGCCCTATGCAAGGGGATAACCTCGAGAAATTGAGAATAATACCCTATAGGTCACCATGCCTGGAACGGTTGGTGACTAAAAGTTCAGGCGGCATAGGATGGGTCTGCGGCGTATCAGGTTGTAGTGGGTGTAATGTACCTACTAGCCATTGACGCGTACGGGTGTTGGGAGACATAGCCCGGAGATGGATTCTGAGACACGAATCCAGACCCTACGGGGTGCAGCAGGCGCGAAAACTTCACACTGCAGGAAACTGTGATGAGGGAACTCCAAGTGGTGCGGCAAAATGTCGCATCTTTTCTTAACTTTTAACAGGTTTTGGAATAAGGGCTGGGAAAGACCGGTGCCAGCCGCCGCGGTAATACCGGCAGCTCAAGTGGTCGTCGCTTTTATTGGGCCTAAAACGTCCGTAGCCTGTTTAGTAAATCCGTGGGTAAATCAACGAGCTTAACTCGTTGACTTCTGCGGACACTGCTAGACTTGGGACCGGGAGAGGTGTGGGGTACTCATGGGGTAGGGGTAAAATCCTGTCATCCCATGAGGACCACCAGTTGCGAAGGCGCCACACTAGAACGGATCCGACGGTCAGGGACGAAGCCTAGGGGCACGAACCGGATTAGATACCCGGGTAGTCCTAGGTGTAAACGCTGTGGACTTGGTGTCGGGGATCCTCTAAGGGTTCTCGGTGCCGCAGCGAAGGTGTTAAGTCCACTGCCTGGGGAGTACGGTCGCAAGGCTGAAACTTAAAGGAATTGGCGGGGGAGCACTGCAACGGGAGGAGCGTGCGGTTTAATTGGATTCAACGCCGGAAAACTCACCAGGGCCGACTGTCAAATGAAGACCAGCGTAATGAGCTTGTCGGATTGTCAGAGAGGTGGTGCATGGCCGCCGTCAGTTCGTACCGTAAGGCGTTCTGTTAAGTCAGATAACGAACGAGACCCTCATCCTCATTTGCTACTCAGTTCTCGCGAATTGAGGCACTATGAGGAGACCGCTGGCGCGAAGTCAGAGGAAGGCGAGGGCAACGGTAGGTCAGTATGCCCCGAATGTCCTGGGCTACACGCGCGCTACAAAGGATGGGACAATGGGAAGCCACGCCGAGAGGCGGAGCTATCCCGAAACCCATTCATAGTTCGGATTGAGGGCTGTAAGTCGCCCTCATGAAGCTGGATTCCGTAGTAATCGTGTCTCAAAATGGCACGGTGAATATGCCCCTGCTCCTTGCACTCACCGCCCGTC
>JQ224363.1.1342 Archaea;Euryarchaeota;Thermoplasmata;Thermoplasmatales;Marine Group II;uncultured marine archaeon cluster_12
CTTGGTTGATCCTGCCAGAGGCGACCGCTATTGGAGTTCGATTAAGCCATGCGAGTCGAGAGTCTTAGGGACTCGGCATACTGCTCAGTAACACGTGGATAACCTGCCCTATGCAAGGGGATAACCTCGAGAAATTGAGAATAATACCCTATAGGTCACCATGCCTGGAACGGTTGGTGACTAAAAGTTCAGGCGGCATAGGATGGGTCTGCGGCGTATCAGGTTGTAGTGGGTGTAATGTACCTACTAGCCATTGACGCGTACGGGTGTTGGGAGACATAGCCCGGAGATGGATTCTGAGACACGAATCCAGACCCTACGGGGTGCAGCAGGCGCGAAAACTTCACACTGCAGGAAACTGTGATGAGGGAACTCCAAGTGGTGCGGCAAAATGTCGCATCTTTTCTTAACTTTTAACAGGTTTTGGAATAAGGGCTGGGAAAGACCGGTGCCAGCCGCCGCGGTAATACCGGCAGCTCAAGTGGTCGTCGCTTTTATTGGGCCTAAAACGTCCGTAGCCTGTTTAGTAAATCCGTGGGTAAATCAACGAGCTTAACTCGTTGACTTCTGCGGACACTGCTAGACTTGGGACCGGGAGAGGTGTGGGGTACTCATGGGGTAGGGGTAAAATCCTGTCATCCCATGAGGACCACCAGTTGCGAAGGCGCCACACTAGAACGGATCCGACGGTCAGGGACGAAGCCTAGGGGCACGAACCGGATTAGATACCCGGGTAGTCCTAGGTGTAAACGCTGTGGACTTGGTGTCGGGGATCCTCTAAGGGTTCTCGGTGCCGCAGCGAAGGTGTTAAGTCCACTGCCTGGGGAGTACGGTCGCAAGGCTGAAACTTAAAGGAATTGGCGGGGGAGCACTGCAACGGGAGGAGCGCGCGGTTTAATTGGATTCAACGCCGGAAAACTCACCAGGGCCGACTGTCAAATGAAGACCAGCGTAATGAGCTTGTCGGATTGTCAGAGAGGTGGTGCATGGCCGCCGTCAGTTCGTACCGTAAGGCGTTCTGTTAAGTCAGATAACGAACGAGACCCTCATCCTCATTTGCTACTCAGTTCTCGCGAATTGAGGCACTATGAGGAGACCGCTGGCGCGAAGTCAGAGGAAGGCGAGGGCAACGGTAGGTCAGTATGCCCCGAATGTCCTGGGCTACACGCGCGCTACAAAGGATGGGACAATGGGAAGCCACGCCGAGAGGCGGAGCTATCCCGAAACCCATTCATAGTTCGGATTGAGGGCTGTAAGTCGCCCTCATGAAGCTGGATTCCGTAGTAATCGTGTCTCAAAATGGCACGGTGAATATGCCCCTGCTCCTTGCACTCACCGCCCG
>JQ226300.1.1333 Archaea;Euryarchaeota;Thermoplasmata;Thermoplasmatales;Marine Group II;uncultured marine archaeon cluster_12
GATCCTGCCAGAGGCGACCGCTATTGGAGTTCGATTAAGCCATGCGAGTCGAGAGTCTTAGGGACTCGGCATACTGCTCAGTAACACGTGGATAACCTGCCCTATGCAAGGGGATAACCTCGAGAAATTGAGAATAATACCCTATAGGTCACCATGCCTGGAACGGTTGGTGACTAAAAGTTCAGGCGGCATAGGATGGGTCTGCGGCGTATCAGGTTGTAGTGGGTGTAATGTACCTACTAGCCATTGACGCGTACGGGTGTTGGGAGACATAGCCCGGAGATGGATTCTGAGACACGAATCCAGACCCTACGGGGTGCAGCAGGCGCGAAAACTTCACACTGCAGGAAACTGTGATGAGGGAACTCCAAGTGGTGCGGCAAAATGTCGCATCTTTTCTTAACTTTTAACAGGTTTTGGAATAAGGGCTGGGAAAGACCGGTGCCAGCCGCCGCGGTAATACCGGCAGCTCAAGTGGTCGTCGCTTTTATTGGGCCTAAAACGTCCGTAGCCTGTTTAGTAAATCCGTGGGTAAATCAACGAGCTTAACTCGTTGACTTCTGCGGACACTGCTAGACTTGGGACCGGGAGAGGTGTGGGGTACTCATGGGGTAGGGGTAAAATCCTGTCATCCCATGAGGACCACCAGTTGCGAAGGCGCCACACTAGAACGGATCCGACGGTCAGGGACGAAGCCTAGGGGCACGAACCGGATTAGATACCCGGGTAGTCCTAGGTGTAAACGCTGTGGACTTGGTGTCGGGGATCCTCTAAGGGTTCTCGGTGCCGCAGCGAAGGTGTTAAGTCCACTGCCTGGGGAGTACGGTCGCAAGGCTGAAACTTAAAGGAATTGGCGGGGGAGCACTGCAACGGGAGGAGCGTGCGGTTTAATTGGATTCAACGCCGGAAAACTCACCAGGGCCGACTGTCAAATGAAGACCAGCGTAATGAGCTTGTCGGATTGTCAGAGAGGTGGTGCATGGCCGCCGTCAGTTCGTACCGTAAGGCGTTCTGTTAAGTCAGATAACGAACGAGACCCTCATCCTCATTTGCTACTCAGTTCTCGCGAATTGAGGCACTATGAGGAGACCGCTGGCGCGAAGTCAGAGGAAGGCGAGGGCAACGGTAGGTCAGTATGCCCCGAATGTCCTGGGCTACACGCGCGCTACAAAGGATGGGACAATGGGAAGCCACGCCGAGAGGCGGAGCTATCCCGAAACCCATTCATAGTTCGGATTGAGGGCTGTAAGTCGCCCTCATGAAGCTGGATTCCGTAGTAATCGTGTCTCAAAATGGCACGGTGAATATGCCCCTGCTCCTTGCACTCACCGCC
>JQ226673.1.1348 Archaea;Euryarchaeota;Thermoplasmata;Thermoplasmatales;Marine Group II;uncultured marine archaeon cluster_12
TTCCGGTTGATCCTGCCAGAGGCGCCCGCTATTGGAGTTCGATTAAGCCATGCGAGTCGAGAGTCTTAGGGACTCGGCATACTGCTCAGTAACACGTGGATAACCTGCCCTATGCAAGGGGATAACCTCGAGAAATTGAGAATAATACCCTATAGGTCACCATGCCTGGAACGGTTGGTGACTAAAAGTTCAGGCGGCATAGGATGGGTCTGCGGCGTATCAGGTTGTAGTGGGTGTAATGTACCTACTAGCCATTGACGCGTACGGGTGTTGGGAGACATAGCCCGGAGATGGATTCTGAGACACGAATCCAGACCCTACGGGGTGCAGCAGGCGCGAAAACTTCACACTGCAGGAAACTGTGATGAGGGAACTCCAAGTGGTGCGGCAAAATGTCGCATCTTTTCTTAACTTTTAACAGGTTTTGGAATAAGGGCTGGGAAAGACCGGTGCCAGCCGCCGCGGTAATACCGGCAGCTCAAGTGGTCGTCGCTTTTATTGGGCCTAAAACGTCCGTAGCCTGTTTAGTAAATCCCGTGGGTAAATCAACGAGCTTAACTCGTTGACTTCTGCGGACACTGCTAGACTTGGGACCGGGAGAGGTGTGGGGTACTCATGGGGTAGGGGTAAAATCCTGTCATCCCATGAGGACCACCAGTTGCGAAGGCGCCACACTAGAACGGATCCGACGGTCAGGGACGAAGCCTAGGGGCACGAACCGGATTAGATACCCGGGTAGTCCTAGGTGTAAACGCTGTGGACTTGGTGTCGGGGATCCTCTAAGGGTTCTCGGTGCCGCAGCGAAGGTGTTAAGTCCACTGCCTGGGGAGTACGGTCGCAAGGCTGAAACTTAAAGGAATTGGCGGGGGAGCACTGCAACGGGAGGAGCGTGCGGTTTAATTGGATTCAACGCCGGAAAACTCACCAGGGCCGACTGTCAAATGAAGACCAGCGTAATGAGCTTGTCGGATTGTCAGAGAGGTGGTGCATGGCCGCCGTCAGTTCGTACCGTAAGGCGTTCTGTTAAGTCAGATAACGAACGAGACCCTCATCCTCATTTGCTACTCAGTTCTCGCGAATTGAGGCACTATGAGGAGACCGCTGGCGCGAAGTCAGAGGAAGGCGAGGGCAACGGTAGGTCAGTATGCCCCGAATGTCCTGGGCTACACGCGCGCTACAAAGGATGGGACAATGGGAAGCCACGCCGAGAGGCGGAGCTATCCCGAAACCCATTCATAGTTCGGATTGAGGGCTGTAAGTCGCCCTCATGAAGCTGGATTCCGTAGTAATCGTGTCTCAAAATGGCACGGTGAATATGCCCCTGCTCCTGCACACACCGCCCGTCAAG
>JQ226796.1.1344 Archaea;Euryarchaeota;Thermoplasmata;Thermoplasmatales;Marine Group II;uncultured marine archaeon cluster_12
CCCTTCGGTTGATCCTGCCAGAGGCGACCGCTATTGGAGTTCGATTAAGCCATGCGAGTCGAGAGTCTTAGGGACTCGGCATACTGCTCAGTAACACGTGGATAACCTGCCCTATGCAAGGGGATAACCTCGAGAAATTGAGAATAATACCCTATAGGTCACCATGCCTGGAACGGTTGGTGACTAAAAGTTCAGGCGGCATAGGATGGGTCTGCGGCGTATCAGGTTGTAGTGGGTGTAATGTACCTACTAGCCATTGACGCGTACGGGTGTTGGGAGACATAGCCCGGAGATGGATTCTGAGACACGAATCCAGACCCTACGGGGTGCAGCAGGCGCGAAAACTTCACACTGCAGGAAACTGTGATGAGGGAACTCCAAGTGGTGCGGCAAAATGTCGCATCTTTTCTTAACTTTTAACAGGTTTTGGAATAAGGGCTGGGAAAGACCGGTGCCAGCCGCCGCGGTAATACCGGCAGCTCAAGTGGTCGTCGCTTTTATTGGGCCTAAAACGTCCGTAGCCTGTTTAGTAAATCCGTGGGTAAATCAACGAGCTTAACTCGTTGACTTCTGCGGACACTGCTAGACTTGGGACCGGGAGAGGTGTGGGGGTACTCATGGGGTAGGGGTAAAATCCTGTCATCCCATGAGGACCACCAGTTGCGAAGGCGCCACACTAGAACGGATCCGACGGTCAGGGACGAAGCCTAGGGGCACGAACCGGATTAGATACCCGGGTAGTCCTAGGTGTAAACGCTGTGGACTTGGTGTCGGGGATCCTCTAAGGGTTCTCGGTGCCGCAGCGAAGGTGTTAAGTCCACTGCCTGGGGAGTACGGTCGCAAGGCTGAAACTTAAAGGAATTGGCGGGGGAGCACTGCAACGGGAGGAGCGTGCGGTTTAATTGGATTCAACGCCGGAAAACTCACCAGGGCCGACTGTCAAATGAAGACCAGCGTAATGAGCTTGTCGGATTGTCAGAGAGGTGGTGCATGGCCGCCGTCAGTTCGTACCGTAAGGCGTTCTGTTAAGTCAGATAACGAACGAGACCCTCATCCTCATTTGCTACTCAGTTCTCGCGAATTGAGGCACTATGAGGAGACCGCTGGCGCGAAGTCAGAGGAAGGCGAGGGCAACGGTAGGTCAGTATGCCCCGAATGTCCTGGGCTACACGCGCGCTACAAAGGATGGGACAATGGGAAGCCACGCCGAGAGGCGGAGCTATCCCGAAACCCATTCATAGTTCGGATTGAGGGCTGTAAGTCGCCCTCATGAAGCTGGATTCCGTAGTAATCGTGTCTCAAAATGGCACGGTGAATATGCCCCTGCTCCTTGCACTCACCGCC
>JQ226776.1.1343 Archaea;Euryarchaeota;Thermoplasmata;Thermoplasmatales;Marine Group II;uncultured marine archaeon cluster_12
GCCCTTCGGTTGATCCTGCCGGAGGCTACCGCTATTGGAGTTCGATTAAGCCATGCGAGTCGCGAGTCTTAGGGACTCGGCGTACCGCTCAGTAACACGTGGGTAACCTGCCCTATGCTGGGAGATAACCTCGGGAAACTGAGAATAATACCCCATAGTTCACTACGCCTGGAACGGTGAGTGGATGAAAGCTCCGGCGGCATAGGATGGGCCTGCGGCGTATCAGGTTGTCGGGGGTGTAACGTACCCTCTAGCCCTCTACGCGTACGGGTGTTGGGAGACATAGCCCGGAAATGGATTCTGAGACACGAATCCAGACCCTACGGGGTGCAGCAGGCGCGAAAACTTGACAATGCGAGAAATCGTGATCAGGGAACTCCAAGTGGCTGGGGTAAGACCCAGTCTTTTCTTGACTCTTCAAAGGTCTTGGAATAAGGGGTGGGTAAGGACGGTGCCAGCCGCCGCGGTAATACCGGCGCCTCAAGTGGTAGTCGCTTTTATTGGGCCTAAAACGTCCGTAGCCGGTCTGATACATTCGTGGGTAAATCAACTAGCTCAACTAGTTGAATTCTGCGAGGACGGTCAGACTTGGGACCGGGAGAGGTGTGGGGTACGCTCAGGGTAGGGGTAAAATCCTGTCATCCCGTAGGGACCACCAGTTGCGAAGGCTCTACACTAGAACGGATCTGACGGTCAGGGACGAAGCCTAGGGGCACGAACCGGATTAGATACCCGGGTAGTCCTAGGTGTAAACGCTGTGGACTTTGTGTCGGGGGTCTTTCGAGGACTCTCGGTGCCGTAGTGAAGATGTTAAGTCCACTGCCTGGGGAGTACGGTCGCAAGGCTGAAACTTAAAGGAATTGGCGGGGGAGCACTGCAACGAGAGGAGCGTGCGGTTTAATTGGATTCAACGCCGGAAAACTCACCAAAGCCGACTGTTAGATGAAGACCAGCGTAATGAGCTTGTCGGATTTTCAGAGAGGTAGTGCATGGCCGTCGTCAGTTCGTACCGTAAGGCGTTCTGTTAAGTCAGATAACGAACGAGACCCCCATCGTCATTTGCTAACCCTTTCTCCGGAAAGGGCGCACTATGGCGAGACCGCTGGCGTGAAGTCAGAGGAAGGCGGGGGCAACGGTAGGTCAGTATGCTCCGAATGCTTTGGGCCACACGCGCGCTACAAAGGACGGGACAATGGGCAGCTACTCCGAGAGGAGATGCTATCCCGAAACCCGTTCGTAGTTCGGATCGTGGGCTGCAACTCGCCCTCACGAATATGGAATCCCTAGTAACTGCGTGTCATTATCGCGCGGTGAATACGTCCCTGCTCCTTGCACACACCGCC
>JQ227256.1.1332 Archaea;Euryarchaeota;Thermoplasmata;Thermoplasmatales;Marine Group II;uncultured marine archaeon cluster_12
CTGCCAGAGGCGACCGCTATTGGAGTTCGATTAAGCCATGCGAGTCGAGAGTCTTAGGGACTCGGCATACTGCTCAGTAACACGTGGATAACCTGCCCTATGCAAGGGGATAACCTCGAGAAATTGAGAATAATACCCTATAGGTCACCATGCCTGGAACGGTTGGTGACTAAAAGTTCAGGCGGCATAGGATGGGTCTGCGGCGTATCAGGTTGTAGTGGGTGTAATGTACCTACTAGCCATTGACGCGTACGGGTGTTGGGAGACATAGCCCGGAGATGGATTCTGAGACACGAATCCAGACCCTACGGGGTGCAGCAGGCGCGAAAACTTCACACTGCAGGAAACTGTGATGAGGGAACTCCAAGTGGTGCGGCAAAATGTCGCATCTTTTCTTAACTTTTAACAGGTTTTGGAATAAGGGCTGGGAAAGACCGGTGCCAGCCGCCGCGGTAATACCGGCAGCTCAAGTGGTCGTCGCTTTTATTGGGCCTAAAACGTCCGTAGCCTGTTTAGTAAATCCGTGGGTAAATCAACGAGCTTAACTCGTTGACTTCTGCGGACACTGCTAGACTTGGGACCGGGAGAGGTGTGGGGTACTCATGGGGTAGGGGTAAAATCCTGTCATCCCATGAGGACCACCAGTTGCGAAGGCGCCACCACTAGAACGGATCCGACGGTCAGGGACGAAGCCTAGGGGCACGAACCGGATTAGATACCCCGGGTAGTCCTAGGTGTAAACGCTGTGGACTTGGTGTCGGGGATCCTCTAAGGGTTCTCGGTGCCGCAGCGAAGGTGTTAAGTCCACTGCCTGGGGAGTACGGTCGCAAGGCTGAAACTTAAAGGAATTGGCGGGGGAGCACTGCAACGGGAGGAGCGTGCGGTTTAATTGGATTCAACGCCGGAAAACTCACCAGGGCCGACTGTCAAATGAAGACCAGCGTAATGAGCTTGTCGGATTGTCAGAGAGGTGGTGCATGGCCGCCGTCAGTTCGTACCGTAAGGCGTTCTGTTAAGTCAGATAACGAACGAGACCCTCATCCTCATTTGCTACTCAGTTCTCGCGAATTGAGGCACTATGAGGAGACCGCTGGCGCGAAGTCAGAGGAAGGCGAGGGCAGCGGTAGGTCAGTATGCCCCGAATGTCCTGGGCCACACGCGCGCTACAAAGGATGGGACAATGGGAAGCCACGCCGAGAGGCGGAGCTATCCCGAAACCCATTCATAGTTCGGATTGAGGGCTGTAAGTCGCCCTCATGAAGCTGGATTCCGTAGTAATCGTGTCTCAAAATGGCACGGTGAATATGCCCCTGCTCCTTGCACACACCGCCC
>JQ227104.1.1333 Archaea;Euryarchaeota;Thermoplasmata;Thermoplasmatales;Marine Group II;uncultured marine archaeon cluster_12
GATCCTGCCAGAGGCGACCGCTATTGGAGTTCGATTAAGCCATGCGAGTCGAGAGTCTTAGGGACTCGGCATACTGCTCAGTAACACGTGGATAACCTGCCCTATGCAAGGGGATAACCTCGAGAAATTGAGAATAATACCCTATAGGTCACCATGCCTGGAACGGTTGGTGACTAAAAGTTCAGGCGGCATAGGATGGGTCTGCGGCGTATCAGGTTGTAGTGGGTGTAATGTACCTACTAGCCATTGACGCGTACGGGTGTTGGGAGACATAGCCCGGAGATGGATTCTGAGACACGAATCCAGACCCTACGGGGTGCAGCAGGCGCGAAAACTTCACACTGCAGGAAACTGTGATGAGGGAACTCCAAGTGGTGCGGCAAAATGTCGCATCTTTTCTTAACTTTTAACAGGTTTTGGAATAAGGGCTGGGAAAGACCGGTGCCAGCCGCCGCGGTAATACCGGCAGCTCAAGTGGTCGTCGCTTTTATTGGGCCTAAAACGTCCGTAGCCTGTTTAGTAAATCCGTGGGTAAATCAACGAGCTTAACTCGTTGACTTCTGCGGACACTGCTAGACTTGGGACCGGGAGAGGTGTGGGGTACTCATGGGGTAGGGGTAAAATCCTGTCATCCCATGAGGACCACCAGTTGCGAAGGCGCCACACTAGAACGGATCCGACGGTCAGGGACGAAGCCTAGGGGCACGAACCGGATTAGATACCCGGGTAGTCCTAGGTGTAAACGCTGTGGACTTGGTGTCGGGGATCCTCTAAGGGTTCTCGGTGCCGCAGCGAAGGTGTTAAGTCCACTGCCTGGGGAGTACGGTCGCAAGGCTGAAACTTAAAGGAATTGGCGGGGGAGCACTGCAACGGGAGGAGCGTGCGGTTTAATTGGATTCAACGCCGGAAAACTCACCAGGGCCGACTGTCAAATGAAGACCAGCGTAATGAGCTTGTCGGATTGTCAGAGAGGTGGTGCATGGCCGCCGTCAGTTCGTACCGTAAGGCGTTCTGTTAAGTCAGATAACGAACGAGACCCTCATCCTCATTTGCTACTCAGTTCTCGCGAATTGAGGCACTATGAGGAGACCGCTGGCGCGAAGTCAGAGGAAGGCGAGGGCAACGGTAGGTCAGTATGCCCCGAATGTCCTGGGCTACACGCGCGCTACAAAGGATGGGACAATGGGAAGCCACGCCGAGAGGCGGAGCTATCCCGAAACCCATTCATAGTTCGGATTGAGGGCTGTAAGTCGCCCTCATGAAGCTGGATTCCGTAGTAATCGTGTCTCAAAATGGCACGGTGAATATGCCCCTGCTCCTTGCACACACCGCC
>JQ227337.1.1307 Archaea;Euryarchaeota;Thermoplasmata;Thermoplasmatales;Marine Group II;uncultured marine archaeon cluster_12
GGCGACCGCTATTGGAGTTCGATTAAGCCATGCGAGTCGAGAGTCTTAGGGACTCGGCATACTGCTCAGTAACGCGTGGATAACCTGCCCTGTACTGGAGAATAACCTCGGGAAACTGAGAATAATACTCCATAGACCACAATGCCTGGAACGGTTTGTGGTTCAAAGCTCCGGCGGTACAGGATGGGTCTGCGGCGTATCAGGTTGTAGGGGGTGTAAAGGACCTCCTAGCCATTGACGCGTACGGGTTGTGGGAGCAATAGCCCGGAGATGGATTCTGAGACACGAATCCAGACCCTACGGGGTGCAGCAGGCGCGAAAACTTCACACTGCGGGAAACCGTGATGAGGGAACTCCAAGTGTTAGCACAATGTGCTATCTTTTCTTGACTTTTAATAGGTCTTGGAATAAGGGGCGGGAAAGACCGGTGCCAGCCGCCGCGGTAATACCGGCGCCTCGAGTGGTCGTCGCTTTTATTGGGCCTAAAACGTCCGTAGCCTGTTTGGTAAACCCGTGGGTAAATCAATGAGCTCAACTCATTGACTTCTGCGGAGACTGCCAGACTAGGGACCGGGAGAGGTGTAGGGTACTCATGGGGTAGGGGTAAAATCCTGTCATCCCATGAGGACCACCTGTTGCGAAGGCGCTACACTGGAACGGATCCGACGGTCAGGGACGAAGCCTAGGGGCACGAACCGGATTAGATACCCGGGTAGTCCTAGGTGTAAACGCTGTGGACTTGGTGTTGGGGATCCGACAGGGGTTCCCAGTGCCGGAGCGAAGGTGTTAAGTCCACTGCCTGGGGAGTACGGTCGCAAGGCTGAAACTTAAAGGAATTGGCGGGGGAGCACTGCAACGGGAGGAGCGTGCGGTTTAATTGGATTCAACGCCGGAAAACTCACCAGGGCCGACTGTCAGATGAAGACCAGCATGATGAGCTTGTCGGATTGTCAGAGAGGTGGTGCATGGCCGTCGTCAGTTCGTACCGTAAGGCGTTCTGTTAAGTCAGATAACGAACGAGACCCTCATCCTTATTTGCCACCCGTATAGCAATATGCGGCGCACTATAGGGAGACCGCTGGTGTGAAACCAGAGGAAGGCGAGGGCAACGGTAGGTCAGTATGCCCCGAATGTCCTGGGCTACACGCGCGCTACAAAGGATCGGACAATGGGAAGCCACGCCGAGAGGCGGAGCCACCCCGAAACCGGTTCATAGTTCGGATCGAGGGCTGTAACTCGCCCTCGTGAAGCTGGATTCCGTAGTAATCGCGTCTCAAAATGGCGCGGTGAATATGCCCCTGCTCCTT
>JQ227606.1.1308 Archaea;Euryarchaeota;Thermoplasmata;Thermoplasmatales;Marine Group II;uncultured marine archaeon cluster_12
GGTACCGCTATTGGAGTTCGATTAACGCCAAGCGAGTCCAGAGCTTTCGGAGCTCGGCGTACCGCTCAGTAACACGTGGGTAACCTAACCTATGCAGGGGAATAACCTCGGGAAACTGAGAATAATGCCCCATAGTCCACTACGCCTGGAACGGTGAGTGGATGAAAGCTCAGGCGGCATAGGATGGGCCTGCGGCGTATCAGGTTGTAGGGGGTGTAAAGTACCCTCTAGCCCTCTACGCGTACGGGTGTTGGGAGACATAGCCCGGAGATGGATTCTGAGACACGAATCCAGACCCTACGGGGTGCAGCAGGCGCGAAAACTTGGCAATGCGAGCAATCGTGACCAGGGAACTCCAAGTGGCTGGGGTAAGACCCAGTCTTTTCAGAACTCTTCAAAGGTTTTAGAATAAGGGGTGGGTAAGGACGGTGCCAGCCGCCGCGGTAATACCGGCGCCTCAAGTGGTAGTCGCTTTTATTGGGCCTAAAACGTCCGTAGCCGGTTTGGTACATTCGTGGGTAAATCAACTCGCTCAACGAGTTGAATTCTGCGAGCACGGCCCAAACTTGAGACCGGGAGAGGTGTAGGGTACCTGCGGGGTAGGGGTAAAATCCTGTCATCCCGTAGGGACCACCAGTTGCGAAGGCTCTACACTAGAACGGATCTGACGGTCAGGGACGAAGCCTAGGGGCACGAACCGGATTAGATACCCGGGTAGTCCTAGGTGTAAACGCTGTGGACTTTGTGTCGGGGATTCTTCGAGGATTCTCGGTGCCGGAGTGAAGATGTTAAGTCCACTGCCTGGGGAGTACGGTCGCAAGGCTGAAACTTAAAGGAATTGGCGGGGGAGCACTGCAACGAGAGGAGCGTGCGGTTTAATTGGATTCAACGCCGGAAAACTCACCAAAGCCGACTGTTATATGAAGACCAGCGTAACGAGCTTGTCGGATTTTCAGAGAGGTAGTGCATGGCCGTCGTCAGTTCGTACCGTAAGGCGTTCTGTTAAGTCAGATAACGAACGAGACCCCCATCGTCATTTGCTAACCTATTCTCCGGAATAGGTGCACTATGGCGAGACCGCTGGCGTGAAGTCAGAGGAAGGCGGGGGCAACGGTAGGTCAGTATGCCCCGAATGCTTTGGGCTACACGCGCGCTACAAAGGACGGGACAATGGGCAGCTACTCCGAGAGGAGATGCTATCCCGAAACCCGTTCGTAGTTCGGATCGTGGGCTGTAACTCGCCCTCGTGAAGCTGGATTTCGTAGTAATCGCGTCTCAAAATGGCGCGGTGAATATGCCCCTGCTCCT
>AACY020098245.30.1141 Archaea;Euryarchaeota;Thermoplasmata;Thermoplasmatales;Marine Group II;marine metagenome cluster_13
GGCATGCGAGAATCGTGACCAGGGAACTCCAAGTGCGTAGGGTAAGACCTACGCTTTTCTTGACTCTTCAAAGGTCTTGGAATAAGGGGTGGGTAAGGACGGTGCCAGCCGCCGCGGTAATACCGGCGCCTCAAGTGGTAGTCGCTTTTATTGGGCCTAAAACGTCCGTAGCCGGTCTGGTGCATTCGTGGGTAAATCAACCCGCTCAACGGGTTGAATTCTGCGAGCACGGCCAGACTTGGGACCGGGAGAGGTGTGGGGTACTCTCAGGGTAGGGGTAAAATCCTGTCATCCTGAGAGGACCACCTGTTGCGAAGGCGCCACACTAGAACGGATCCGACGGTCAGGGACGAAACCTAGGGGCACGAACCGGATTAGATACCCGGGTAGTCCTAGGTGTAAACGCTGTGGACTTGATGTTGGGGGCGCTCCGAGCGCTCTCAGTGTCGAAGCGAAGGTGATAAGTCCACTGCCTGGGGAGTACGGTCGCAAGGCTGAAACTTAAAGGAATTGGCGGGGGAGCACTGCAACCTGAGGATTGTGCGGTTTAATTGGATTCAACGCCGGAAAACTCACCATGGCCGACGGACAAATGAAAGCCAGTGTAACGAGCTTGCTGGATTGTTCGAGAGGTATTGCATGGCCGTCGTCAGTTCGTACCGCAAGGCGTTCTGTTAAGTCAGATAACGAACGAGACCCTCATCCCTATTTGCCAGCTGCGTCCCCGGACGCAACGCACTATAGGGAGACCGCTGTCGATAAGGCAGATGAAGGCGAGGGCAACGGTAGGTCAGTATGATCCGAATGCCATGGGCTACACGCGCAATACAAAGGACGGGACAATGGGCTGCAACTCCGAGAGGAAAGACGCTATCCCGAAACCCGTTCGTAGTTCGGATTGAGGGCTGTAACTCGCCCTCATGAAGCTGGATTAGGTAGTAATCGCGTCTCAATAGGGCGCGGTGAATATGCCCCTGCTCCTTGCACACACCGCCCGTCAAACCATCTTAGTTGGGGGTGGGTGAGGCTGCCTTAACCATGGGGTATTCGAGCCTGCCTTCGACAAGGAGGGTTAAGTCGTAACAAGGTATCTGTAGGGGAACCTGCAGATG
>AACY020260049.255.1213 Archaea;Euryarchaeota;Thermoplasmata;Thermoplasmatales;Marine Group II;marine metagenome cluster_13
GGCCTAAAACGTCCGTCGCCTGTCTGGTGCATTCGTGGGTAAATCAACCCGCTCAACGGGTTGAATTCTGCGAGCACGGCCAGACTAGGGACCGGGAGAGGTGTGGGGTACGCTCGGGGTAGGGGTAAAATCCTGTCATCCCGAGCGGACCACCTGTTGCGAAGGCGCCACACTAGAACGGATCCGACGGTCAGGGACGAAGCCTAGGGGCACGAACCGGATTAGATACCCGGGTAGTCCTAGGTGTAAACGCTGTGGACTTGGTGTTGGGAACTCCCAGAGGGCTCTCAGTGCCGTAGCGAAGGTGATAAGTCCACTGCCTGGGGAGTACGGTCGCAAGGCTGAAACTTAAAGGAATTGGCGGGGGAACACCGCAACCTGAGGATTGTGCGGTTTAATTGGATTCAACGCCGGAAAACTCACCAGTGCCGACGGACAAATGAAAGCCAGGTTAACGACTTTGCTGGATTGTTCGAGAGGTAGTGCATGGCCGCCGTCAGTTCGTACCGTAAGGCGTTCTGTTAAGTCAGATAACGAACGAGACCCTCATCCCTATTTGCCAAGGTCTCTCCGGAGATCAAGGGACTATAGGGAGACCGCTGGCGCGAAGTCAGAGGAAGGCGAGGGCAACGGTAGGTCAGTATGCTCCGAATGCACTGGGCTACACGCGCAATACAAAGGACGGGACAATGGGCTGCTGCTCCGAGAGGAAAGATGGCTATCCCGAAACCCGTTCGTAGTTCGGATCGAGGGCTGTAACTCGCCCTCGTGAAGCTGGATTAGGTAGTAATCGCGTCTCAAAAAGGCGCGGTGAATACGCCCCTGTTCCTTGCACACACCGCCCGTCAAACCATCTTAGTTGGGGGTGGGTGAGGCTGCCTTTTAGTGGGGTAGTCGAGCCTGCTTTCGACAAGGAGGGTTAAGTCGTAACAAGGTATCTGTAGGGGAACCTGCAGATG
>AACY023274568.1.578 Archaea;Euryarchaeota;Thermoplasmata;Thermoplasmatales;Marine Group II;marine metagenome cluster_13
GGAGCACCGCAACCTGAGGATTGTGCGGTTTAATTGGATTCAACGCCGGAAAACTCACCATAGCCGACGGACATATGAAGGTCAGTGTAATGAACTTACCCGATTGTTCGAGAGGTAGTGCATGGCCGCCGTCAGTTCGTACCGCAAGGCGTTCTGTTAAGTCAGATAACGAACGAGACCCTCATCTCTATTTGCTAACTAGATCTCCGGATTTAGTGCACTATAGAGAGACCGCTGGCGCTAAGTCAGAGGAAGGGGAGGGCAACGGTAGGTCAGTATGCTCCGAATGCTATGGGCTACACGCGCAATACAAAGGACGGGACAATGGGCTGCTGCTCCGAAAGGAACGATAGCTATCCCGAAACCCGTTCGTAGTTCGGATTGAGGGCTGTAACTCGCCCTCATGAAGCTGGATTAGGTAGTAATCGCGTCTCAAAAAGGCGCGGTGAATATGCCCCTGCTCCTTGCACACACCGCCCGTCAAACCATCTTAGTTGTGGGTGGGTGAGGCTACCTCTCAATGGGGTATTCGAGCCTGCCTTCGACGAGGAGGGTTAAGTCGTAACAAGGTATCTGTA
>AACY020196211.782.1420 Archaea;Euryarchaeota;Thermoplasmata;Thermoplasmatales;Marine Group II;marine metagenome cluster_13
GCCTGGGGAGTACGGTCGCAAGGCTGAAACTTAAAGGAATTGGCGGGGGAGCACTGCAACCTGAGGATTGTGCGGTTTAATTGGATTCAACGCCGGAAAACTCACCATAGCCGACGGACAAATGAAGGCCAGTGTAATGAACTTGCTGGATTGTTCGAGAGGTAGTGCATGGCCGTCGTCAGTTCGTACCGCAAGGCGTTCTGTTAAGTCAGATAACGAACGAGACCCTCATCTCTATTTGCTAACTGAATCTCCGGATTCAGCGCACTATAGCGAGACCGCTGGCGCGAAGTCAGAGGAAGGCGAGGGCAACGGTAGGTCAGTATGCTCCGAATGCTATGGGCTACACGCGCAATACAAAGGACGGGACAATGGGCTGCAACTCCGAGAGGAACGACGCTATCCCGAAACCCGTTCGTAGTTCGGATTGAGGGCTGTAACTCGCCCTCATGAAGCTGGATTAGGTAGTAATCGCGTCTCAATAGGGCGCGGTGAATATGCCCCTGCTCCTTGCACACACCGCCCGTCAAACCATCTTAGTTGGGGGTGGGTGAGGCTGCCTTTAATGGGGTATTCGAGCCTGCCTTCGACAAGGAGGGTTAAGTCGTAACAAGGTATCTGTAGGGGAACCTGCAGATG
>AB087147.1.493 Archaea;Euryarchaeota;Thermoplasmata;Thermoplasmatales;Marine Group II;uncultured archaeon cluster_13
TAAAGGAATTGGCGGGGGAGCACTGCAACCTGAGGATTGTGCGGTTTAATTGGATTCAACGCCGGAAAACTCACCATAGCCGACGGACATATGAAGGCCAGCGTAACGAGCTTGCTGGATTGTTCGAGAGGTAGTGCATGGCCGTCGTCAGTTCGTACCGCAAGGCGTTCTGTTAAGTCAGATAACGAACGAGACCCTCATCCCTATTTGCCAAGGTCTGTCCGCAGATCACGGGACTATAGGGAGACCGCTGGCGCGAAGTCAGAGGAAGGCGAGGGCAACGGTAGGTCAGTATGCTCCGAATGCTATGGGCTACACGCGCAATACAAAGGACGGGACAATGGGCTGCAACTCCGAGAGGAAGACGCTATCCCGAAACCCGTTCGTAGTTCGGATTGAGGGCTGTAACTCGCCCTCATGAAGCTGGATTAGGTAGTAATCGCGTCTCAAAAAGGCGCGGTGAATATGCCCCTGCTCCTTGCACACACCGCCA
>AB176430.1.495 Archaea;Euryarchaeota;Thermoplasmata;Thermoplasmatales;Marine Group II;uncultured archaeon cluster_13
TTTAAGGAATTGGCGGGGGAGCACTGCAACCTGAGGATTGTGCGGTTTAATTGGATTCAACGCCGGAAAACTCACCATAGCCGACGGACATATGAAGGCCAGCGTAATGAGCTTGCTGGATTGTTCGAGAGGTAGTGCATGGCCGTCGTCAGTTCGTACCGCAAGGCGTTCTGTTAAGTCAGATAACGAACGAGACCCTCATCCCTATTTGCCAAGGTCTGTCCGCAGATCACGGGACTATAGGGAGACCGCTGGCGCGAAGTCAGAGGAAGGCGAGGGCAACGGTAGGTCAGTATGCTCCGAATGCTATGGGCTACACGCGCAATACAAAGGACGGGACAATGGGCTGCAACTCCGAGAGGAATGACGCTATCCCGAAACCCGTTCGTAGTTCGGATTGAGGGCTGTAACTCGCCCTCATGAAGCTGGATTAGGTAGTAATCGCGTCTCAAAAAGGCGCGGTGAATATGCCCCTGCTCCTTGCACACACCGCCA
>AJXC01007386.664.1844 Archaea;Euryarchaeota;Thermoplasmata;Thermoplasmatales;Marine Group II;marine metagenome cluster_13
GAGATGGATTCTGAGACACGAATCCAGACCCTACGGGGTGCAGCAGGCGCGAAAACTTGGCAATGCGAGCAATCGTGACCAGGGAACTCCAAGTGCGTAGGGTAAGACCTACGCTTTTCTTGACTCTTCAAAGGTCTTGGAATAAGGGGTGGGTAAGGACGGTGCCAGCCGCCGCGGTAATACCGGCGCCTCAAGTGGTAGTCGCTTTTATTGGGCCTAAAACGTCCGTAGCCGGTCTGGTACATTCGTGGGTAAATCAACCCGCTCAACGGGTTGAATTCTGCGAGCACGGCCAGACTTGGGACCGGGAGAGGTGTGGGGTACTCTCAGGGTAGGGGTAAAATCCTGTCATCCTGAGAGGACCACCTGTTGCGAAGGCGCCACACTAGAACGGATCCGACGGTCAGGGACGAAACCTAGGGGCACGAACCGGATTAGATACCCGGGTAGTCCTAGGTGTAAACGCTGTGGACTTGATGTTGGGGGCGCTCCGAGCGCTCTCAGTGTCGAAGCGAAGGTGATAAGTCCACTGCCTGGGGAGTACGGTCGCAAGGCTGAACTTAAGGAATTGGCGGGGAGCACCGCAACCTGAGGATTGTGCGGTTTAATTGGATTCAACGCCGGAAAACTCACCAGTGCCGACGGACAGATGAAAGCCAGTGTGATGAGCTTGCTGGATTGTTCGAGAGGTAGTGCATGGCCGCCGTCAGTTCGTACCGTAAGGCGTTCTGTTAAGTCAGATAACGAACGAGACCCTCATCCCTATTTGCTAAGGTTTCTCCCTTCGGGGCGAGATCACAGGACTATAGGGAGACCGCTGGCGAGAAGTCAGAGGAAGGTGAGGGCAACGGTAGGTCAGTATGCTCCGAATGCACTGGGCTACACGCGCAATACAAAGGACGGGACAATGGGCCGCTGCTCCGAGAGGAAAGATGGCTATCCCGAAACCCGTTCGTAGTTCGGATTGAGGGCTGTAACTCGCCCTCATGAAGCTGGATTAGGTAGTAATCGCGTCTCAATAGGGCGCGGTGAATATGCCCCTGCTCCTTGCACACACCGCCCGTCAAACCATCGTTAGTTGGGGGTGGGTGAGGCTGCCCATGAAATATGGGGTATTCGAGCCTGCCTTCGACAAGGAGGGTTAAGTCGTAACAAGGTATCTGTAGGGGAACCTGCAGATG
>AY016000.1.839 Archaea;Euryarchaeota;Thermoplasmata;Thermoplasmatales;Marine Group II;uncultured marine euryarchaeote dh148-W3 cluster_13
TCGTGGTAAATCACCGGCTCAACTGTTGAATTCTGCGAGCACGGCCAGACTTGGACCGGGAGAGTGTGGGTACGCTCAGGTAGGGTAAATCCTGTCATCCTGAGCGGACCACTGTTGCGAAGGCGCCACACTGAACGGATCCGACGTCAGGGACGAAGCCTAGGGGCACGAACCGGATTAGATACCCGGTAGTCCTAGGTGTAAACGCTGTGGACTTGGTGTTGGGGATTCTCCGAGGATTCTCAGTGCCGAAGCGAAGGTGATAAGTCCACTGCCTGGGGAGTACGGTCGCAAGGCTGAAACTTAAAGGAATTGGCGGGGGAGCACCGCAACCTGAGGATTGTGCGGTTTAATTGGATTCAACGCCNGAAAACTCACCAGTGCCGACGGACAGATGAAAGCCAGTGTGGTGAGCTTGCTGGATTGTTCGAGAGGTAGTGCATGGCCGCCGTCAGTTCGTACCGTAAGGCGTTCTGTTAAGTCAGATAACGAACGAGACCCTCATCCCTATGTTGCTAAGGTTTCTCCCTTCGGGGCGAGATCACAGGACTATAGGGAGACCGCTGGCGAGAAGTCAGAGGAAGGTGAGGGCAACGGTAGGTCAGTATGCTCCGAATGCACTGGGCTACACGCGCAATACAAAGGACGGGACAATGGGCCGCTGCTCCGAGAGGAAAGATGGCTATCCCGAAACCCGTTCGTAGTTCGGATTGAGGGCTGTAACTCGCCCTCATGAAGCTGGATTAGGTAGTAATCGCGTCTCAAAAAGGCGCGGTGAATATGCCCCTGCTCCTTGCACACACCGCCCGTCAACACCATCTTAGTTGGGGGTGGGTGAG
>AY016004.1.835 Archaea;Euryarchaeota;Thermoplasmata;Thermoplasmatales;Marine Group II;uncultured marine euryarchaeote dh148-W16 cluster_13
GCACGCCGACTTGGACGGAGAGTNTGGGTACGCTCAGGGTAGGGTAAATCCTGTCATCCTGAGCGGACCACCTGTTGCGAGGCGCCACACTGAACGGATCCGACGTCAGGGACGAAGCCTAGGGGCACGAACCGGATTAGATACCCGGGTAGTCCTTAGGTGTAACGCTGTGACTTGTGTTGGGGATTCTCCGAGGATTCTCAGTGCCGAAGCGAAGTTGATAAGTCCACTTCCTGGGGAGTACGGTCGCAAGGCTGAAACTTTAAAGGAATTGGCGGGGGAGCACCGCAACCTGAGGATTGTGCGGTTTAATTGGATTCAACGCCGGAAAACTCACCAGTGCCGGCGGACAGATGAAAGCCAGTGTGATGAGCNTGCTGGATTGTTCGAGAGGTAGTGCATGGCCGCCGTCAGTTCGTACCGTAAGGCGTTCTGTTAAGTCAGATAACGAACGAGACCCTCATCCCTATTTGCTAAGGTTTCTCCCTTCGGGGCGAGATCACAGGACTATAGGGAGACCGCTGGCGAGAAGTCAGAGGAAGGTGAGGGCAACGGTAGGTCAGTATGCTCCGAATGCACTGGGCTACACGCGCAATACAAAGGACGGGACAATGGGCCGCTGCTCCGAGAGGAAAGATGGCTATCCCGAAACCCGTTCGTAGTTCGGATTGAGGGCTGTAACTCGCCCTCATGAAGCTGGATTAGGTAGTAATCGCGTCTCAAAAAGGCGCGGTGAATATGCCCCTGCTCCTTGCACACACCGCCCGTCAAACCATCTTTAGTTGGGGGTGGGTGAGGCTGCCTTTTAGTGGGGTATTCGAGCCTGCCTTCGACA
>AY015997.1.712 Archaea;Euryarchaeota;Thermoplasmata;Thermoplasmatales;Marine Group II;uncultured marine euryarchaeote dh148-A7 cluster_13
AAATCCAGTCATCCTGAGGGACCACTGTTGCGAAGGCGCANACTAGACGANCCGACGTCAGGGACGAGCCTAGGGCACGAACCGGATTAGATACCCGGGTAGTCCTAGGTGTAAACGCTGTGACNTGTGTTGGGATTCTCCGAGGATTCTCAGTGCCGAAGCGAAGGTGATAAGTCCACTGCCTGGGGAGTACGGTCGCAAGGCTGAAACTTAAAGGAATTGGCGGGGGAGCACCGCAACCTGAGGATTGTGCGGTTTAATTGGATTCAACGCCGGAAAACTCACCAGTGCCGACGGACAGATGAAAGCCAGTGTGATGAGCTTGCTGGATTGTTCGAGAGGTAGTGCATGCCGCCGTCAGTTCGTACCGTAAGGCGTTCTGTTAAGTCAGATAACGAACGAGACCCTCATCCCTATTTGCTAAGGTTTCTCCCTTCGGGGCGAGATCACAGGACTATAGGGAGACCGCTGGCGAGAAGTCAGAGGAAGGTGAGGGCAACGGTAGGTCAGTATGCTCCGAATGCACTGGGCTACACGCGCAATACAAAGGACGGGACAATGGGCCGCTGCTCCGAGAGGAAAGATGGCTATCCCGAAACCCGTTCGTAGTTCGGATTGAGGGCTGTAACTCGCCCTCATGAAGCTGGATTAGGTAGTAATCGCGTCTCAAAAAGGCGCGGTGAATATGCCCCTGCTCCTTGCACACACCGCC
>AY015998.1.697 Archaea;Euryarchaeota;Thermoplasmata;Thermoplasmatales;Marine Group II;uncultured marine euryarchaeote dh148-A14 cluster_13
CGAACCGGATTAGATACCCGGGTAGTCCTAGGTGTAAACGCTGTGGACTTGGTGTTGGGGATTCTCCGAGGATTCTCAGTGCCGAAGCGAAGGTGATAAGTCCACTGCCTGGGGAGTACGGTCGCAAGGCTGAAACTTAAAGGAATTGGCGGGGGAGCACCGCAACCTGAGGATTGTGCGGTTTAATTGGATTCAACGCCGGAAAACTCACCAGTGCCGACGGACAGATGAAAGCCAGTGTGATGAGCTTGCTGGATTGTTCGAGGGGTAGTGCATGGCCGCCGTCAGTTCGTACCGTAAGGCGTTCTGTTAAGTCAGATAACGAACGAGACCCTCATCCCTATTTGCTAAGGTTTCTCCCTTCGGGGCGAGATCACAGGACTATAGGGAGACCGCTGGCGAGAAGTCAGAGGAAGGTGAGGGCAACGGTAGGTCAGTATGCTCCGAATGCACTGGGCTACACGCGCAATACAAAGGACGGGACAATGGGCCGCTGCTCCGAGAGGAAAGATGGCTATCCCGAAACCCGTTCGTAGTTCGGATTGAGGGCTGTAACTCGCCCTCATGAAGCTGGATTAGGTAGTAATCGCGTCTCAAAAAGGCGCGGTGAATATGCCCCTGCTCCTTGCACACACCGCCCGTCAAACCATCTTAGTTGGGGGTGGGTGAGGCTGCCTTTTAGTGGGTATTCGAGCAT
>AY016002.1.757 Archaea;Euryarchaeota;Thermoplasmata;Thermoplasmatales;Marine Group II;uncultured marine euryarchaeote dh148-W10 cluster_13
AGTTTGGTACGCTCAGGTAGGGTAAAATCCTGTCATCCTGAGCGACCACCTGTTGCGAAGGCGCCACACTGAACGGATCCGACGGTCAGGGACGAAGCCTAGGGGCACGAACCGGATTAGATACCCGGTAGTCCTAGTGTAAACGCTGTGACTTGTGTTGGGATTCTCCGAGGATTCTCAGTTCCGAAGCGAAGGTGATAAGTCCCACTGCCTTGGGGAGTACGTTCGCAAGGCTTGAAACTTAAAGGAATTGGCGGGGGAGCACCGCAACCTGAGGANTGTCGGTTTAACTTGGANTCAACGCCGGAAAACTCACCATGCCGACGGACAGATGAAAGCCAGTGTGATGAGCCTGCTGGATTGTTCGAGAGGTAGTGCATGGCCGCCGTCAGTTCGTACCGTAAGGCGTTCTGTTAAGTCAGATAACGAACGAGACCCTCATCCCTANATGCTAAGGTTTCTCCCTTCGGGGCGAGATCACAGGACTATAGGGAGACCGCTGGCGAGAAGTCAGAGGAAGGTGAGGGCAACGGTAGGTCAGTATGCTCCGAATGCACTGGGCTACACGCGCAATACAAAGGACGNGACAATGGGCCGCTGCTCCGAGAGGAAAGATGGCTATCCCGAAACCCGTTCGTAGTTCGGATTGAGGGCTGTAACTCGCCCTCATGAAGCTGGATTAGGTAGTCATCGCGTCTCAAAAAGGCGCGGTGAATATGCCCCTGCTCCTTGCACACACCGCCCGTCATANACCATC
>AY016001.1.734 Archaea;Euryarchaeota;Thermoplasmata;Thermoplasmatales;Marine Group II;uncultured marine euryarchaeote dh148-W9 cluster_13
GACAGGATTTACCCTACTTGAACGGATCCGACGTCAGGGACGAGCCTAGGGGCACGAACCGGATTAGATACCCGGGTAGTCCTAGGTGTAAACGCTGTGACTTGTGTTGGGGATTCTCCGAGGATTCTCAGTNCCGANGCGAAGTTGATAAGTCCACTGCCTGGGGAGTACGGTCGCAAGGCTGAAACTTAAAGGAATTGGCGGGGGAGCACCGCAACCTGAGGANTGTGCGGTTTAATTGGATTCAACGCCGGAAAACTCACCAGTGCCGACGGACAGATGAAAGCCAGTGTGATGAGCTTGCTGGATTGTTCGAGAGGTAGTGCATGGCCGCCGTCAGTTCGTACCGTAAGGCGTTCTGTTAAGTCAGATAACGAACGAGACCCTCATCCCTATTTGCTAAGGTTTCTCCCTTCGGGGCGAGATCACAGGACTATAGGGAGACCGCTGGCGAGAAGTCAGAGGAAGGTGAGGGCAACGGTAGGTCAGTATGCTCCGAATGCACTGGGCTACACGCGCAATACAAAGGACGGGACAATGGGCCGCTGCTCCGAGAGGAAAGATGGCTATCCCGAAACCCGTTCGTAGTTCGGATTGAGGGCTGTAACTCGCCCTCATGAAGCTGGATTAGGTAGTAATCGCGTCTCAAAAAGGCGCGGTGAATATGCCCCTGCTCCTTGCGCACACCGCCCGTCAAACCATCTTAGTTGGGGGTGGNTGAGNCTGCCTTTTAG
>AY016005.1.659 Archaea;Euryarchaeota;Thermoplasmata;Thermoplasmatales;Marine Group II;uncultured marine euryarchaeote dh148-W17 cluster_13
TCCTAGGTGTAAACGCTGTGACCTGATGTTGGGGATGATCCGATCATTCCTCAGTGCCGAAGCGAAGGTGATAAGTCCACTGCCTTGGGGAGTACGTTCGCAAGGCTTAAACTTAAAGGAATTGCGGGGGAGCACCGCAACGTGAGGATTGTGCGGTTTAATTGGATTCAACGCCGGAAAACTCACCCAGTGCCGACGGACAGATGAAAGCCAGTGTGATGAGCNTGCTGGACTGTTCGAGAGGTAGTGCATGGCCGCCGTCAGTTCGTACCGTAAGGCGTTCTGTTAAGTCAGATAACGAACGAGACCCTCATCCCTATTTGCTAAGGTTTCTCCCTTCGGGGCGAGATCACAGGACTATAGGGAGACCGCTGGCGAGAAGTCAGAGGAAGGTGAGGGCAACGGTAGGTCAGTATGCTCCGAATGCACTGGGCTACACGCGCAATACAAAGGACGGGACAATGGGCCGCTGCTCCGAGAGGAAAGATGGCTATCCCGAAACCCGTTCGTAGTTCGGATTGAGGGCTGTAACTCGCCCTCATGAAGCTGGATTAGGTAGTAATCGCGTCTCAAAAAGGCGCGGTGAATATGCCCCTGCTCCTTGCACACACCGCCCGTCAAACCATCTTAGTTGGGGGTGGCTGAGGCTGCCTTTTAGT
>AY015999.1.697 Archaea;Euryarchaeota;Thermoplasmata;Thermoplasmatales;Marine Group II;uncultured marine euryarchaeote dh148-A18 cluster_13
CGAACCGGATTAGATACCCGGGTAGTCCTAGGTGTAAACGCTGTGGACTTGGTGTTGGGGATTCTCCGAGGATTCTCAGTGCCGAAGCGAAGGTGATAAGTCCACTGCCTGGGGAGTACGGTCGCAAGGCTGAAACTTAAAGGAATTGGCGGGGGAGCACCGCAACCTGAGGATTGTGCGGTTTAATTGGATTCGACGCCGGAAAACTCACCAGTGCCGACGGACAGATGAAAGCCAGTGTGATGAGCTTGCTGGATTGTTCGAGAGGTAGTGCATGGCCGCCGTCAGTTCGTACCGTAAGGCGTTCTGTTAAGTCAGATAACGAACGAGACCCTCATCCCTATTTGCTAAGGTTTCTCCCTTCGGGGCGAGATCACGGGACTATAGGGAGACCGCTGGCGAGAAGTCAGAGGAAGGTGAGGGCAACGGTAGGTCAGTATGCTCCGAATGCACTGGGCTACACGCGCAATACAAAGGACGGGACAATGGGCCGCTGCTCCGAGAGGAAAGATGGCTATCCCGAAACCCGTTCGTAGTTCGGATTGAGGGCTGTAACTCGCCCTCATGAAGCTGGATTAGGTAGTAATCGCGTCTCAAAAAGGCGCGGTGAATATGCCCCTGCTCCTTGCACACACCGCCCGTCAAACCATCTTAGTTGGGGGTGGGTGAGGCTGCCTTTTAGTGGGTATTCGAGCAT
>AY016003.1.796 Archaea;Euryarchaeota;Thermoplasmata;Thermoplasmatales;Marine Group II;uncultured marine euryarchaeote dh148-W15 cluster_13
CGCCCTCAGGGTAGGGTAAATCCTGTCATCCTGAGCGGACCACCTGTTGCGAGGCGCCACACTGAACGGATCGACGTCAGGGACGAAGCCTAGGGGCACGAACCGGATTAGATACCCGGGTAGTCCTAGGTGTAAACGCTGTGGACTTGTGTTGGGGATTCTCAGAGGATTCTCAGTGCCGAAGCGAAGGTGATAAGTCCACTCCTGGGGAGTACGTCGCAAGGCTGAAACTTAAAGGAATTGGCGGGGGAGCACCGCAACCTGAGGATTGTGCGGTTTAATTGGATTCAACGCCGGAAAACTTCACCCAGTGCCGACGGACAGATGAAAGCCAGTGTGATGAGCTTGCTTGGATTGTTCGAGAGGTAGTGCATGGCCGCCGTCAGTTCGTACCGTAAGGCGTTCTGTTAAGTCAGATAACGAACGAGACCCTCATCCCTATTTGCTAAGGTTTCTCCCTTCGGGGCGAGATCACAGGACTATAGGGAGACCGCTGGCGAGAAGTCAGAGGAAGGTGAGGGCAACGGTAGGTCAGTATGCTCCGAATGCACTGGGCTACACGCGCAATACAAAGGACGGGACAATGGGCCGCTGCTCCGAGAGGAAAGATGGCTATCCCGAAACCCGTTCGTAGTTCGGATTGAGGGCTGTAACTCGCCCTCATGAAGCTGGATTAGGTAGTAATCGCGTCTCAAAAAGGCGCGGTGAATATGCCCCTGCTCCTTGCACACACCGCCCGTCAAACCATCTTAGTTGGGGGTGNGTGAGGCTGCCTTTTAGTAGTGTATTCGAGCCT
>AY095663.1.627 Archaea;Euryarchaeota;Thermoplasmata;Thermoplasmatales;Marine Group II;uncultured archaeon cluster_13
TAGGGGCACGAACCGGATTAGATACCCGGGTAGTCCTAGGTGTAAACGCTTGTGGACTTGATGTTGGGGGCGCTCCGAGCGCACTCAGTGTCGAAGCGAAGGTGATAAGTCCACTGCCTGGGGAGTACGGTCGCAAGGCTGAAACTTAAAGGAATTGGCGGGGGAGCACCGCAACCTGAGGATTGTGCGGTTTAATTGGATTCAACGCCGGAAAACTCACCATAGCCGACGGACATATGAAGGCCAGCGTAATGAGCTTGCTGGATTGTTCGAGAGGTAGTGCATGGCCGTCGTCAGTTCGTACCGCAAGGCGTTCTGTTAAGTCAGATAACGAACGAGACCCTCATCCCTATTTGCTAACCCGATCTCCGGATCAGGGCACTATAGGGAGACCGCTGGCGCGAAGTCAGAGGAAGGCGAGGGCAACGGTAGGTCAGTATGCTCCGAATGCTATGGGCTACACGCGCAATACAAAGGACGGGACAATGGGCTGCTGCTCCGAAAGGAACGATGGCTATCCCGAAACCCGTTCGTAGTTCGGATTGAGGGCTGTAACTCGCCCTCATGAAGCTGGATTAGGTAGTAATCGCGTCTCAAAAAGGCGCGGTGAATATGCCCCTGCTCCTT
>AY220726.1.869 Archaea;Euryarchaeota;Thermoplasmata;Thermoplasmatales;Marine Group II;uncultured euryarchaeote cluster_13
CGGCGCCTCAAGTGGTAGTCGATTTTATTGGGCCTAAAACGTCCGTAGCCTGTTTGGTACATTCGTGGGTAAATCAACCAGCACAACTGGTTGAATTCTGCGAGCACGGCCAGACTTGGGACCGGGAGAGGTGTGGGGTACGCTCAGGGTAGGGGTAAAATCCTGTCATCCTGAGCGGACCACCTGTTGCGAAGGCGCCACACTAGAACGGATCCGACGGTCAGGGACGAAGCCTAGGGGCACGAACCGGATTAGATACCCGGGTAGTCCTAGGTGTAAACGCTGTGGACTTGGTGTTGGGGATGATCCGATCATTCTCAGTGCCGAAGCGAAGGTGATAAGTCCACTGCCTGGGGAGTACGGTCGCAAGGCTGAAACTTAAAGGAATTGGCGGGGGAGCACCGCAACCTGAGGATTGTGCGGTTTAATTGGATTCAACGCCGGAAAACTCACCAGTGCCGACGGACAGATGAAAGCCAGTGTGATGAGCTTGCTGGATTGTTCGAGAGGTAGTGCATGGCCGCCGTCAGTTCGTACCGTAAGGCGTTCTGTTAAGTCAGATAACGAACGAGACCCTCATCCCTATTTGCTAAGGTTTCTCCCTTCGGGGCGAGATCACAGGACTATAGGGAGACCGCTGGCGAGAAGTCAGAGGAAGGTGGGGGCAACGGTAGGTCAGTATGCTCCGAATGCACTGGGCTACACGCGCAATACAAAGGACGGGACAATGGGCCGCTGCTCCGAGAGGAAAGATGGCTATCCCGAAACCCGTTCGTAGTTCGGATTGAGGGCTGTAACTCGCCCTCATGAAGCTGGATTAGGTAGTAATCGCGTCTCAAAAAGGCGCGGTGAATATGCCCCTGCTCCTT
>CEQH01002722.1.1053 Archaea;Euryarchaeota;Thermoplasmata;Thermoplasmatales;Marine Group II;marine metagenome cluster_13
TGAGACACGAATCCAGACCCTACGGGGTGCAGCAGGCGCGAAAACTTGGCAATGCGAGAAATCGTGACCAGGGAACTCCAAGTGCATCGGGTAAGACCGATGCTTTTCTTGACTCTTCAAAGGTCTTGGAATAAGGGGTGGGTAAGGACGGTGCCAGCCGCCGCGGTAATACCGGCGCCCCAAGTGGTAGTCGCTTTTATTGGGCCTAAAACGTCCGTAGCCGGTCTGGTACATTCGTGGGTAAATCAAGGCGCTCAACGTCTTGAATTCTGCGAGCACGGCCAGACTTGGGACCGGGTGAGGTGTGGGGTACTCTCAGGGTAGGGGTAAAATCCTGTCATCCTGAGAGGACCACCTGTTGCGAAGGCGCCACACTAGAACGGATCCGACGGTCAGGGACGAAGCCTAGGGGCACGAACCGGATTAGATACCCGGGTAGTCCTAGGTGTAAACGCTGTGGACTTGATGTTGGGGGCGCTCCGAGCGCACTCAGTGTCGAAGCGAAGGTGATAAGTCCACTGCCTGGGGAGTACGGTCGCAAGGCTGAAACTTAAAGGAATTGGCGGGGGAGCACCGCAACCTGAGGATTGTGCGGTTTAATTGGATTCAACGCCGGAAAACTCACCATAGCCGACGGACATATGAAGGCCAGCGTAACGAGCTTGCCGGATTGTTCGAGAGGTAGTGCATGGCCGTCGTCAGTTCGTACCGCAAGGCGTTCTGTTAAGTCAGATAACGAACGAGACCCTCATCCCTATTTGCTAACCCGATCTCCGGATCAGGCGCACTATAGGGAGACCGCTGGCGCGAAGTCAGAGGAAGGCGAGGGCAACGGTAGGTCAGTATGCTCCGAATGCTATGGGCTACACGCGCAATACAAAGGACGGGACAATGGGCTGCTGCTCCGAAAGGAACGATGGCTATCCCGAAACCCGTTCGTAGTTCGGATTGAGGGCTGTAACTCGCCCTCATGAAGCTGGATTAGGTAGTAATCGCGTCTCAAAAAGGCGCGGTGAATATGCCCCTGCTCCTTGCACACACCGCCCGTCAAAC
>CEQT01005085.1.534 Archaea;Euryarchaeota;Thermoplasmata;Thermoplasmatales;Marine Group II;marine metagenome cluster_13
CCGGATTAGATACCCGGGTAGTCCTAGGTGTAAACGCTGTGGACTTGGTGTTGGGGAAGCCCAGAGCTTTCCCAGTGCCGTAGCGAAGGTGTTGAGTCCACTGCCTGGGGAGTACGGTCGCAAGGCTGAAACTTAAAGGAATTGGCGGGGGAGCACCGCAACCGGAGGAGTGTGCGGTTTAATTGGATTCAACGCCGGAAAACTCACCAGCATCGACGGACAAATGAAAGCCAACTTAACGAGTTTGCTGGATTGTTCGAGAGGTCGTGCATGGCCGCCGTCAGTTCGTACCGTAAGGCGTTCTGTTAAGTCAGATAACGAACGAGACCCTCATCCTTATTTGCCACCCTATCGCTTGCGATAGGACGGGACTATAAGGAGACCGCTGGCGCTAAGTCAGAGGAAGGCGAGGGCAACGGTAGGTCAGTATGCGCCGAATATGCTGGGCTACACGCGCACTACAAAGGATGGGACAATGAGCAGCTACACCGAGAGGTGATGCGATCCCGAAACCCATTCGTAGTTCGGATCGAG
>CENJ01028545.1.643 Archaea;Euryarchaeota;Thermoplasmata;Thermoplasmatales;Marine Group II;marine metagenome cluster_13
CACGAACCGGATTAGATACCCGGGTAGTCCTAGGTGTAAACGCTGTGGACTTGATGTTGGGGACGCTCCGAGCGTTCTCAGTGTCGAAGCGAAGGTGATAAGTCCACTGCCTGGGGAGTACGGTCGCAAGGCTGAAACTTAAAGGAATTGGCGGGGGAGCACCGCAACCTGAGGATTGTGCGGTTTAATTGGATTCAACGCCGGAAAACTCACCATGGCCGACGGACATATGAAAGCCAGTGTAACGAGCTTGCTGGATTGTTCGAGAGGTATTGCATGGCCGCCGTCAGTTCGTACCGCAAGGCGTTCTGTTAAGTCAGATAACGAACGAGACCCTCATCCCTATTTGCCAAGGTCTGTCCGCAGACCACGGGACTATAGGGAGACCGCTGGCGCGAAGTCAGAGGAAGGCGAGGGCAACGGTAGGTCAGTATGATCCGAATGCCATGGGCTACACGCGCAATACAAAGGACGGGACAATGGGCTGCTACTCCGAGAGGAAGAAGCTATCCCGAAACCCGTTCGTAGTTCGGATTGGGGGCTGTAACCCGCCCCCATGAAGCTGGATTAGGTAGTAATCGCGTCTCAACAAGGCGCGGTGAATATGCCCCTGCTCCTTGCACACACCGCCCGTCAAACCATC
>CEQT01002804.1.633 Archaea;Euryarchaeota;Thermoplasmata;Thermoplasmatales;Marine Group II;marine metagenome cluster_13
CCGGATTAGATACCCGGGTAGTCCTAGGTGTAAACGCTGTGGACTTGATGTTGGGGGCGCTCCGAGCGCTCTCAGTGTCGAAGCGAAGGTGATAAGTCCACTGCCTGGGGAGTACGGTCGCAAGGCTGAAACTTAAAGGAATTGGCGGGGGAGCACCGCAACCTGAGGATTGTGCGGTTTAATTGGATTCAACGCCGGAAAACTCACCATGGCCGACGGACAAATGAAAGCCAGTGTAACGAGCTTGCTGGATTGTTCGAGAGGTATTGCATGGCCGCCGTCAGTTCGTACCGCAAGGCGTTCTGTTAAGTCAGATAACGAACGAGACCCTCATCCCTATTTGCCAAGGTCTGTCCGCAGATCACGGGACTATAGGGAGACCGCTGGCGCGAAGTCAGAGGAAGGCGAGGGCAACGGTAGGTCAGTATGATCCGAATGTCATGGGCTACACGCGCAATACAAAGGACGGGACAATGGGCTGCTACTCCGAGAGGAAGAAGCTATCCCGAAACCCGTTCGTAGTTCGGATTGGGGGCTGTAACCCGCCCCCATGAAGCTGGATTAGGTAGTAATCGCGTCTCAAAAAGGCGCGGTGAATATGCCCCTGCTCCTTGCACACACCGCCCGTCAAAC
>CETX01044375.1.894 Archaea;Euryarchaeota;Thermoplasmata;Thermoplasmatales;Marine Group II;marine metagenome cluster_13
GAGACACGAATCCAGACCCTACGGGGTGCAGCAGGCGCGAAAACTTGGCAATGCGAGAAATCGTGACCAGGGAACTCCAAGTGCATCGGGTAAGACCGATGCTTTTCTTGACTCTTCAAAGGTCTTGGAATAAGGGGTGGGTAAGGACGGTGCCAGCCGCCGCGGTAATACCGGCGCCCCAAGTGGTAGTCGCTTTTATTGGGCCTAAAACGTCCGTAGCCGGTCTGGTACATTCGTGGGTAAATCAACCAGCTCAACTGGTTGAATTCTGCGAGCACGGCCAGACTTGGGACCGGGAGAGGTGTGGGGTACTCTCAGGGTAGGGGTAAAATCCTGTCATCCTGAGAGGACCACCTGTTGCGAAGGCGCCACACTAGAACGGATCCGACGGTCAGGGACGAAGCCTAGGGGCACGAACCGGATTAGATACCCGGGTAGTCCTAGGTGTAAACGCTGTGGACTTGATGTTGGGAGCGCTCCGAGCGCCCTCAGTGTCGAAGCGAAGGTGATAAGTCCACTGCCTGGGGAGTACGGTCGCAAGGCTGAAACTTAAAGGAATTGGCGGGGGAGCACCGCAACCTGAGGATTGTGCGGTTTAATTGGATTCAACGCCGGAAAACTCACCATAGCCGACGGACATATGAAGGCCAGCGTAATGAGCTTGCCGGATTGTTCGAGAGGTAGTGCATGGCCGTCGTCAGTTCGTACCGCAAGGCGTTCTGTTAAGTCAGATAACGAACGAGACCCTCATCCCTATTTGCTAACCTGATCTCCGGATCAGGCGCACTATAGGGAGACCGCTGGCGCGAAGTCAGAGGAAGGCGAGGGCAACGGTAGGTCAGTATGCTCCGAATGCTATGGGCTACACGCGCAATACAAAGGACGGGACAATGG
>CEON01148671.1.579 Archaea;Euryarchaeota;Thermoplasmata;Thermoplasmatales;Marine Group II;marine metagenome cluster_13
TGGCGGGGGAGCACTGCAACCTGAGGATTGTGCGGTTTAATTGGATTCAACGCCGGAAAACTCACCATGGCCGACGGACAAATGAAAGCCAGTGTAACGAGCTTGCTGGATTGTTCGAGAGGTATTGCATGGCCGTCGTCAGTTCGTACCGCAAGGCGTTCTGTTAAGTCAGATAACGAACGAGACCCTCATCCCTATTTGCCAGCTGCGTCCCCGGACGCAACGCACTATAGGGAGACCGCTGTCGATAAGGCAGATGAAGGCGAGGGCAACGGTAGGTCAGTATGATCCGAATGCCATGGGCTACACGCGCAATACAAAGGACGGGACAATGGGCTGCAACTCCGAGAGGAAAGACGCTATCCCGAAACCCGTTCGTAGTTCGGATTGAGGGCTGTAACTCGCCCTCATGAAGCTGGATTAGGTAGTAATCGCGTCTCAATAGGGCGCGGTGAATATGCCCCTGCTCCTTGCACACACCGCCCGTCAAACCATCTTAGTTGGGGGTGGGTGAGGCTGCCTTAACCATGGGGTATTCGAGCCTGCCTTCGACAAGGAGGGTTAAGTCGTAACAAGGTA
>CEPU01014786.1.604 Archaea;Euryarchaeota;Thermoplasmata;Thermoplasmatales;Marine Group II;marine metagenome cluster_13
CGAACCGGATTAGATACCCGGGTAGTCCTAGGTGTAAACGCTGTGGACTTGGTGTTGGGAGCTCCCAGAGGGCTCTCAGTGCCGTAGCGAAGGTGATAAGTCCACTGCCTGGGGAGTACGGTCGCAAGGCTGAAACTTAAAGGAATTGGCGGGGGAACACCGCAACCTGAGGATTGTGCGGTTTAATTGGATTCAACGCCGGAAAACTCACCAGTGCCGACGGACAAATGAAAGCCAGGTTAACGACTTTGCTGGATTGTTCGAGAGGTAGTGCATGGCCGCCGTCAGTTCGTACCGTAAGGCGTTCTGTTAAGTCAGATAACGAACGAGACCCTCATCCCTATTTGCCAAGGTCTCTCCGGAGATCAAGGGACTATAGGGAGACCGCTGGCGCGAAGTCAGAGGAAGGCGAGGGCAACGGTAGGTCAGTATGCTCCGAATGCACTGGGCTACACGCGCAATACAAAGGACGGGACAATGGGCTGCTGCTCCGAGAGGAATGATGGCTATCCCGAAACCCGTTCGTAGTTCGGATCGAGGGCTGTAACTCGCCCTCGTGAAGCTGGATTAGGTAGTAATCGCGTCTCAAAAAGGCGCGGTGAAT
>CEPD01045384.1.525 Archaea;Euryarchaeota;Thermoplasmata;Thermoplasmatales;Marine Group II;marine metagenome cluster_13
AGTACGGTCGCAAGGCTGAAACTTAAAGGAATTGGCGGGGGAGCACCGCAACCTGAGGATTGTGCGGTTTAATTGGATTCAACGCCGGAAAACTCACCATAGCCGACGGACAGATGAAGGCCAGCGTAACGAGCTTGCCGGATTGTTCGAGAGGTAGTGCATGGCCGTCGTCAGTTCGTACCGCAAGGCGTTCTGTTAAGTCAGATAACGAACGAGACCCTCATCCCTATTTGCTAACCCGATCTCCGGATCAGGCGCACTATAGGGAGACCGCTGGCGCGAAGTCAGAGGAAGGCGAGGGCAACGGTAGGTCAGTATGCTCCGAATGCTATGGGCTACACGCGCAATACAAAGGACGGGACAATGGGCTGCTGCTCCGAAAGGAACGATGGCTATCCCGAAACCCGTTCGTAGTTCGGATTGAGGGCTGTAACTCGCCCTCATGAAGCTGGATTAGGTAGTAATCGCGTCTCAAAAAGGCGCGGTGAATATGCCCCTGCTCCTTGCACACACCGCCCGTCAAAC
>CESA01048135.285.850 Archaea;Euryarchaeota;Thermoplasmata;Thermoplasmatales;Marine Group II;marine metagenome cluster_13
GCAACCTGAGGATTGTGCGGTTTAATTGGATTCAACGCCGGAAAACTCACCATAGCCGACGGACAAATGAAGGTCAGTGTAATGAACTTACCGGATTGTTCGAGAGGTAGTGCATGGCCGCCGTCAGTTCGTACCGCAAGGCGTTCTGTTAAGTCAGATAACGAACGAGACCCTCATCTCTATTTGCTAACTGAATCTCCGGATTCAGTGCACTATAGAGAGACCGCTGGCGCTAAGTCAGAGGAAGGGGAGGGCAACGGTAGGTCAGTATGCTCCGAATGCTATGGGCTACACGCGCAATACAAAGGACGGGACAATGGGCTGCTGCTCCGAAAGGAACGATAGCTATCCCGAAACCCGTTCGTAGTTCGGATTGAGGGCTGTAACTCGCCCTCATGAAGCTGGATTAGGTAGTAATCGCGTCTCAAAAAGGCGCGGTGAATATGCCCCTGCTCCTTGCACACACCGCCCGTCAAACCATCTTAGTTGGGGGTGGGTGAGGCTGCGCTTTATGGCGTATTCGAGCCTGCCTTCGACAAGGAGGGTTAAGTCGTAACAAGGTATCT
>CESN01016343.1.1055 Archaea;Euryarchaeota;Thermoplasmata;Thermoplasmatales;Marine Group II;marine metagenome cluster_13
TGAGACACGAATCCAGACCCTACGGGGTGCAGCAGGCGCGAAAACTTGGCAATGCGAGAAATCGTGACCAGGGAACTCCAAGTGGCAGGGGTAAGACCCTGTCTTTTTCCGACTCTAAATAGGTCGGCGAATAAGGGGTGGGTAAGGACGGTGCCAGCCGCCGCGGTAATACCGGCGCCTCAAGTGGTAGTCGCTTTTATTGGGCCTAAAACGTCCGTAGCCGGTCTGGTACATTCGTGGGTAAATCAACTCGCTCAACGAGTTGAATTCTGCGAGGACGGCCAGACTTGGGACCGGGAGAGGTGTGGGGTACTCTCAGGGTAGGGGTAAAATCCTGTCATCCTGAGAGGACCACCTGTTGCGAAGGCTCCACACTAGAACGGATCCGACGGTCAGGGACGAAGCCTAGGGGCACGAACCGGATTAGATACCCGGGTAGTCCTAGGTGTAAACGCTGTGGACTTGATGTTGGGGACGCTCCGAGCGTTCTCAGTGTCGAAGCGAAGGTGATAAGTCCACTGCCTGGGGAGTACGGTCGCAAGGCTGAAACTTAAAGGAATTGGCGGGGGAGCACCGCAACCTGAGGATTGTGCGGTTTAATTGGATTCAACGCCGGAAAACTCACCATGGCCGACGGACATATGAAAGCCAGTGTAACGAGCTTGCTGGATTGTTCGAGAGGTATTGCATGGCCGCCGTCAGTTCGTACCGCAAGGCGTTCTGTTAAGTCAGATAACGAACGAGACCCTCATCCCTATTTGCCAAGGTCTGTCCGCAGACCACGGGACTATAGGGAGACCGCTGGCGCGAAGTCAGAGGAAGGCGAGGGCAACGGTAGGTCAGTATGATCCGAATGCCATGGGCTACACGCGCAATACAAAGGACGGGACAATGGGCTGCTACTCCGAGAGGAAGAAGCTATCCCGAAACCCGTTCGTAGTTCGGATTGGGGGCTGTAACCCGCCCCCATGAAGCTGGATTAGGTAGTAATCGCGTCTCAACAAGGCGCGGTGAATATGCCCCTGCTCCTTGCACACACCGCCCGTCAAACCATC
>CEVH01100608.229.855 Archaea;Euryarchaeota;Thermoplasmata;Thermoplasmatales;Marine Group II;marine metagenome cluster_13
GGTCGCAAGGCTGAAACTTAAAGGAATTGGCGGGGGAGCACCGCAACCTGAGGATTGTGCGGTTTAATTGGATTCAACGCCGGAAAACTCACCAGTGCCGACGGACAAATGAAAGCCAGTGTGATGAGCTTGCTGGATTGTTCGAGAGGTAGTGCATGGCCGCCGTCAGTTCGTACCGTAAGGCGTTCTGTTAAGTCAGATAACGAACGAGACCCTCATCCCTATTTGCTAAGGTCAGTCCGCTGATCACAGGACTATAGGGAGACCGCTGGCGCGAAGTCAGAGGAAGGCGAGGGCAACGGTAGGTCAGTATGCTCCGAATGCACTGGGCTACACGCGCAATACAAAGGACGGGACAATGGGCCGCTGCGCCGAGAGGCATGTGGCTATCCCGAAACCCGTTCGTAGTTCGGATTGAGGGCTGTAACTCGCCCTCATGAAGCTGGATTAGGTAGTAATCGCGTCTCAAAAAGGCGCGGTGAATATGCCCCTGCTCCTTGCACACACCGCCCGTCAAACCATCTTAGTTGGGGGTGGGTGAGGCTACCTTCTAGTGGGGTATTCGAGCCTGCCTTCGACAAGGAGGGTTAAGTCGTAACAAGGTATCTGTAGGGGAACCTGCAGATG
>CERK01000476.242.976 Archaea;Euryarchaeota;Thermoplasmata;Thermoplasmatales;Marine Group II;marine metagenome cluster_13
GATACCCGGGTAGTCCTAGGTGTAAACGCTGTGGACTTGATGTTGGGGGTGCTCCGAGCACTCTCAGTGTCGAAGCGAAGGTGATAAGTCCACTGCCTGGGAAGTACGGTCGCAAGGCTGAAACTTAAAGGAATTGGCGGGGGAGCACCGCAACCTGAGGATTGTGCGGTTTAATTGGATTCAACGCCGGAAAACTCACCATAGCCGACGGACAAATGAAGGTCAGTGTAATGAACTTACCGGATTGTTCGAGAGGTAGTGCATGGCCGCCGTCAGTTCGTACCGCAAGGCGTTCTGTTAAGTCAGATAACGAACGAGACCCTCATCTCTATTTGCTAGCTAAATCTCCGGATTTAGTGCACTATAGAGAGACCGCTGGCGCTAAGTCAGAGGAAGGGGAGGGCAACGGTAGGTCAGTATGCTCCGAATGCTATGGGCTACACGCGCAATACAAAGGACGGGACAATGGGCTGCTGCTCCGAAAGGAACGATAGCTATCCCGAAACCCGTTCGTAGTTCGGATTGAGGGCTGTAACTCGCCCTCATGAAGCTGGATTAGGTAGTAATCGCGTCTCAAAAAGGCGCGGTGAATATGCCCCTGCTCCTTGCACACACCGCCCGTCAAACCATCTTAGTTGTGGGTGGGTGAGGCTACCTCTCAATGGGGTATTCGAGCCTGCCTTCGACGAGGAGGGTTAAGTCGTAACAAGGTATCTGTAGGGGAACCTGCAGATG
>CETR01148486.1.520 Archaea;Euryarchaeota;Thermoplasmata;Thermoplasmatales;Marine Group II;marine metagenome cluster_13
GGTCGCAAGGCTGAAACTTAAAGGAATTGGCGGGGGAGCACCGCAACCTGAGGATTGTGCGGTTTAATTGGATTCAACGCCGGAAAACTCACCATAGCCGACGGACATATGAAGGCCAGCGTAACGAGCTTGCCGGATTGTTCGAGAGGTAGTGCATGGCCGTCGTCAGTTCGTACCGCAAGGCGTTCTGTTAAGTCAGATAACGAACGAGACCCTCATCCCTATTTGCTAACCCGATCTCCGGATCAGGCGCACTATAGGGAGACCGCTGGCGCGAAGTCAGAGGAAGGCGAGGGCAACGGTAGGTCAGTATGCTCCGAATGCTATGGGCTACACGCGCAATACAAAGGACGGGACAATGGGCTGCTGCTCCGAAAGGAACGATGGCTATCCCGAAACCCGTTCGTAGTTCGGATTGAGGGCTGTAACTCGCCCTCATGAAGCTGGATTAGGTAGTAATCGCGTCTCAAAAAGGCGCGGTGAATATGCCCCTGCTCCTTGCACACACCGCCCGTCAAAC
>CEVX01016312.1.539 Archaea;Euryarchaeota;Thermoplasmata;Thermoplasmatales;Marine Group II;marine metagenome cluster_13
ATACCCGGGTAGTCCTAGGTGTAAACGCTGTGGACTTGATGTTGGGGGTGCTCCGAGCACTCTCAGTGTCGAAGCGAAGGTGATAAGTCCACTGCCTGGGAAGTACGGTCGCAAGGCTGAAACTTAAAGGAATTGGCGGGGGAGCACCGCAACCTGAGGATTGTGCGGTTTAATTGGATTCAACGCCGGAAAACTCACCATAGCCGACGGACAAATGAAGGTCAGTGTAATGAACTTACCGGATTGTTCGAGAGGTAGTGCATGGCCGCCGTCAGTTCGTACCGCAAGGCGTTCTGTTAAGTCAGATAACGAACGAGACCCTCATCTCTATTTGCTAACTAGATCTCCGGATTTAGTGCACTATAGAGAGACCGCTGGCGCTAAGTCAGAGGAAGGGGAGGGCAACGGTAGGTCAGTATGCTCCGAATGCTATGGGCTACACGCGCAATACAAAGGACGGGACAATGGGCTGCTGCTCCGAAAGGAACGATAGCTATCCCGAAACCCGTTCGTAGTTCGGATTGAGGGCTGTAACTCGC
>CEWK01012589.1.620 Archaea;Euryarchaeota;Thermoplasmata;Thermoplasmatales;Marine Group II;marine metagenome cluster_13
AATCAACCCGCTCAACGGGTTGAATTCTGCGAGCACGGCCAGACTTGGGACCGGGAGAGGTGTGGGGTACTCTCAGGGTAGGGGTAAAATCCTGTCATCCTGAGAGGACCACCTGTTGCGAAGGCGCCACACTAGAACGGATCCGACGGTCAGGGACGAAACCTAGGGGCACGAACCGGATTAGATACCCGGGTAGTCCTAGGTGTAAACGCTGTGGACTTGATGTTGGGGGCGCTCCGAGCGCTCTCAGTGTCGAAGCGAAGGTGATAAGTCCACTGCCTGGGGAGTACGGTCGCAAGGCTGAAACTTAAAGGAATTGGCGGGGGAGCACCGCAACCTGAGGATTGTGCGGTTTAATTGGATTCAACGCCGGAAAACTCACCATGGCCGACGGACAAATGAAAGCCAGTGTAACGAGCTTGCTGGATTGTTCGAGAGGTATTGCATGGCCGTCGTCAGTTCGTACCGCAAGGCGTTCTGTTAAGTCAGATAACGAACGAGACCCTCATCCCTATTTGCCAGCTGCGTCCCCGGACACAGCGCACTATAGGGAGACCGCTGTCGATAAGGCAGATGAAGGCGAGGGCAACGGTAGGTCAGTATGATCCGAATGCCATGGG
>CEVG01017269.1.543 Archaea;Euryarchaeota;Thermoplasmata;Thermoplasmatales;Marine Group II;marine metagenome cluster_13
AGATACCCGGGTAGTCCTAGGTGTAAACGCTGTGGACTTGATGTTGGGGGTGCTCCGAGCACTCTCAGTGTCGAAGCGAAGGTGATAAGTCCACTGCCTGGGAAGTACGGTCGCAAGGCTGAAACTTAAAGGAATTGGCGGGGGAGCACCGCAACCTGAGGATTGTGCGGTTTAATTGGATTCAACGCCGGAAAACTCACCATAGCCGACGGACAAATGAAGGTCAGTGTAACGAACTTACCGGATTGTTCGAGAGGTAGTGCATGGCCGCCGTCAGTTCGTACCGCAAGGCGTTCTGTTAAGTCAGATAACGAACGAGACCCTCATCTCTATTTGCTAACTGAATCTCCGGATTCAGTGCACTATAGAGAGACCGCTGGCGCTAAGTCAGAGGAAGGGGAGGGCAACGGTAGGTCAGTATGCTCCGAATGCTATGGGCTACACGCGCAATACAAAGGACGGGACAATGGGCTGCTGCTCCGAAAGGAACGATAGCTATCCCGAAACCCGTTCGTAGTTCGGATTGAGGGCTGTAACTCGCCC
>DQ182465.1.799 Archaea;Euryarchaeota;Thermoplasmata;Thermoplasmatales;Marine Group II;uncultured archaeon cluster_13
GTGTGTAATCAACCAGCTCAACTGGTTGAATTCTGCGAGCACGGCCAGACTTGGGACCGGGAGAGGTGTGGGGTACGCTCAGGGTAGGGGTAAAATCCTGTCATCCTGAGCGGACCACCTGTTGCGAAGGCGCCACACTAGAACGGATCCGACGGTCAGGGACGAAGCCTAGGGGCACGAACCGGATTAGATACCCGGGTAGTCCTAGGTGTAAACGCTGTGGACTTGGTGTTGGGGACTCTCCGAGATTCCTCAGTGCCGAAGCGAAGGTGATAAGTCCACTGCCTGGGGAGTACGGTCGCAAGGCTGAAACTTAAAGGAATTGGCGGGGGAGCACCGCAACCTGAGGATTGTGCGGTTTAATTGGATTCAACGCCGGAAAACTCACCAGTGCCGACGGACAAATGAAAGCCAGTGTAATGAGCTTGCTGGATTGTTCGAGAGGTAGTGCATGGCCGCCGTCAGTTCGTACCGTAAGGCGTTCTGTTAAGTCAGATAACGAACGAGACCCTCATCCCTATTTGCTAAGGTCAGTCCGCTGATCACAGGACTATAGGGAGACCGCTGGCGCGAAGTCAGAGGAAGGCGAGGGCAACGGTAGGTCAGTATGCTCCGAATGCACTGGGCTACACGCGCAATACAAAGGACGGGACAATGGGCCGCTGCGCCGAGAGGCATGTGGCTATCCCGAAACCCGTTCGTAGTTCGGATTAAGGGCTGTAACTCGCCCTCATGAAGCTGGATTACGTAGTAATCGCGTCTCAAAAAGGCGCGGTGAATATGTCCCTGCTCCTTGCAC
>DQ186702.1.796 Archaea;Euryarchaeota;Thermoplasmata;Thermoplasmatales;Marine Group II;uncultured archaeon cluster_13
GGGTAATCACCAGCTTAACTGGTTGAATTCTGCAGAGACTGCCAGACTACGGACCGGGAGAGGTGTGGGGTACTCTCGGGGTAGGGGTCATATCCTGTCATCCTGAGCGGACCACCTGTTGCGAAGGCGCCACACTAGAACGGATCCGACGGTCAGGGACGAAGCCTAGGGGCACGAACCGGATTAGATACCCGGGTAGTCCTAGGTGTAAACGCTGTGGACTTGGTGTTGGGGACTCTCCGAGATTCCTCAGTGCCGAAGCGAAGGTGATAAGTCCACTGCCTGGGGAGTACGGTCGCAAGGCTGAAACTTAAAGGAATTGGCGGGGGAGCACCGCAACCTGAGGATTGTGCGGTTTAATTGGATTCAACGCCGGAAAACTCACCAGTGCCGACGGACAAATGAAAGCCAGTGTGATGAGCTTGCTGGATTGTTCGAGAGGTAGTGCATGGCCGCCGTCAATTCGTACCGTAAGGCGTTCTGTTAAGTCAGATAACGAACGAGACCCTCATCCCTATTTGCTAAGGTCAGTCCGCTGATCACAGGACTATAGGGAGACCGCTGGCGCGAAGTCAGAGGAAGGCGAGGGCAACGGTAGGTCAGTATGCTCCGAATGCATTGGGCTACACGCGCAATACAAAGGACGGGACAATGGGCCGCTGCGCCGAGAGGCATGTGGCTATCCCGAAACCCGTTCGTAGTTCGGATTGAGGGCTGTAACTCGCCCTCATGAAGCTGGATTAGGTAGTAATCGCGTCTCAAAAAGGCGCGGTGAATATGTCCCTGCTCCTTGCAC
>DQ186684.1.814 Archaea;Euryarchaeota;Thermoplasmata;Thermoplasmatales;Marine Group II;uncultured archaeon cluster_13
GCCCGTTTGGTACTTCGTGGGTAATCACCAGCTCAACTGGTTGAATTCTGCGAGCACGGCCAGACTTGGGACCGGGAGAGGTGTGGGGTACGCTCAGGGTAGGGGTAAAATCCTGTCATCCTGAGCGGACCACCTGTTGCGAAGGCGCCACACTAGAACGGATCCGACGGTCAGGGACGAAGCCTAGGGGCACGAACCGGATTAGATACCCGGGTAGTCCTAGGTGTAAACGCTGTGGACTTGGTGTTGGGGACTCTCCGAGATTCCTCAGTGCCGAAGCGAAGGTGATAAGTCCACTGCCTGGGGAGTACGGTCGCAAGGCTGAAACTTAAAGGAATTGGCGGGGGAGCACCGCAACCTGAGGATTGTGCGGTTTAATTGGATTCAACGCCGGAAAACTCACCAGTGCCGACGGACAAATGAAAGCCAGTGTAATGAGCTTGCTGGATTGTTCGAGAGGTAGTGCATGGCCGCCGTCAGTTCGTACCGTAAGGCGTTCTGTTAAGTCAGATAACGAACGAGACCCTCATCCCTATTTGCTAAGGTCAGTCCGCTGATCACAGGACTATAGGGAGACCGCTGGCGCGAAGTCAGAGGAAGGCGAGGGCAACGGTAGGTCAGTATGCTCCGAATGCACTGGGCTACACGCGCAATACAAAGGACGGGACAATGGGCCGCTGCGCCGAGAGGCATGTGGCTATCCCGAAACCCGTTCGTAGTTCGGATTAAGGGCTGTAACTCGCCCTCATGAAGCTGGATTAGGTAGTAATCGCGTCTCAAAAAGGCGCGGTGAATATGTCCCTGCTCCTTGCAC
>DQ186709.1.798 Archaea;Euryarchaeota;Thermoplasmata;Thermoplasmatales;Marine Group II;uncultured archaeon cluster_13
GTGCGGTAAATCACCCGCTCNACGGGTTGAATTCTGCAGAGACTGCCAGACTAGGGACCGGGAGAGGTGTGGGGTACTCGAGGGGTAGAGGTAAAATTCTGTCATCCTTCGAGGACCACCAGTTGCGAAGGCGCCACACTGGAACGGATTCGACGGTCAGGGACGAAGCCTAGGGGCACGAACCGGATTAGATACCCGGGTAGTCCTAGGTGTAAACGCTGTGGACTTGATGTTGGGGGTGCTCCGAGCACTCTCAGTGTCGAAGCGAAGGTGATAAGTCCACTGCCTGGGAAGTACGGTCGCAAGGCTGAAACTTAAAGGAATTGGCGGGGGAGCACCGCAACCTGAGGATTGTGCGGTTTAATTGGATTCAACGCCGGAAAACTCACCATAGCCGACGGACAAATGAAGGTCAGTGTAACGAACTTACCGGATTGTTCGAGAGGTAGTGCATGGCCGCCGTCAGTTCGTACCGCAAGGCGTTCTGTTAAATCAGATAACGAACGAGACCCTCATCTCTATTTGCTAACTGAATCTCTGGATTCAGTGCACTATAGAGAGACCGCTGGCGCTAAGTCAGAGGAAGGCGAGGGCAACGACAGGTCAGTATGCCCCGAATGTCCTGTGCTACACGCGCGCTACAAAGGACGGGACAATGGGAGGCTAGGCCGAGAGGCCACGCTAACCCCAAACCCGTTCATAGTTCGGATTGAGGGCTGTAACTTGCCCTCATGAAGCTGGATTCCGTAGTAATCGTGTTTCAATATAGCACGGTGAATATGTCCCTGCTCCTTGCAC
>DQ186725.1.796 Archaea;Euryarchaeota;Thermoplasmata;Thermoplasmatales;Marine Group II;uncultured archaeon cluster_13
GGGTAATCACCAGCTTAACTGGTTGAATTCTGCAGAGACTGCCAGACTAGGGACCGGGAGAGGTGTGGGGTACTCTCGGGGTAGGGGTAAAATCCTGTCATCCTGAGCGGACCACCTGTTGCGAAGGCGCCACACTAGAACGGATCCGACGGTCAGGGACGAAGCCTAGGGGCACGAACCGGATTAGATACCCGGGTAGTCCTAGGTGTAAACGCTGTGGACTTGGTGTTGGGGACTCTCCGAGATTCCTCAGTGCCGAAGCGAAGGTGATAAGTCCACTGCCTGGGGAGTACGGTCGCAAGGCTGAAACTTAAAGGAATTGGCGGGGGAGCACCGCAACCTGAGGATTGTGCGGTTTAATTGGATTCAACGCCGGAAAACTCACCAGTGCCGACGGACAAATGAAAGCCAGTGTGATGAGCTTGCTGGATTGTTCGAGAGGTAGTGCATGGCCGCCGTCAATTCGTACCGTAAGGCGTTCTGTTAAGTCAGATAACGAACGAGACCCTCATCCCTATTTGCTAAGGTCAGTCCGCTGATCACAGGACTATAGGGAGACCGCTGGCGCGAAGTCAGAGGAAGGCGAGGGCAACGGTAGGTCAGTATGCTCCGAATGCATTGGGCTACACGCGCAATACAAAGGACGGGACAATGGGCCGCTGCGCCGAGAGGCATGTGGCTATCCCGAAACCCGTTCGTAGTTCGGATTGAGGGCTGTAACTCGCCCTCATGAAGCTGGATTAGGTAGTAATCGCGTCTCAAAAAGGCGCGGTGAATATGTCCCTGCTCCTTGCAC
>DQ374241.1.1077 Archaea;Euryarchaeota;Thermoplasmata;Thermoplasmatales;Marine Group II;uncultured bacterium cluster_13
[truncated: 7,164,913 more chars]
